# Supplementary material for: Role of Bcl-2 -938 C>A polymorphism in susceptibility and prognosis of cancer: a meta-analysis
Source: Sci Rep. 2014 Nov 28;4:7241. doi: 10.1038/srep07241 (PMC5384243; doi:10.1038/srep07241)
Supplement: Supplementary Information — Supplementary excel file 1 [file srep07241-s2.xlsx]

## Sheet: Sheet1
Press F9 to re-sample
For sample type: 1 for cancer patient and CC genotype, 2 for cancer patient and CA genotype, 3 for cancer patient and AA genotype, 4 for healthy control and CC genotype, 5 for healthy control and CA genotype, 6 for healthy control and AA genotype
Study	sample ID	sample type		re-sampling group 1	re-sampling group 2	re-sampling group 3	re-sampling group 4	re-sampling group 5	re-sampling group 6	re-sampling group 7	re-sampling group 8	re-sampling group 9	re-sampling group 10	re-sampling group 11	re-sampling group 12	re-sampling group 13	re-sampling group 14	re-sampling group 15	re-sampling group 16	re-sampling group 17	re-sampling group 18	re-sampling group 19	re-sampling group 20	re-sampling group 21	re-sampling group 22	re-sampling group 23	re-sampling group 24	re-sampling group 25	re-sampling group 26	re-sampling group 27	re-sampling group 28	re-sampling group 29	re-sampling group 30	re-sampling group 31	re-sampling group 32	re-sampling group 33	re-sampling group 34	re-sampling group 35	re-sampling group 36	re-sampling group 37	re-sampling group 38	re-sampling group 39	re-sampling group 40	re-sampling group 41	re-sampling group 42	re-sampling group 43	re-sampling group 44	re-sampling group 45	re-sampling group 46
Hyndman[16]	1	1		1	4	6	3	5	4	5	4	2	2	4	2	2	5	3	1	4	3	1	2	5	2	5	6	5	1	2	5	5	5	2	1	2	3	4	1	3	5	5	4	5	4	3	2	5	2
	2	1		5	3	5	2	2	5	6	2	4	5	2	3	1	2	2	2	2	4	4	4	4	5	2	4	4	1	4	5	4	4	4	2	4	5	4	1	2	2	2	4	5	1	4	4	4	3
	3	1		2	6	5	4	4	3	2	2	6	2	6	5	2	2	3	1	3	3	4	3	5	4	6	2	4	4	2	5	5	5	5	2	5	2	2	5	2	1	2	5	1	2	6	1	6	5
	4	1		2	1	3	2	1	2	3	5	4	4	6	1	6	2	2	5	6	6	5	4	2	4	4	2	6	2	1	3	5	2	5	5	4	4	3	2	1	1	2	4	2	4	2	1	6	1
	5	1		1	6	1	5	4	5	1	4	5	5	4	5	5	2	3	5	5	4	6	3	1	5	4	3	5	3	2	5	4	2	4	2	1	1	5	2	3	2	4	4	1	4	1	6	5	5
	6	1		5	1	5	2	4	2	1	6	4	6	3	2	3	2	4	5	5	5	4	5	5	3	2	3	4	6	2	5	5	5	4	2	2	5	2	2	4	1	4	3	4	3	1	4	5	1
	7	1		4	2	2	5	5	2	4	5	2	5	4	6	5	2	1	6	6	6	3	2	4	4	3	3	5	5	2	2	6	2	2	6	2	2	4	1	5	5	4	5	1	2	5	2	5	5
	8	1		2	2	2	2	2	5	5	2	5	4	5	5	1	2	2	3	2	5	2	3	4	6	6	1	3	5	2	1	3	3	5	1	3	2	4	1	5	1	5	3	5	2	5	5	3	5
	9	1		2	5	1	5	2	5	6	1	2	2	5	2	4	6	5	5	6	2	2	2	2	1	3	3	2	2	5	2	3	4	3	4	4	5	5	5	6	2	3	5	4	6	3	4	4	1
	10	1		1	4	6	5	1	6	4	2	6	6	5	4	4	6	6	5	2	5	4	4	2	5	4	1	4	5	4	5	1	5	1	4	6	4	5	6	6	4	4	2	5	6	5	1	2	4
	11	1		4	2	4	2	5	2	5	5	5	5	2	2	3	2	2	5	5	4	4	4	6	3	1	4	1	1	2	4	5	5	5	6	2	5	3	2	5	1	3	1	6	4	5	6	5	2
	12	1		1	4	1	5	1	1	2	1	5	3	1	1	2	6	6	5	6	5	4	1	4	2	5	1	2	2	6	5	2	1	1	5	1	5	2	5	1	4	2	1	5	2	5	2	2	4
	13	1		6	1	6	4	4	4	6	2	2	3	5	1	4	2	4	2	2	1	2	3	5	5	5	1	4	2	2	1	2	6	1	4	2	4	6	5	5	6	6	2	5	2	2	5	5	5
	14	1		5	5	2	5	5	5	1	6	2	5	2	2	2	5	2	6	6	4	5	5	1	3	4	5	5	3	2	3	4	2	4	5	1	1	5	4	4	6	2	2	2	2	2	5	2	4
	15	1		2	1	5	2	3	4	2	4	5	5	1	1	5	6	2	2	5	2	4	3	1	5	3	3	6	3	3	4	3	2	4	2	5	4	3	5	2	4	1	4	2	2	5	5	2	3
	16	1		5	2	2	1	5	4	6	4	6	6	6	5	4	5	5	5	6	3	5	5	6	1	3	2	6	3	5	5	2	1	2	6	2	2	3	5	4	2	2	2	5	6	2	2	1	3
	17	1		6	5	4	1	3	1	3	2	6	5	3	4	5	2	5	4	5	4	4	5	1	1	2	1	6	2	2	4	5	1	2	5	2	3	5	5	6	5	5	4	1	5	6	1	5	2
	18	1		4	5	1	4	1	3	4	5	1	1	4	3	1	5	5	3	5	2	6	5	6	2	4	3	4	1	2	2	5	4	5	2	3	6	2	2	4	3	4	2	3	2	1	5	1	2
	19	1		2	4	4	3	3	3	2	5	5	4	2	4	5	3	5	5	6	2	3	5	4	1	6	6	1	4	2	5	4	5	5	2	5	5	2	5	4	2	5	6	5	2	5	6	2	4
	20	1		3	2	5	3	2	5	2	4	6	3	2	4	5	1	5	5	2	6	2	1	1	5	2	2	3	2	2	5	4	5	2	5	5	5	1	2	4	1	1	2	4	4	3	3	3	4
	21	1		5	2	1	1	6	1	5	2	3	5	6	1	2	6	3	2	2	6	5	1	6	2	2	4	4	5	6	3	2	1	3	2	6	5	4	2	5	1	5	5	1	4	5	5	2	5
	22	1		4	4	6	1	4	1	3	1	6	2	2	4	4	5	4	1	5	2	5	4	1	3	4	1	4	2	1	5	2	2	4	1	2	1	2	1	2	4	3	4	5	1	3	2	1	5
	23	1		2	3	2	6	2	2	2	2	2	6	1	5	2	2	4	1	4	2	1	4	4	6	2	5	2	5	2	1	1	3	3	3	6	6	6	1	4	6	3	6	4	1	5	2	5	6
	24	1		2	2	2	5	4	1	2	2	2	6	2	4	6	5	5	1	2	2	4	6	1	6	5	5	2	2	2	6	5	5	2	1	5	4	5	5	5	6	5	5	1	1	5	4	3	2
	25	1		6	2	2	2	2	3	2	4	2	2	4	2	5	5	1	2	4	1	5	4	2	5	6	4	2	2	2	5	4	5	6	4	5	4	6	4	2	4	1	4	3	5	3	1	1	4
	26	1		4	2	1	2	5	6	6	1	2	6	4	6	2	6	5	2	5	4	6	2	4	2	2	3	2	2	6	5	5	1	5	1	5	3	4	4	4	3	2	6	2	3	5	2	5	2
	27	1		5	1	3	4	4	2	5	3	4	2	6	5	6	6	4	4	4	4	3	5	2	5	2	1	1	1	5	2	4	2	6	1	4	5	3	5	3	5	6	2	1	5	6	5	3	3
	28	1		1	4	4	5	1	5	6	1	5	1	1	5	4	2	6	5	3	5	2	1	6	2	2	1	1	2	1	3	4	1	4	2	6	2	4	5	4	2	5	5	1	5	5	4	2	1
	29	1		5	6	5	5	3	3	4	6	2	4	2	1	2	5	2	2	2	2	4	2	5	2	5	4	2	1	1	6	3	3	2	5	2	3	1	5	5	5	6	2	2	4	2	5	3	2
	30	1		5	5	6	2	5	5	6	5	2	2	3	5	5	2	6	5	6	5	5	6	4	5	4	1	1	2	1	5	5	5	5	4	5	2	4	5	3	5	2	2	2	6	6	1	6	4
	31	1		5	1	2	4	5	2	4	3	5	5	2	2	2	4	2	2	5	5	1	5	1	4	5	2	2	5	5	5	4	4	5	2	2	5	4	3	5	4	5	5	2	4	1	6	2	5
	32	1		2	1	1	4	5	5	6	4	1	5	5	5	1	4	5	2	5	2	1	5	4	6	5	6	2	1	5	5	2	2	6	4	3	2	2	5	5	6	4	5	5	2	4	4	3	2
	33	1		4	4	1	1	5	4	5	2	2	1	1	5	3	2	6	4	3	5	6	4	5	5	2	1	3	2	2	2	5	5	2	1	1	5	3	6	1	4	4	5	2	5	6	4	5	5
	34	1		6	4	1	1	5	5	3	1	1	2	4	5	2	1	3	6	5	2	3	5	1	4	4	1	1	3	4	6	5	5	1	1	5	2	1	2	1	4	5	1	6	2	5	6	4	4
	35	1		2	2	2	5	4	4	6	1	5	6	1	5	1	5	4	6	4	3	5	4	4	4	1	5	4	4	4	5	6	5	1	5	5	4	5	3	4	6	3	4	1	4	4	5	2	6
	36	1		4	3	6	2	2	1	2	2	5	6	5	2	2	2	4	5	3	4	4	5	6	4	4	3	5	6	3	2	2	2	5	4	2	2	1	1	3	6	2	5	3	4	5	2	2	1
	37	1		5	5	4	4	6	2	3	5	6	1	5	5	4	5	1	4	2	5	2	2	2	4	5	4	5	5	3	2	6	1	3	6	2	2	2	2	6	4	5	2	1	2	2	2	3	6
	38	1		3	6	4	1	5	2	2	5	2	4	6	3	6	2	3	5	2	2	1	4	3	4	1	6	4	5	1	5	2	4	4	3	6	2	1	5	2	6	4	4	5	5	5	2	5	3
	39	1		4	4	1	5	4	5	2	4	2	1	6	1	2	3	4	3	2	6	6	1	1	5	1	1	4	2	2	3	1	4	4	2	1	1	4	4	2	2	2	1	5	3	5	4	2	1
	40	1		6	5	2	1	5	5	2	2	1	3	5	2	6	4	5	5	5	1	1	6	4	5	3	6	3	5	4	1	3	4	6	1	4	5	2	1	5	4	6	4	4	4	6	4	4	5
	41	1		4	4	2	6	5	2	1	1	5	2	2	2	2	1	1	4	5	2	3	2	4	2	6	3	6	5	5	2	5	2	3	6	6	4	4	5	2	2	5	3	4	5	5	6	5	5
	42	1		4	1	3	2	1	1	3	6	4	4	1	2	1	2	4	1	2	1	2	6	1	3	2	1	4	2	2	1	4	2	6	4	4	3	5	6	2	5	5	5	4	1	2	1	4	1
	43	1		4	5	2	4	3	2	3	3	6	5	2	4	1	5	4	1	4	6	4	4	3	2	6	4	5	4	4	5	5	5	3	2	6	6	3	2	1	5	5	4	5	1	5	2	1	2
	44	1		4	4	6	5	4	5	4	6	4	4	5	1	4	4	2	2	5	1	3	1	5	6	5	4	3	4	3	5	5	1	5	1	2	4	2	1	3	5	5	5	3	2	5	5	3	6
	45	1		2	1	5	6	5	5	2	4	2	2	1	5	2	4	2	1	4	1	4	2	3	5	1	5	5	6	2	5	5	5	5	5	5	4	4	1	5	3	5	2	3	5	5	2	5	3
	46	1		4	1	1	1	4	2	6	4	1	1	3	5	4	6	6	2	5	5	2	4	5	6	5	1	2	4	3	5	2	4	2	4	6	4	1	2	6	4	2	2	5	3	6	3	4	4
	47	1		2	4	4	5	3	1	4	5	4	3	4	3	5	3	3	2	4	5	1	3	4	5	1	5	5	5	2	2	2	5	3	2	5	3	3	2	5	2	2	2	2	3	3	5	5	6
	48	1		2	3	6	4	2	5	4	3	6	5	3	1	5	3	5	4	5	4	4	5	5	4	1	2	1	4	1	5	5	5	2	6	1	2	5	1	2	5	1	2	2	2	3	6	4	1
	49	1		5	2	1	2	6	4	6	2	5	1	4	2	2	5	5	2	2	4	4	4	2	4	6	1	4	4	5	5	5	5	2	1	4	3	6	5	5	1	4	5	6	5	6	2	2	6
	50	1		3	5	4	1	1	1	5	5	2	4	4	4	1	4	4	2	5	4	1	2	1	3	2	1	2	6	2	3	3	4	5	1	2	2	2	3	3	3	2	5	5	4	2	2	1	5
	51	1		1	5	2	6	5	5	1	4	2	2	4	6	5	6	2	3	1	1	2	5	5	6	5	1	1	2	5	4	3	2	4	5	6	6	4	4	3	4	5	4	6	5	2	5	2	5
	52	1		5	1	4	2	5	3	2	5	6	1	5	2	1	5	2	5	5	1	5	5	4	6	4	4	2	2	2	5	5	5	2	2	6	3	6	3	1	4	6	2	2	2	5	4	4	5
	53	1		2	4	1	6	5	4	4	6	5	5	4	5	3	5	5	4	3	2	1	1	1	1	5	2	5	5	3	1	1	2	1	2	6	5	3	3	5	4	1	6	4	1	5	4	5	2
	54	1		4	5	1	4	4	6	6	3	6	4	5	4	5	6	3	3	2	4	5	6	5	2	1	6	3	5	2	5	4	2	5	4	5	1	5	5	1	5	2	2	1	5	4	5	3	3
	55	1		1	4	6	1	5	4	5	2	2	5	6	2	4	3	5	5	5	2	2	3	2	3	4	4	1	2	4	1	4	1	2	5	4	5	6	6	5	4	4	1	1	2	6	5	4	4
	56	1		5	5	1	5	2	6	4	5	5	1	1	3	6	5	1	4	6	4	4	5	2	4	4	5	5	2	1	4	2	6	5	6	6	1	2	4	1	1	5	2	5	2	1	6	3	3
	57	1		4	5	3	3	3	5	2	5	4	2	4	6	3	1	6	5	4	2	2	2	3	4	5	5	4	2	5	5	2	1	5	5	2	2	5	5	4	1	4	2	5	4	2	3	1	2
	58	1		5	1	5	3	5	5	2	5	1	5	1	5	2	5	2	5	5	5	6	5	5	5	5	2	2	5	5	2	2	2	5	4	5	3	2	6	1	4	4	2	5	2	2	2	1	2
	59	1		3	2	3	2	2	5	4	5	5	1	2	2	3	6	2	5	4	5	4	5	6	4	1	1	1	2	2	2	4	2	2	5	5	5	4	1	2	1	5	5	6	1	3	3	4	4
	60	1		2	1	5	1	2	3	4	4	5	1	2	5	6	1	2	2	2	6	4	6	5	2	4	5	3	1	4	1	1	3	5	5	6	5	3	2	4	4	5	2	1	5	1	4	2	2
	61	1		4	3	2	5	1	2	1	1	1	4	1	2	5	5	1	6	6	5	6	4	4	5	5	5	3	2	5	2	3	2	2	5	6	2	4	4	5	4	4	6	5	5	2	4	2	1
	62	1		6	4	2	4	2	2	4	1	2	5	2	5	1	2	2	1	6	2	5	2	5	1	5	6	5	5	4	3	5	4	4	4	4	5	2	6	3	5	2	2	4	2	5	1	5	5
	63	1		5	2	1	2	2	2	2	1	4	1	2	4	1	2	5	2	1	5	6	5	2	2	6	5	5	2	3	6	1	4	4	2	2	1	2	4	3	1	5	2	3	2	2	1	1	4
	64	1		4	5	1	3	5	4	4	6	5	5	4	4	1	4	2	6	2	4	4	5	5	4	1	4	1	4	1	5	5	5	6	2	3	4	5	5	4	4	5	1	2	2	6	2	3	6
	65	1		4	1	5	4	3	6	5	4	5	6	1	4	6	2	2	5	2	4	5	1	5	2	2	4	2	4	3	6	3	2	5	2	5	2	6	5	5	2	5	2	1	4	2	2	5	5
	66	1		4	1	5	1	5	2	5	2	3	4	3	5	2	1	1	2	1	4	1	6	2	5	6	1	5	1	6	6	4	4	5	2	6	4	1	4	5	2	6	1	4	5	6	6	4	2
	67	1		2	5	2	3	4	2	3	6	6	1	3	5	2	4	1	2	4	3	6	4	2	4	2	1	2	2	5	6	5	4	1	5	3	1	1	4	2	4	5	1	6	1	4	6	4	5
	68	1		1	6	2	4	4	5	6	1	4	5	5	2	5	1	1	2	1	2	1	6	2	5	3	5	2	5	4	4	3	5	1	4	6	2	1	5	2	2	2	2	1	4	5	4	4	5
	69	1		4	4	4	2	2	2	1	1	3	1	2	6	2	1	6	1	1	2	2	6	1	3	3	4	5	4	2	5	5	1	5	1	5	3	3	1	4	2	1	2	6	5	3	2	2	6
	70	1		3	4	1	2	5	4	5	4	4	6	2	6	5	2	3	4	4	2	2	4	5	2	4	2	4	1	3	2	4	5	5	3	5	2	3	5	5	2	4	5	2	6	1	2	5	6
	71	1		3	1	2	5	5	2	6	1	2	1	4	1	1	1	4	4	5	1	1	5	6	1	1	2	3	1	5	4	3	3	4	3	2	4	6	5	5	2	5	5	2	1	5	6	4	4
	72	1		2	1	4	1	5	5	4	5	5	4	5	6	2	1	5	4	1	5	1	1	6	5	2	2	4	2	5	5	5	4	4	2	5	2	3	4	4	6	4	5	4	4	5	4	1	1
	73	1		3	3	1	4	4	1	2	6	2	1	6	4	5	1	2	5	2	5	3	3	5	5	3	5	3	4	6	1	4	2	5	5	4	6	1	4	2	5	5	2	3	1	5	2	5	5
	74	1		2	1	5	6	2	3	4	6	6	3	1	5	2	3	4	3	5	3	5	6	2	1	1	1	2	2	1	2	3	4	5	3	2	5	5	2	5	5	5	5	5	6	6	2	5	5
	75	1		2	2	2	1	1	5	5	5	2	2	6	5	5	6	2	1	1	2	4	1	2	2	5	5	4	5	5	6	2	2	4	4	5	4	5	5	4	2	6	3	1	2	2	5	2	4
	76	1		5	5	4	4	6	4	3	2	3	2	2	2	2	5	6	6	1	1	6	2	5	1	5	6	2	3	5	4	5	4	1	5	1	4	3	4	2	4	2	4	5	1	2	5	3	6
	77	1		6	5	5	6	2	2	6	4	4	1	2	4	2	2	2	4	4	5	2	1	2	2	2	5	6	5	6	3	4	3	5	5	2	2	5	4	2	1	2	5	1	5	2	2	1	2
	78	1		3	2	4	6	1	1	3	1	2	3	1	3	4	5	2	5	1	2	5	4	2	5	4	5	6	4	5	2	2	5	4	5	5	3	3	6	5	2	5	5	2	1	5	2	4	2
	79	1		6	3	1	2	4	3	2	5	4	2	3	5	5	1	5	5	1	2	5	5	4	4	4	5	6	6	4	4	5	1	6	2	4	5	1	4	1	2	4	2	5	6	4	1	4	1
	80	1		4	5	2	2	5	2	4	1	4	3	2	5	5	5	5	1	1	5	5	5	5	4	3	1	5	1	5	6	4	2	2	4	1	5	4	3	2	3	5	2	1	4	5	2	2	5
	81	1		3	4	5	6	4	6	5	2	6	4	5	5	1	5	2	3	2	3	5	5	5	1	1	5	1	5	6	4	1	2	6	2	5	2	5	4	5	4	1	2	2	1	5	6	5	3
	82	1		5	1	5	6	5	5	6	6	5	1	5	5	2	6	3	3	5	2	2	2	5	2	2	1	1	4	2	2	3	5	1	1	5	3	5	1	2	2	6	2	2	4	2	5	5	3
	83	1		4	5	2	2	6	5	6	5	5	5	4	2	4	6	6	2	2	2	4	5	5	2	6	4	5	3	4	2	5	6	4	4	2	4	1	2	5	3	5	5	1	5	2	4	4	1
	84	1		2	3	4	1	5	3	1	4	1	5	4	5	1	2	2	4	5	6	2	5	1	6	1	5	5	2	5	2	5	4	4	2	4	1	2	1	1	1	1	2	4	6	4	4	2	1
	85	1		3	1	5	5	1	5	3	5	6	5	6	6	6	1	2	1	1	2	2	1	1	5	2	4	1	1	3	5	2	6	2	2	4	4	2	6	1	6	2	5	4	1	1	4	2	4
	86	1		2	1	1	3	3	5	2	5	5	2	4	4	2	5	4	2	1	4	1	5	1	2	1	3	5	4	1	1	5	4	4	5	2	5	6	5	6	4	4	4	6	6	6	6	3	2
	87	1		5	5	2	3	4	4	4	2	6	2	5	1	4	1	4	1	5	5	4	4	5	5	4	2	5	1	1	5	2	3	5	6	1	5	4	6	4	2	1	5	1	5	6	1	5	2
	88	1		5	5	5	1	2	5	1	5	1	3	4	5	4	5	1	2	1	4	2	6	2	2	4	3	6	1	3	2	5	5	3	5	2	1	2	1	4	2	5	3	2	4	5	2	1	5
	89	1		2	1	6	4	4	4	5	3	2	5	5	1	6	5	5	2	2	6	4	5	5	2	4	3	3	1	4	6	2	3	5	1	1	5	2	2	4	5	6	5	4	3	1	3	4	1
	90	1		5	3	1	5	4	5	4	4	2	5	1	4	5	6	2	2	6	1	3	1	3	2	4	4	3	2	2	5	5	2	2	2	2	1	6	6	5	3	6	5	2	1	4	3	3	5
	91	1		2	5	5	6	5	5	3	4	5	5	2	3	2	2	5	2	6	5	2	3	4	5	5	3	4	2	5	2	2	2	5	3	2	2	2	6	1	6	5	6	4	5	4	2	5	6
	92	1		6	5	5	6	1	5	4	2	2	1	5	2	1	2	1	6	2	4	2	1	5	6	4	1	3	2	3	6	2	3	5	3	1	1	6	2	5	2	1	3	1	5	2	5	3	1
	93	1		5	2	2	3	2	5	2	4	1	2	6	1	5	5	5	1	6	1	2	1	2	1	5	2	1	3	5	6	1	6	5	3	1	1	5	2	1	5	4	1	5	2	3	4	5	5
	94	1		6	3	1	5	6	5	3	1	2	5	2	1	5	1	5	2	2	2	3	1	4	3	2	5	6	6	4	3	2	1	2	2	4	4	1	4	3	3	5	2	2	5	5	2	5	1
	95	1		5	4	2	1	5	3	2	3	5	3	4	2	2	1	5	3	5	3	4	4	3	5	1	5	4	2	1	2	5	4	3	3	4	4	1	5	5	4	4	3	1	2	5	2	5	3
	96	1		2	5	2	3	3	4	1	5	6	4	5	3	1	3	2	2	3	2	4	4	4	5	2	5	6	5	5	3	2	5	1	3	2	5	6	1	4	4	1	2	2	3	2	5	2	4
	97	1		3	2	2	5	2	2	5	5	2	4	4	5	5	2	1	2	1	5	2	5	6	2	4	2	2	2	4	4	5	5	2	3	5	1	6	4	3	5	2	5	3	4	2	2	4	2
	98	1		5	2	3	5	6	2	4	3	5	2	2	2	6	5	4	1	5	2	3	4	2	4	5	3	6	2	1	3	5	4	6	5	2	1	4	5	3	1	3	2	1	1	2	4	5	2
	99	1		2	4	5	1	5	2	3	5	6	5	2	5	6	5	1	6	2	3	3	2	6	4	5	4	1	4	4	1	5	4	4	3	6	2	1	5	5	4	1	5	5	1	5	2	5	1
	100	1		6	5	4	2	2	4	6	5	5	5	1	1	2	4	1	4	5	3	5	2	3	4	1	5	2	1	3	2	1	6	2	4	2	2	4	2	5	4	4	2	4	6	2	4	5	5
	101	2		1	5	4	1	1	3	5	5	6	2	5	1	4	5	4	2	4	1	4	1	3	2	5	4	2	1	4	2	4	5	2	6	5	2	5	4	2	1	2	1	2	5	5	3	1	4
	102	2		5	6	4	4	6	5	5	2	2	4	5	1	1	5	2	5	1	4	4	1	5	1	3	3	2	3	1	3	5	3	2	1	2	4	2	1	1	5	2	3	5	5	1	5	5	1
	103	2		3	1	4	5	4	2	5	4	3	1	2	2	4	6	5	2	6	2	4	3	5	2	5	6	3	4	2	5	6	2	1	5	4	5	4	5	5	6	5	1	5	5	2	2	1	5
	104	2		4	1	2	4	5	6	5	2	2	5	4	5	6	3	1	1	5	2	2	5	5	5	5	6	5	6	4	6	3	1	5	5	3	4	5	3	1	5	5	4	4	3	5	5	5	2
	105	2		4	6	1	5	2	5	5	5	6	5	2	4	1	1	5	2	5	6	4	1	4	4	5	6	2	2	2	5	3	1	3	1	3	5	4	2	4	4	6	4	1	3	2	4	2	3
	106	2		4	5	5	1	2	2	5	3	5	3	6	4	1	4	5	5	5	3	5	3	5	4	4	5	2	3	5	4	4	4	2	5	5	2	4	5	2	2	5	5	5	2	5	2	4	2
	107	2		2	1	6	2	1	4	5	2	4	2	1	5	5	2	5	4	2	2	4	5	6	4	2	6	6	1	6	5	4	4	4	5	4	4	2	1	4	1	6	5	4	1	2	4	3	6
	108	2		4	3	3	3	2	5	2	5	2	5	4	5	4	4	4	5	3	5	4	5	5	5	4	6	2	6	4	2	6	4	2	5	5	1	5	5	4	6	6	5	3	5	4	4	5	3
	109	2		5	5	5	2	5	5	4	4	5	4	2	2	4	4	2	2	5	5	6	3	4	1	5	2	1	3	2	6	5	1	3	5	5	5	2	1	4	4	5	1	4	5	3	2	2	1
	110	2		2	2	5	1	2	1	5	5	1	6	5	6	1	6	4	4	4	2	5	2	5	4	4	1	3	6	2	2	5	1	2	5	1	2	1	1	6	2	3	5	2	5	5	4	1	2
	111	2		2	4	3	6	2	1	5	2	2	4	2	6	2	1	4	6	4	1	3	2	4	2	5	1	4	6	5	1	2	2	1	5	2	6	6	6	5	1	5	5	5	5	4	1	1	2
	112	2		2	6	3	2	4	2	3	6	1	5	2	4	1	6	1	2	2	1	4	1	5	3	3	5	1	6	5	5	2	2	3	4	6	2	2	4	5	5	6	4	5	5	4	3	6	1
	113	2		1	2	6	3	4	4	1	5	5	5	4	2	5	4	1	4	6	6	5	2	4	5	2	5	4	4	4	4	2	5	5	5	4	2	4	5	5	3	5	2	2	5	2	6	5	5
	114	2		1	4	4	1	4	5	5	1	5	6	4	5	1	4	4	5	3	4	5	2	4	3	3	1	5	1	2	5	1	4	4	5	2	3	2	2	4	6	4	4	5	5	3	5	4	5
	115	2		2	4	1	1	3	1	1	5	3	4	3	2	2	6	4	5	1	2	6	5	5	1	5	5	4	1	4	1	4	2	6	2	2	5	6	4	2	5	4	6	6	5	2	2	4	4
	116	2		6	3	1	5	5	5	5	4	1	1	3	3	4	3	3	2	1	6	5	3	5	1	5	6	4	4	2	3	5	2	4	5	3	4	5	5	6	1	1	2	6	1	1	5	4	2
	117	2		1	1	5	4	6	5	3	6	2	2	3	5	5	4	6	3	5	3	5	4	5	5	1	1	2	2	4	5	2	4	2	4	4	1	2	2	5	4	2	4	2	2	2	3	1	1
	118	2		3	5	4	5	4	1	3	5	2	6	1	1	5	3	6	2	5	3	4	4	5	1	4	5	5	4	4	4	5	2	5	4	3	1	5	1	5	4	5	4	4	2	6	6	6	4
	119	2		4	6	5	6	5	1	4	5	5	2	1	4	4	6	5	5	5	4	2	6	4	5	1	6	2	2	2	5	4	6	2	1	2	5	1	5	6	4	6	5	5	2	1	6	4	5
	120	2		4	6	4	6	5	2	2	5	3	1	2	2	5	2	2	4	6	5	2	5	1	3	1	5	3	5	3	5	5	5	1	2	3	4	2	3	6	5	5	5	4	4	5	5	3	3
	121	2		5	3	2	2	1	5	5	1	2	1	5	2	3	3	5	2	1	2	5	3	4	2	5	5	6	2	5	4	1	5	2	3	6	5	5	4	6	6	1	2	5	5	5	3	6	6
	122	2		5	5	5	5	2	2	5	1	4	6	2	4	2	2	5	4	3	3	1	6	5	6	5	2	4	4	1	5	2	4	5	1	2	2	2	4	6	1	6	5	4	1	2	2	5	5
	123	2		4	5	3	5	5	5	3	3	1	4	2	4	6	5	1	1	1	5	6	4	5	6	5	6	2	4	2	2	4	5	5	3	4	1	3	4	2	4	4	3	4	4	1	5	5	1
	124	2		5	5	6	6	1	2	2	4	1	2	2	6	1	5	6	3	5	4	6	6	5	5	5	1	6	2	2	1	2	2	2	6	4	6	3	1	5	1	2	1	6	1	4	1	2	2
	125	2		5	5	2	6	6	1	1	2	5	1	3	1	5	4	6	5	6	5	4	1	5	4	6	1	3	3	2	2	5	4	2	5	1	5	3	6	4	5	5	4	4	5	5	1	2	5
	126	2		1	5	1	6	3	1	5	4	2	2	4	3	5	4	2	5	4	5	3	4	2	5	4	5	6	1	1	5	5	4	3	1	2	4	4	5	3	1	1	2	1	1	5	5	4	4
	127	2		1	6	2	4	5	4	4	2	5	5	2	5	6	5	2	2	2	2	2	3	2	1	2	6	2	6	2	1	2	2	4	4	1	5	5	2	5	3	5	5	4	6	1	5	1	1
	128	2		1	5	5	1	4	4	5	5	3	4	3	2	4	3	6	4	2	6	2	1	4	6	6	2	1	4	2	3	3	1	4	2	6	5	4	6	1	5	6	5	2	6	2	2	5	2
	129	2		1	5	5	4	4	4	6	1	2	5	6	3	5	4	4	1	5	2	5	1	4	2	1	5	4	1	5	2	6	4	6	6	2	3	2	4	2	2	2	5	3	4	5	4	2	3
	130	2		5	1	5	2	5	1	1	3	3	6	5	2	1	5	6	5	6	4	4	3	5	5	6	6	4	5	5	2	2	5	4	2	1	4	4	1	1	5	1	5	3	3	4	5	5	4
	131	2		2	4	5	2	5	4	3	5	2	5	5	4	5	1	6	3	1	6	3	5	5	6	6	4	1	4	2	5	6	2	5	1	2	5	5	1	2	2	3	2	2	4	6	1	5	5
	132	2		1	4	5	2	4	2	2	1	2	5	5	1	1	5	5	6	1	1	1	4	4	5	5	3	2	2	5	2	2	1	6	1	2	3	2	3	3	5	4	2	6	1	4	1	2	6
	133	2		4	5	1	4	5	1	1	3	1	4	3	3	3	4	3	2	1	2	5	3	2	2	1	5	2	3	4	4	2	5	1	4	5	5	3	4	2	5	2	6	4	5	6	6	2	2
	134	2		4	4	5	5	6	2	6	3	1	4	2	3	1	1	2	4	5	4	5	5	5	4	2	6	2	6	5	5	6	5	2	2	1	1	4	2	3	6	1	5	6	1	5	2	2	2
	135	2		2	4	5	6	5	5	2	5	3	5	6	2	3	6	5	6	5	4	1	1	2	5	5	2	6	4	5	3	5	5	2	5	6	5	5	6	5	6	1	5	6	2	5	5	5	1
	136	2		4	3	1	3	5	2	3	4	6	5	5	4	5	6	1	6	1	2	5	5	4	2	5	5	4	5	3	5	3	1	5	4	2	5	1	2	3	4	5	3	2	4	5	1	1	5
	137	2		4	2	4	1	5	5	4	2	6	5	3	3	3	6	2	6	4	2	2	5	6	2	6	6	5	2	1	2	4	5	5	5	3	1	5	2	4	3	4	3	2	2	5	4	5	5
	138	2		5	4	3	5	2	2	1	5	5	5	5	2	4	4	5	2	4	2	3	6	6	5	2	2	5	5	4	2	2	1	5	4	2	2	3	4	3	3	1	1	5	3	5	2	1	2
	139	2		4	5	2	2	1	2	5	2	1	3	5	2	4	4	5	5	4	6	4	5	3	5	3	3	3	2	4	1	4	6	6	5	4	4	5	5	6	5	1	5	5	5	2	3	5	1
	140	2		5	6	6	1	5	5	5	6	6	5	1	5	6	6	3	5	3	1	1	2	3	5	2	1	5	5	2	5	1	5	2	2	5	5	1	1	6	1	3	5	5	4	5	5	2	4
	141	2		6	1	1	5	4	5	6	3	3	1	2	3	3	4	4	1	1	6	2	4	2	5	2	4	1	6	2	1	5	2	5	5	4	2	1	5	5	6	6	6	1	2	5	1	1	4
	142	2		4	4	4	1	1	5	4	5	6	3	2	5	2	3	2	5	2	1	4	5	4	4	3	1	4	1	4	4	4	1	5	3	2	3	2	4	2	4	6	6	5	5	5	3	2	2
	143	2		5	4	4	4	6	6	5	4	2	4	4	5	5	2	6	1	3	4	5	2	2	3	2	5	5	4	5	4	5	2	5	2	5	1	2	3	2	2	5	3	2	1	2	5	5	5
	144	2		5	5	1	6	3	3	2	1	2	4	2	2	4	4	2	1	6	3	6	6	6	1	4	5	4	2	2	2	6	5	6	4	5	2	5	5	4	5	5	6	4	2	6	5	5	2
	145	2		1	1	2	5	2	2	5	2	4	3	3	2	4	5	6	3	5	5	3	1	2	3	2	5	4	6	2	6	4	5	1	2	2	1	2	1	2	4	4	1	1	4	4	6	1	4
	146	2		4	2	2	5	2	6	1	5	1	2	2	4	3	5	5	4	4	2	2	4	2	2	5	2	5	6	2	5	3	2	6	5	4	5	2	4	4	5	2	4	4	2	5	1	5	5
	147	2		5	6	6	6	2	5	6	4	4	6	4	1	4	4	2	6	5	6	4	5	1	2	3	4	5	2	4	2	2	2	4	4	6	5	2	1	1	3	1	2	4	5	2	2	1	5
	148	2		1	1	2	4	4	2	4	6	1	5	2	4	1	4	5	5	2	1	4	3	2	3	4	2	4	2	5	2	5	4	5	5	3	6	6	2	5	4	3	6	2	3	5	3	1	3
	149	2		4	2	5	5	4	5	3	2	4	6	2	4	5	6	5	4	2	3	5	2	3	2	4	5	4	4	2	3	5	2	2	5	6	3	2	3	2	5	6	3	3	3	2	1	5	4
	150	2		2	3	4	3	5	3	4	5	2	4	5	5	2	4	3	1	5	2	2	1	5	1	4	1	4	2	4	5	2	1	5	4	1	5	1	5	5	6	4	6	4	4	6	5	1	2
	151	2		3	2	2	5	4	6	5	3	6	3	5	4	2	2	1	5	2	1	3	2	5	3	5	1	1	4	5	4	4	5	2	5	5	6	1	1	5	3	1	1	4	6	1	4	4	2
	152	2		2	6	4	5	1	2	2	4	1	2	2	6	4	2	4	1	3	5	2	2	5	3	5	3	1	1	2	1	5	2	4	1	4	1	2	5	2	2	2	6	1	1	5	5	1	4
	153	2		6	5	4	1	6	3	3	1	1	1	1	6	1	4	1	1	1	2	1	5	5	4	2	5	5	4	6	2	1	5	3	6	2	3	2	4	5	2	1	4	5	2	4	4	4	2
	154	2		4	4	4	5	3	1	5	2	6	3	5	5	2	5	4	2	2	3	6	5	6	5	3	1	1	4	5	5	2	5	2	6	6	4	2	5	5	1	4	5	5	4	5	5	6	5
	155	2		5	5	4	5	3	5	5	4	4	2	5	5	5	5	2	4	6	6	5	5	4	5	3	5	4	2	5	3	5	4	6	2	2	2	5	2	6	5	2	2	2	5	2	4	4	3
	156	2		1	3	2	4	1	2	4	1	4	4	2	4	5	5	5	1	3	4	4	5	5	2	1	2	2	1	6	1	5	5	5	6	5	5	6	2	5	5	4	1	3	5	2	5	5	2
	157	2		5	3	5	2	1	5	1	3	1	6	5	1	1	6	5	4	6	5	6	4	1	5	5	4	5	5	5	3	5	2	3	2	6	2	6	5	3	1	5	5	4	2	1	5	4	1
	158	2		4	3	4	2	6	5	5	2	2	5	5	4	1	5	2	5	5	2	4	6	5	2	6	2	1	2	1	6	5	2	5	4	4	5	5	2	1	6	5	3	2	1	1	6	2	4
	159	2		5	3	4	4	5	6	6	1	5	6	2	6	5	6	2	4	4	3	4	1	5	5	2	3	5	5	2	3	4	4	2	4	4	2	3	5	4	6	3	4	2	5	3	4	1	5
	160	2		2	4	2	5	5	1	5	4	6	3	3	1	5	2	3	3	5	5	1	2	6	1	4	2	1	4	4	4	5	6	2	3	6	6	5	3	5	4	5	4	1	1	4	6	5	1
	161	2		3	5	5	4	5	1	4	5	5	6	6	5	5	5	5	4	4	5	3	5	4	4	2	6	1	4	2	5	6	5	5	4	2	3	4	1	3	5	4	2	2	2	5	3	4	4
	162	2		3	5	2	5	4	1	4	5	5	2	5	4	3	5	2	1	5	2	5	3	5	6	4	2	4	5	4	1	2	4	4	1	3	6	5	4	3	3	4	6	6	1	1	2	4	3
	163	2		2	2	4	2	1	2	5	3	2	6	6	1	1	4	4	5	2	4	2	5	4	5	1	6	5	1	5	4	5	6	2	4	2	3	3	5	5	5	2	3	3	3	1	4	2	4
	164	2		2	5	5	5	2	5	2	3	6	6	5	5	1	4	4	5	1	4	2	5	4	5	3	2	4	1	4	5	4	2	2	1	3	2	4	6	4	4	4	5	2	1	6	6	3	1
	165	2		3	5	5	2	4	6	5	5	4	1	5	4	2	2	6	6	6	2	6	2	3	1	5	6	5	2	3	5	1	5	5	1	5	2	3	4	2	1	4	1	5	1	4	2	6	5
	166	2		5	2	6	2	1	3	5	5	3	4	4	4	4	2	4	5	4	4	5	3	1	6	3	4	5	2	5	4	2	5	6	4	1	2	1	5	1	3	3	4	3	4	5	6	4	5
	167	2		4	2	2	4	5	5	5	1	5	6	2	3	4	4	3	2	1	4	4	4	2	5	3	5	5	4	6	2	5	5	2	1	5	5	1	3	4	2	2	4	5	1	2	5	3	1
	168	2		3	6	2	2	2	5	4	1	5	5	2	2	5	3	3	4	3	3	1	4	3	5	5	5	2	4	2	2	5	4	5	5	6	5	3	5	5	4	4	5	6	5	1	1	4	4
	169	2		4	1	4	6	4	4	1	5	2	6	6	5	4	3	4	2	4	5	2	5	4	4	3	4	6	2	5	4	5	5	4	1	5	2	5	2	2	4	5	4	5	5	2	4	5	2
	170	2		4	2	2	5	6	2	2	4	5	6	5	6	1	2	4	2	2	2	1	5	1	4	4	1	2	6	3	6	3	1	5	4	4	4	5	2	6	1	2	2	4	2	3	5	2	3
	171	2		5	5	5	2	4	4	2	4	3	5	4	4	4	2	6	4	4	6	2	5	3	2	5	5	2	2	2	5	5	4	3	2	4	5	5	4	5	2	4	4	3	3	4	5	2	5
	172	2		4	1	2	3	3	2	1	4	6	4	2	6	5	2	3	2	2	5	5	5	1	1	5	6	6	5	5	6	4	1	2	6	5	5	2	3	2	6	2	2	1	3	1	6	5	2
	173	2		4	1	2	3	5	6	5	3	6	2	3	2	5	5	3	2	1	4	5	2	1	2	4	2	6	5	4	2	4	4	5	5	4	5	3	1	5	4	1	5	4	6	4	2	1	5
	174	2		4	5	1	1	6	5	5	2	4	1	1	2	6	1	5	1	3	3	4	5	4	4	5	2	3	2	5	5	2	2	2	4	2	4	2	5	5	5	3	4	1	1	4	3	2	3
	175	2		5	1	3	4	2	5	1	4	3	2	4	4	5	1	5	5	4	5	2	3	1	1	4	6	4	1	5	3	1	5	5	4	4	2	6	6	4	4	2	4	1	4	2	4	4	5
	176	2		4	4	5	6	2	6	5	1	2	5	4	3	1	5	6	6	5	2	2	6	5	4	1	2	4	4	2	4	4	6	2	5	1	1	4	5	5	4	3	5	5	4	6	5	4	4
	177	2		3	4	4	6	2	4	4	3	4	4	1	2	5	6	2	1	2	5	6	1	5	5	5	3	1	1	4	1	2	3	5	4	3	5	6	5	6	4	3	2	4	4	2	2	5	1
	178	2		1	5	6	5	1	3	6	5	4	6	5	2	2	4	5	5	3	1	6	2	5	5	6	2	6	6	4	4	4	3	5	6	2	4	4	4	1	4	2	6	2	5	2	4	2	2
	179	2		6	4	3	4	1	2	5	3	1	5	4	4	3	4	1	6	4	1	6	2	2	2	1	2	5	4	4	1	4	1	2	6	3	4	2	5	1	2	3	5	5	2	2	1	6	1
	180	2		3	4	5	3	5	4	2	1	4	2	2	1	5	5	1	5	2	3	2	2	3	5	4	1	4	5	5	5	5	5	5	5	5	4	4	5	5	5	5	6	2	3	5	1	4	4
	181	2		2	3	5	2	6	5	5	5	3	5	2	5	5	5	5	2	3	3	6	5	6	5	2	3	4	3	3	2	3	2	4	2	2	5	5	2	2	4	2	5	3	6	4	5	5	3
	182	2		4	5	3	1	6	4	4	5	1	4	5	5	2	3	4	4	1	5	5	4	5	5	5	4	3	4	2	6	3	5	3	2	5	2	2	4	2	2	4	2	5	1	4	3	1	4
	183	2		4	4	3	5	4	2	4	5	2	3	2	1	6	4	5	2	6	5	5	4	5	1	2	4	4	5	5	5	5	2	6	1	6	4	2	5	5	1	3	5	4	5	2	2	2	2
	184	2		3	4	5	4	4	5	4	1	2	4	6	2	5	2	5	5	2	2	5	4	5	5	5	4	3	2	4	6	1	5	1	2	1	5	2	5	6	2	1	2	4	6	5	5	6	2
	185	2		2	1	1	2	4	1	4	6	4	4	3	2	4	2	4	6	4	1	6	3	2	3	3	4	5	1	1	3	5	6	6	1	4	2	1	2	4	1	1	2	3	5	4	1	1	3
	186	2		5	1	4	5	5	6	1	2	4	1	5	1	5	3	1	4	4	2	1	3	5	5	4	5	2	1	2	4	1	6	6	6	6	6	1	1	2	2	2	2	3	1	5	4	5	5
	187	2		3	2	4	1	2	2	1	5	6	3	5	3	3	6	6	3	4	2	5	2	6	2	5	3	6	2	6	2	5	1	5	5	1	5	4	3	2	2	6	2	5	5	1	3	3	3
	188	2		2	5	2	1	1	3	5	3	2	5	2	2	2	6	4	2	5	5	4	4	2	4	1	5	5	2	5	2	6	6	1	5	2	1	6	2	1	2	2	4	2	5	2	5	4	2
	189	2		2	1	5	2	1	5	4	2	5	6	4	1	3	6	1	4	4	5	2	4	5	1	1	2	4	5	1	6	5	2	4	1	3	3	5	4	1	5	2	3	6	5	2	5	4	5
	190	2		4	6	1	3	2	2	6	4	2	5	5	4	2	4	6	5	5	4	1	1	4	4	3	5	4	3	5	2	5	5	6	2	1	1	5	5	6	1	5	2	2	6	3	2	2	2
	191	2		2	5	5	4	1	5	1	1	5	2	6	2	6	2	5	2	2	4	4	3	2	2	2	5	1	4	5	1	1	2	5	3	4	4	4	1	5	1	1	1	5	5	5	2	1	4
	192	2		5	5	1	2	1	2	2	5	4	4	5	4	3	1	2	5	6	2	1	2	5	6	5	3	4	4	3	2	5	5	2	4	4	1	5	2	2	6	5	4	5	2	2	6	5	5
	193	2		5	5	5	4	6	1	4	5	5	2	4	1	1	2	2	4	3	5	1	5	5	6	3	5	2	3	1	5	5	3	5	2	1	5	2	2	3	2	6	4	2	1	3	2	6	4
	194	2		6	6	6	4	5	4	1	5	4	2	4	1	5	2	4	4	1	6	2	1	5	5	2	2	6	6	5	4	3	1	6	5	2	2	2	5	5	4	5	2	5	2	3	6	6	2
	195	2		5	1	5	6	3	3	2	5	5	2	1	5	3	2	2	4	3	6	6	4	2	4	5	5	1	4	2	6	3	4	5	2	1	2	2	5	1	5	5	5	4	6	6	2	2	2
	196	2		1	5	5	2	5	2	5	4	2	2	4	3	6	2	3	6	3	2	5	1	1	5	4	1	1	5	5	2	5	3	2	3	3	2	5	1	2	1	4	5	6	4	5	4	1	5
	197	2		4	5	5	2	4	1	5	5	2	3	4	6	5	4	1	5	6	5	2	5	5	5	2	6	5	1	6	6	3	1	1	5	5	2	6	5	2	2	5	5	4	2	4	2	5	6
	198	2		2	4	4	5	4	4	4	2	4	5	5	4	2	4	2	5	1	5	2	4	6	4	1	2	3	4	4	2	1	2	3	4	5	5	2	6	5	6	1	1	5	1	3	4	6	5
	199	2		4	6	5	2	3	2	4	2	1	5	4	5	2	4	2	5	2	4	4	2	2	5	6	5	3	5	2	5	5	1	5	3	1	2	3	4	5	1	4	2	4	5	3	1	2	3
	200	2		1	2	2	6	5	4	3	4	2	1	5	4	6	2	2	4	4	6	6	4	2	1	6	2	3	1	2	6	5	5	2	1	6	4	4	2	6	5	6	1	4	6	5	2	5	3
	201	2		4	6	5	3	2	6	2	5	4	2	5	1	2	6	4	5	6	4	5	3	5	2	5	3	4	2	2	6	2	6	4	5	4	1	1	3	4	2	2	5	5	5	1	2	6	5
	202	2		3	5	1	3	5	2	2	2	4	5	3	6	2	5	2	2	4	5	2	2	2	5	2	5	1	1	4	3	1	4	4	5	6	2	1	5	4	2	6	1	5	5	3	2	3	4
	203	2		2	2	5	2	5	5	6	4	3	1	1	4	4	1	1	3	5	4	6	5	5	5	2	2	2	3	2	4	4	1	5	5	2	5	1	5	5	1	2	1	2	6	1	4	5	1
	204	2		1	1	2	2	4	4	5	1	1	5	5	2	2	1	5	1	2	4	1	1	4	2	5	4	4	5	2	6	3	5	4	6	5	3	2	4	5	2	1	4	5	4	5	1	5	2
	205	2		3	1	4	1	2	5	5	4	5	1	1	6	2	2	6	5	1	5	3	1	6	5	4	5	3	3	3	4	6	4	6	2	2	1	4	4	2	3	6	4	5	5	5	3	2	1
	206	2		1	5	4	2	2	2	5	5	3	5	4	5	3	5	3	4	2	2	5	5	3	5	2	3	4	5	1	1	5	5	3	2	3	5	4	4	1	5	4	6	3	5	2	5	4	6
	207	2		2	5	2	5	4	5	4	6	1	4	6	5	2	2	3	3	5	2	5	4	5	4	4	2	6	4	5	4	4	5	4	3	4	2	1	2	4	3	4	1	4	2	6	5	2	1
	208	2		6	1	4	5	2	3	5	4	4	4	5	4	5	4	1	5	2	2	4	2	3	6	6	4	5	4	5	5	4	5	4	6	1	1	1	1	5	1	5	5	2	3	2	6	1	6
	209	2		3	1	1	4	2	2	6	2	6	1	5	6	2	5	5	2	4	2	1	2	4	5	6	5	4	1	5	2	1	6	3	4	2	2	5	2	5	1	5	6	5	6	5	6	1	3
	210	2		5	5	4	4	2	2	6	2	3	1	1	5	3	5	5	2	2	2	5	1	5	2	1	4	4	2	2	2	2	1	1	5	2	4	5	4	4	4	4	1	5	5	5	1	2	2
	211	2		5	2	5	3	2	2	2	4	4	5	4	5	5	4	2	2	5	2	1	1	1	4	3	2	5	4	2	5	4	6	4	2	5	2	5	5	6	2	2	6	6	2	4	1	6	5
	212	2		1	5	3	5	5	3	2	5	2	2	4	5	4	2	2	5	2	2	1	5	2	2	1	6	3	1	4	6	5	2	2	2	5	1	5	2	1	4	5	4	2	2	6	5	4	5
	213	2		5	4	3	5	4	3	5	2	1	3	1	6	2	4	6	1	3	4	5	5	5	1	5	2	2	1	2	4	3	5	2	4	4	5	3	5	1	6	2	2	1	3	5	5	2	4
	214	2		6	5	3	5	4	2	1	4	6	5	5	3	4	5	5	4	5	1	1	4	5	2	5	2	2	5	4	5	2	2	2	5	3	2	1	1	2	2	5	5	1	6	2	6	1	6
	215	2		5	1	1	4	4	2	1	2	6	3	4	4	2	5	1	4	1	5	5	4	1	4	2	4	5	5	4	3	4	3	5	5	2	5	3	2	3	2	6	2	5	6	5	5	4	2
	216	2		5	2	2	4	5	2	1	5	5	5	4	3	2	2	4	1	4	1	1	4	1	1	1	5	2	6	6	5	2	3	5	2	3	4	5	2	5	4	3	3	2	3	6	5	1	2
	217	2		2	3	2	2	2	5	2	2	5	5	6	1	1	1	2	6	2	2	3	2	6	1	5	5	5	2	4	4	4	4	2	3	5	2	3	5	6	5	2	2	1	4	4	4	3	5
	218	2		2	6	5	1	6	5	1	5	5	4	4	4	2	1	1	3	4	1	6	2	3	4	2	2	2	5	1	5	5	6	3	1	4	3	4	4	5	5	1	5	2	4	6	6	6	5
	219	2		2	2	2	4	5	6	4	1	2	4	1	3	5	5	5	6	6	3	1	4	1	5	2	5	1	5	3	2	5	3	2	6	1	5	4	6	4	2	4	5	6	5	2	5	4	2
	220	2		6	5	5	2	6	5	5	2	4	6	4	2	5	5	1	4	2	5	3	5	5	4	5	5	2	6	6	2	5	2	6	5	4	6	3	2	6	3	1	2	2	2	5	6	2	2
	221	2		4	3	1	5	2	3	3	1	6	5	1	1	4	4	4	3	1	1	6	2	5	6	1	1	5	4	5	1	2	1	2	1	5	4	4	5	5	2	4	5	5	3	5	5	1	4
	222	2		2	2	4	5	2	6	4	4	6	5	2	2	1	2	1	5	5	4	2	4	4	5	3	4	5	5	5	5	1	6	6	4	5	5	2	5	2	4	4	2	3	4	4	1	2	5
	223	2		6	5	3	5	1	4	2	1	1	1	2	5	6	3	4	1	6	2	4	4	3	6	1	6	1	4	5	5	5	6	5	1	5	2	3	5	5	4	5	1	2	4	2	4	3	4
	224	2		2	2	2	2	4	5	3	6	2	4	4	3	5	3	3	5	1	3	5	5	5	3	1	2	2	3	2	5	5	2	2	1	4	4	2	4	5	3	5	2	2	2	5	4	4	1
	225	2		2	2	4	4	3	5	6	5	1	5	5	4	2	6	4	6	4	4	3	4	3	2	1	3	5	1	5	2	2	5	4	6	2	5	5	2	6	3	2	2	3	5	1	4	3	2
	226	2		3	5	6	1	5	4	1	4	1	3	5	2	2	5	2	2	2	1	1	4	1	2	5	1	4	5	5	5	2	4	3	5	5	4	6	3	2	3	4	4	4	6	4	2	2	5
	227	2		5	1	5	6	2	5	4	4	4	4	5	6	4	4	5	5	6	6	3	3	5	5	2	2	5	5	5	3	2	2	1	2	2	5	3	4	1	2	2	4	1	1	5	5	2	5
	228	2		1	4	3	3	5	1	3	5	4	4	2	5	2	3	4	3	2	4	4	6	3	5	1	5	5	5	5	5	6	3	2	2	4	2	2	3	6	3	6	4	5	5	5	4	6	5
	229	2		5	1	1	5	4	5	5	2	4	1	5	5	4	6	2	6	2	5	2	5	4	1	1	4	5	5	1	1	4	3	1	4	4	3	1	2	2	1	2	5	2	5	4	6	4	5
	230	2		2	3	2	2	5	4	6	2	6	3	4	2	3	5	1	2	5	1	1	4	5	2	5	1	1	3	3	5	6	2	1	4	4	2	2	4	1	2	5	2	5	1	5	4	6	3
	231	2		4	2	6	5	3	2	4	2	5	2	5	4	5	4	2	5	5	4	4	3	4	5	2	2	4	2	6	2	4	3	5	1	2	4	3	6	1	4	4	5	3	2	2	2	3	4
	232	2		2	5	6	4	5	5	4	4	4	4	4	4	4	4	6	5	1	1	1	4	1	4	4	1	4	5	5	3	4	5	5	1	5	5	5	5	6	1	5	5	5	3	6	5	5	3
	233	2		5	2	1	1	4	1	4	5	4	4	6	1	4	3	2	2	5	1	4	2	3	2	3	4	1	4	2	3	4	1	2	5	2	1	4	4	5	2	5	5	6	2	6	2	4	5
	234	2		4	4	5	3	5	6	5	2	2	5	2	3	5	2	5	1	5	3	5	5	2	4	1	4	1	5	3	4	1	2	2	5	1	2	2	2	4	1	6	2	6	1	4	2	1	4
	235	2		2	5	3	5	4	4	5	1	6	6	4	3	1	6	2	4	2	5	4	1	4	2	2	6	5	5	2	6	2	2	2	4	1	4	5	2	5	5	4	5	2	5	5	3	5	4
	236	2		4	1	4	1	1	1	6	2	6	5	5	2	5	5	1	4	4	2	2	2	6	2	2	5	4	5	4	6	5	4	4	5	6	3	4	2	1	3	5	2	5	4	5	5	2	2
	237	2		6	6	6	2	5	4	5	5	5	3	1	1	4	4	5	4	2	4	6	4	5	2	4	2	6	1	5	5	4	5	1	2	4	5	3	3	3	5	1	6	6	2	2	5	4	2
	238	2		3	2	4	4	4	5	2	5	1	5	1	3	1	5	4	5	1	1	4	1	6	4	2	5	5	4	1	3	1	5	2	2	4	1	5	6	3	3	2	1	1	4	6	5	2	2
	239	2		2	4	4	3	2	1	6	1	2	1	6	2	5	5	3	1	5	4	6	2	5	4	4	2	3	2	2	4	5	6	4	6	4	5	5	6	5	5	2	2	6	2	5	2	1	4
	240	2		2	4	2	1	1	4	1	2	1	3	6	5	1	1	2	4	4	4	2	2	1	4	6	1	2	2	2	5	5	4	3	1	4	6	2	5	2	1	2	1	4	2	6	2	1	1
	241	2		5	5	5	5	5	6	2	3	1	4	5	2	5	2	6	1	2	5	5	6	5	5	4	2	2	4	3	1	3	4	1	4	2	2	6	3	4	5	5	5	5	1	5	3	3	2
	242	2		6	2	1	5	5	2	5	5	2	1	3	2	2	3	2	3	6	5	6	6	5	3	3	1	6	4	2	2	2	1	2	5	1	6	3	5	1	2	6	4	3	6	4	5	5	5
	243	2		1	2	2	3	1	4	6	4	2	5	5	4	3	5	3	6	5	5	6	3	1	2	1	3	1	3	6	5	5	3	4	2	5	2	5	4	5	4	4	2	5	4	2	1	6	6
	244	2		2	2	5	6	5	5	3	5	4	2	3	1	1	2	4	3	6	5	5	2	5	5	1	3	2	3	5	5	2	6	2	1	6	6	1	5	2	2	2	6	1	5	6	6	4	2
	245	2		4	2	4	5	4	2	2	4	2	4	5	5	5	2	2	2	3	5	1	5	1	1	4	1	5	3	5	6	4	2	1	6	1	5	1	1	5	4	3	5	1	5	3	5	6	6
	246	2		3	6	5	2	4	2	4	2	5	5	2	1	5	5	5	5	5	5	4	5	5	1	2	1	5	5	2	6	4	2	3	4	6	4	5	5	4	4	4	2	3	4	5	3	2	5
	247	2		5	1	5	2	4	2	2	2	4	5	5	2	2	1	6	4	5	6	4	5	1	5	4	2	2	2	4	5	1	3	2	4	2	1	3	5	5	3	2	2	1	4	5	2	4	2
	248	2		4	3	2	5	3	5	5	5	1	1	1	1	5	5	2	2	1	4	4	5	2	4	1	3	2	2	1	4	2	4	4	1	5	3	3	1	2	2	5	5	3	1	2	5	5	1
	249	2		1	5	1	4	5	2	5	4	4	3	2	1	4	1	5	4	1	4	4	6	6	4	2	5	4	4	2	2	2	4	4	3	2	4	2	5	2	4	2	4	3	4	1	4	3	2
	250	2		5	4	4	5	3	4	2	3	2	5	4	5	5	1	1	4	1	3	2	4	1	3	4	2	4	4	2	2	6	4	6	2	2	5	6	5	6	1	5	2	5	4	5	5	2	1
	251	2		5	2	1	2	3	5	2	6	2	5	2	2	5	5	4	5	1	5	6	5	4	1	6	5	1	2	4	4	2	4	5	5	5	2	4	5	3	5	5	1	1	2	3	1	3	2
	252	2		6	3	2	5	3	2	2	5	4	4	5	1	1	5	4	3	3	1	3	5	4	2	2	5	3	4	2	5	4	4	2	5	5	5	4	5	5	1	1	2	5	1	1	2	1	4
	253	2		2	2	2	4	1	5	4	2	5	4	2	5	3	5	2	2	6	2	2	3	6	4	4	1	6	5	2	5	6	3	2	1	2	5	5	5	1	3	5	3	2	4	1	2	5	5
	254	2		4	2	3	2	4	4	4	5	1	5	2	2	1	2	1	4	1	3	5	1	1	2	2	2	5	4	6	2	6	6	5	4	4	5	3	5	2	5	4	5	5	4	4	2	4	5
	255	2		1	4	1	4	2	5	2	2	2	2	3	2	2	5	5	1	2	5	5	4	6	1	3	6	5	5	3	1	1	1	1	3	2	5	5	6	2	1	2	5	2	2	4	2	3	1
	256	2		1	2	2	4	6	1	5	4	6	2	4	5	1	5	1	4	3	2	2	4	5	5	4	3	4	1	5	1	2	6	3	6	5	1	5	5	4	3	5	2	3	4	5	6	4	5
	257	2		6	2	4	4	5	5	1	5	4	3	6	2	2	3	3	3	2	1	5	2	4	4	2	2	2	1	1	1	1	5	6	4	3	4	5	2	6	1	2	5	6	4	2	5	1	2
	258	2		4	3	3	2	3	4	4	5	5	2	6	2	5	4	6	5	4	4	1	4	5	4	2	2	5	6	5	6	4	5	6	2	4	5	4	5	2	1	6	1	2	6	5	2	4	1
	259	2		5	3	4	1	1	1	2	2	3	6	2	5	4	1	4	2	4	4	3	1	1	5	2	5	4	5	1	4	3	4	5	6	4	5	2	6	5	2	4	5	1	4	5	5	4	5
	260	2		2	2	5	2	2	3	2	5	2	5	2	1	5	4	5	5	4	3	2	1	6	2	1	1	3	3	6	6	2	4	5	3	1	2	3	4	2	2	4	5	6	1	5	5	5	3
	261	2		5	2	2	4	6	5	3	5	6	1	4	4	4	5	2	3	6	3	2	2	2	1	5	5	1	4	6	6	2	1	5	6	1	2	6	5	4	1	5	3	5	5	5	1	5	5
	262	2		3	6	5	2	5	1	6	1	2	5	2	3	2	1	4	4	4	5	5	2	4	6	5	4	3	1	4	3	2	2	5	5	4	2	4	1	2	5	5	5	5	6	5	5	3	5
	263	2		4	2	6	4	1	5	3	2	2	3	6	3	2	2	2	3	3	3	1	5	6	2	1	4	5	2	4	1	5	1	4	2	3	3	5	5	1	3	3	6	2	1	2	5	1	4
	264	2		3	5	5	4	6	5	5	5	2	4	1	6	2	5	4	2	3	5	4	1	2	4	5	5	5	1	4	5	5	6	4	1	4	5	4	5	4	2	4	5	2	5	2	5	3	5
	265	2		5	5	5	3	2	5	5	2	2	5	2	5	2	1	5	2	5	4	2	1	6	1	4	6	5	5	5	4	6	3	2	1	4	2	5	1	3	3	6	4	2	5	4	2	5	2
	266	2		5	5	2	5	4	6	1	5	1	6	4	5	4	6	4	4	5	5	5	5	5	5	2	1	4	6	5	4	4	5	2	2	1	5	4	5	5	1	1	5	5	4	2	4	1	2
	267	2		1	5	6	6	3	5	2	5	2	1	2	2	6	2	6	1	4	3	2	6	1	5	4	6	2	1	4	2	4	4	5	5	3	4	1	3	5	5	2	5	4	2	2	3	6	1
	268	2		1	5	5	4	4	4	1	6	3	2	1	5	1	5	4	2	5	1	2	1	5	4	5	4	2	2	5	4	4	5	5	2	4	3	2	6	4	2	6	3	4	2	5	4	4	5
	269	2		4	5	6	1	2	5	2	2	5	2	5	1	2	4	3	6	3	1	4	2	5	5	2	3	1	5	3	5	5	2	5	5	3	1	5	3	2	1	5	5	2	5	5	5	5	6
	270	2		2	5	2	1	5	2	4	1	4	2	2	5	6	6	1	4	2	4	4	6	2	2	5	4	3	2	6	5	2	2	2	1	1	3	4	6	2	5	2	5	2	6	3	4	2	1
	271	2		2	2	4	3	5	5	5	2	4	2	2	2	5	3	6	1	5	2	2	1	6	5	1	4	5	5	2	5	5	2	1	2	5	1	2	1	4	1	5	6	1	4	4	4	5	4
	272	2		4	5	5	1	4	2	4	5	5	3	4	3	1	1	2	5	5	2	5	2	5	4	6	5	2	6	2	3	4	5	4	1	2	4	3	4	2	4	4	4	2	4	2	2	6	3
	273	2		5	6	2	4	5	6	4	2	2	2	6	5	2	4	4	2	5	4	2	1	5	4	6	6	2	4	1	6	2	5	4	4	2	5	5	1	3	1	2	4	2	6	3	4	4	6
	274	2		2	5	3	5	5	6	5	5	4	5	5	4	5	4	5	1	1	4	1	5	5	6	1	5	4	2	5	2	5	3	3	4	5	5	3	2	4	5	4	2	2	1	1	1	1	2
	275	2		1	4	3	2	1	5	5	4	5	1	4	2	4	5	3	4	3	5	1	1	4	4	2	5	4	5	6	6	6	6	4	2	2	4	4	6	4	3	5	2	6	5	4	5	2	2
	276	2		2	2	4	4	4	1	1	1	6	5	6	4	4	5	6	5	2	4	5	2	1	2	5	5	2	2	3	2	3	1	2	4	3	6	6	6	6	4	5	4	1	5	1	3	3	1
	277	2		4	4	3	1	1	5	6	2	3	1	5	6	6	3	1	3	5	2	4	1	4	2	1	1	4	6	6	2	5	3	2	4	5	2	5	2	2	5	2	6	2	6	1	2	4	5
	278	2		4	5	4	5	4	1	1	1	3	3	4	4	5	3	2	4	4	5	1	5	2	5	2	4	1	1	5	2	5	5	2	2	5	2	1	2	2	4	1	5	5	5	5	3	6	4
	279	2		2	4	1	5	5	3	1	4	5	3	2	4	5	5	4	6	1	5	5	2	5	4	5	2	2	5	3	2	1	2	2	5	5	1	4	1	5	5	2	2	5	5	6	6	6	2
	280	2		6	6	2	2	4	2	1	1	2	4	5	1	5	2	4	5	1	5	3	6	4	4	1	1	1	5	5	5	4	4	1	2	2	3	4	5	4	1	5	2	4	1	2	3	1	5
	281	2		4	2	2	3	1	4	2	3	3	5	4	2	5	2	2	1	6	1	5	5	4	5	3	4	6	2	6	6	2	6	5	4	2	4	5	5	5	3	5	5	1	5	4	2	1	3
	282	2		5	1	6	5	5	2	1	2	2	5	6	4	4	5	5	2	5	1	6	4	5	5	3	4	1	1	1	1	2	1	1	3	6	2	4	2	1	2	4	5	4	5	5	2	4	1
	283	2		3	1	5	2	2	2	4	6	4	1	5	1	3	5	5	6	2	3	5	1	3	5	5	2	2	2	2	2	4	2	4	2	3	4	3	2	5	4	5	5	5	2	2	5	2	5
	284	2		3	4	2	2	2	4	1	4	3	1	5	1	2	2	3	5	5	6	5	5	4	4	6	2	6	4	1	5	4	5	5	5	4	5	5	2	5	1	5	6	1	1	1	2	2	4
	285	2		4	6	2	5	1	5	1	2	4	2	4	1	5	2	5	5	2	4	4	6	5	3	4	3	2	6	1	2	1	2	1	6	2	1	6	1	6	2	5	4	2	2	5	6	5	5
	286	2		5	4	5	4	2	4	5	5	4	5	4	4	5	5	5	3	5	2	5	6	1	1	5	3	1	2	4	2	4	4	5	6	3	2	1	1	4	4	4	3	1	3	5	5	4	4
	287	2		2	1	5	5	5	2	1	2	3	1	5	4	5	1	5	2	2	5	2	6	5	4	2	3	6	2	6	5	2	5	2	1	4	2	1	3	3	2	4	2	2	4	2	5	5	5
	288	2		1	5	1	5	3	4	5	4	5	4	4	5	5	5	2	5	5	1	4	3	2	5	5	2	6	3	3	3	4	2	5	6	2	5	5	2	3	2	4	6	5	1	4	3	5	5
	289	2		5	5	4	5	6	4	2	5	2	3	2	2	1	6	3	5	4	4	4	4	2	3	5	1	1	5	4	2	6	2	4	2	5	3	6	2	1	2	4	5	2	6	2	4	2	4
	290	2		5	1	5	4	5	5	2	6	5	5	2	5	5	4	5	2	2	6	2	3	4	6	4	1	4	2	5	2	3	6	4	6	5	5	5	6	5	2	2	2	4	2	5	2	6	2
	291	2		4	2	2	4	5	6	4	5	3	5	6	6	3	1	2	6	4	1	6	2	4	4	5	5	6	2	4	3	3	6	4	1	2	4	5	4	5	5	5	1	4	4	2	1	3	6
	292	2		6	1	5	3	6	3	4	1	1	5	5	2	3	2	4	5	4	2	2	4	5	6	2	6	2	3	1	3	2	5	6	4	5	1	5	5	5	4	2	2	2	4	2	4	4	4
	293	2		2	5	5	5	5	4	2	5	5	1	1	1	1	5	4	2	1	5	4	2	2	3	6	6	2	2	5	2	4	5	5	5	3	3	2	4	5	6	5	3	5	2	4	3	2	2
	294	2		1	2	3	1	4	2	4	4	3	4	3	5	1	5	5	2	1	4	1	4	4	4	4	5	1	6	3	3	4	4	6	1	3	2	3	2	6	2	4	5	2	3	2	2	2	2
	295	2		5	4	5	6	1	3	4	5	3	4	3	6	3	3	5	4	4	4	1	2	4	2	1	2	1	1	4	5	6	2	5	3	2	4	3	3	4	5	4	5	5	1	1	2	2	5
	296	2		2	3	3	5	1	2	1	3	2	1	5	5	5	2	3	1	4	5	5	1	5	5	3	5	5	5	6	6	1	2	2	2	3	2	2	1	4	5	5	3	2	5	4	5	1	4
	297	2		5	5	6	4	3	5	3	1	2	3	5	1	5	5	2	2	5	5	2	5	6	5	2	1	6	2	2	5	2	2	4	3	5	5	5	2	2	6	1	4	5	2	5	2	5	2
	298	2		2	1	5	6	4	4	6	4	1	3	2	4	2	1	6	4	4	1	5	2	3	6	2	5	1	1	2	5	5	5	4	1	1	4	5	4	5	6	2	6	4	4	6	5	4	2
	299	2		5	2	6	6	2	4	6	2	5	2	2	4	4	5	2	2	1	4	5	5	4	1	6	4	4	5	3	4	2	6	5	5	5	1	2	2	1	5	5	1	5	3	3	6	2	2
	300	2		1	1	5	5	2	6	1	4	2	1	5	1	6	5	5	3	3	6	5	1	4	4	2	5	4	2	5	5	3	1	6	3	2	3	4	5	4	5	1	5	2	5	2	1	2	4
	301	2		2	1	5	5	4	5	4	4	1	5	2	5	2	2	1	1	5	2	2	4	1	6	5	1	5	1	4	4	4	6	5	1	4	1	5	1	2	5	5	3	2	5	2	2	4	5
	302	2		6	5	1	4	5	2	5	1	4	5	6	4	5	3	4	5	1	3	2	4	1	2	6	4	4	5	6	2	5	6	4	5	5	6	5	5	5	4	4	2	5	3	5	6	5	5
	303	2		5	1	2	2	1	4	4	4	2	1	1	3	2	1	2	1	2	5	5	6	3	2	4	1	1	1	2	2	6	5	5	4	4	6	1	6	4	5	6	4	6	6	1	3	6	6
	304	2		2	1	5	5	2	5	4	5	6	5	1	5	1	6	1	3	2	3	5	5	2	4	1	1	5	6	6	3	2	2	2	6	4	5	5	1	6	5	4	3	2	4	3	2	6	4
	305	2		1	1	1	3	5	2	5	5	5	1	2	4	2	1	5	4	4	6	3	1	3	2	5	4	5	2	2	5	2	4	5	6	2	5	2	5	4	4	5	5	5	4	4	3	3	3
	306	2		3	4	6	4	5	5	4	5	4	4	2	3	3	3	5	5	2	5	1	5	6	4	4	2	4	4	6	2	2	1	4	4	2	4	4	5	6	1	1	6	4	2	4	4	2	4
	307	2		5	5	2	5	2	2	3	4	2	5	2	4	5	5	5	4	2	5	6	4	1	3	2	6	5	6	5	6	2	5	6	2	4	2	5	1	3	5	1	2	1	1	6	4	5	5
	308	2		2	1	4	5	5	4	6	5	3	2	4	4	6	6	4	3	2	1	3	3	5	2	6	5	2	2	5	3	2	5	1	2	4	4	5	5	3	2	3	5	3	4	5	1	3	2
	309	2		3	2	1	5	4	4	4	5	4	5	2	2	2	2	2	5	5	5	5	4	5	3	5	5	2	2	1	1	5	2	4	6	1	5	2	5	2	2	2	6	2	2	6	5	5	4
	310	2		5	6	1	2	2	6	2	5	4	2	2	5	5	5	3	5	5	5	3	2	3	5	4	1	4	5	3	2	5	4	5	2	3	4	6	5	6	2	3	4	3	1	3	5	4	4
	311	2		2	1	4	4	1	4	6	1	2	3	4	2	2	2	1	2	4	5	2	1	2	5	5	6	1	3	4	5	2	5	2	6	2	5	3	6	2	5	1	4	4	1	2	5	3	1
	312	2		5	1	1	6	5	6	2	2	4	6	4	2	5	5	5	4	2	4	5	2	5	3	4	5	5	3	1	3	5	4	4	5	3	2	5	3	4	2	3	2	4	3	4	3	2	2
	313	2		1	4	5	5	5	4	6	5	3	1	2	5	3	2	4	4	5	5	2	4	2	1	4	2	5	5	2	5	5	1	5	2	2	5	2	2	4	1	1	1	5	1	5	3	4	6
	314	2		5	4	1	3	3	5	4	1	4	4	4	6	5	2	6	4	5	5	3	5	4	2	4	5	2	5	2	3	4	6	5	6	2	6	6	2	5	2	5	2	1	5	5	4	5	1
	315	2		4	4	6	5	1	2	5	5	5	5	5	2	5	2	2	4	6	1	1	6	4	5	6	6	2	3	2	3	2	5	5	2	1	4	4	5	6	4	5	4	3	2	3	3	2	3
	316	2		4	4	3	4	5	2	6	2	2	2	4	5	1	1	5	5	3	1	4	4	5	2	1	5	5	6	2	3	6	1	3	1	6	2	2	5	2	5	5	1	1	6	1	4	5	3
	317	2		6	6	5	3	5	5	1	1	5	5	4	1	5	6	4	2	2	6	5	1	2	2	5	3	6	3	5	6	6	3	1	6	4	5	3	4	2	4	5	2	3	2	5	1	5	6
	318	2		2	5	1	4	3	4	1	6	1	2	5	2	4	5	1	1	5	6	3	5	5	1	5	2	1	6	5	5	2	5	5	1	6	3	1	5	6	5	6	1	1	4	5	3	5	1
	319	2		2	1	6	5	1	4	5	5	5	1	1	2	2	4	4	6	4	4	4	6	5	2	2	5	1	5	6	2	1	1	4	5	2	2	4	6	4	4	1	2	5	6	2	2	5	1
	320	2		5	5	4	3	2	5	3	5	5	6	3	5	2	4	5	3	6	4	2	6	3	5	2	5	5	2	2	6	4	1	4	6	2	4	6	2	5	3	5	4	5	2	5	4	6	2
	321	2		2	5	4	5	2	4	4	1	1	2	1	5	2	1	3	4	5	6	4	6	6	5	5	1	2	1	4	2	5	2	1	4	5	5	4	1	4	2	1	5	5	2	1	2	4	5
	322	2		5	3	4	5	5	5	4	4	2	1	4	4	4	5	4	6	5	1	5	1	3	2	3	6	4	2	5	3	2	6	5	5	2	2	1	2	4	6	4	5	3	4	5	2	1	1
	323	2		4	5	1	6	5	4	2	2	4	5	2	5	1	2	2	6	5	2	4	3	5	6	4	5	4	5	3	1	2	6	6	2	6	4	6	5	4	4	4	4	5	5	4	3	1	2
	324	2		2	4	5	3	5	4	2	5	5	4	2	1	5	1	2	1	1	6	3	6	2	5	4	5	4	1	2	2	2	5	2	4	5	4	5	5	2	3	5	2	4	6	4	1	1	5
	325	2		2	6	1	5	4	2	2	2	3	5	2	1	5	5	4	6	4	5	1	2	5	2	5	6	2	5	5	4	2	5	5	5	2	6	2	3	5	5	5	5	2	1	1	4	1	5
	326	2		6	4	6	6	4	1	3	5	1	6	5	6	5	2	4	5	4	5	3	5	4	3	6	4	3	2	5	1	5	1	4	3	3	5	3	1	1	1	4	2	2	2	2	2	5	4
	327	2		5	2	5	5	1	2	2	1	6	2	4	4	2	5	5	1	2	1	2	6	5	5	5	5	3	2	1	5	6	4	1	5	3	1	4	4	4	2	5	6	5	5	6	2	6	5
	328	2		1	1	5	5	4	5	5	4	1	4	2	1	2	1	4	3	1	5	5	3	1	6	1	1	4	2	5	2	1	1	4	4	3	4	2	4	6	2	3	1	3	6	4	1	5	5
	329	2		4	5	4	2	4	1	4	6	2	5	4	1	3	5	5	6	4	4	4	2	2	5	5	5	5	5	5	1	2	2	5	3	5	3	4	1	5	2	3	2	2	2	4	2	5	2
	330	2		5	5	5	5	5	6	2	2	5	1	3	1	1	1	1	1	2	6	4	2	3	5	6	4	5	4	2	4	5	2	1	1	5	4	6	2	5	4	4	5	1	5	4	5	5	2
	331	2		5	6	4	2	6	2	5	3	5	1	1	5	2	4	6	2	2	1	5	4	1	2	1	5	1	2	3	5	6	3	4	4	2	5	2	5	6	5	6	3	6	4	5	2	1	3
	332	2		2	2	2	2	1	5	1	3	4	2	1	5	2	2	2	4	2	1	6	1	2	4	5	4	6	2	5	4	1	1	2	5	6	5	1	6	1	5	2	2	2	3	2	4	3	1
	333	2		5	4	4	2	5	5	5	4	5	4	5	2	4	3	1	2	3	5	2	2	3	1	6	2	5	3	6	4	4	4	2	5	1	4	4	2	5	5	4	4	5	2	5	5	5	5
	334	2		6	4	2	2	2	2	6	4	4	2	4	4	5	5	2	2	1	1	5	6	1	3	3	5	5	1	5	1	5	5	2	2	4	6	4	5	1	1	5	4	2	5	4	2	2	5
	335	2		5	4	2	2	4	4	4	3	4	2	2	1	4	5	5	1	3	1	6	1	2	5	4	2	1	1	5	2	2	5	4	4	5	6	5	4	4	4	4	6	2	1	1	5	6	5
	336	2		2	2	4	2	2	5	2	5	5	5	4	4	3	5	5	5	6	1	6	2	3	2	4	5	4	3	2	5	4	5	5	2	2	4	2	2	3	5	5	1	2	5	2	6	5	2
	337	2		4	1	2	4	1	2	2	4	1	3	5	4	1	1	1	5	4	1	1	4	4	6	5	3	3	6	4	2	5	1	5	4	2	5	5	1	4	5	5	5	1	5	4	1	4	2
	338	2		4	2	3	5	4	2	5	5	2	4	1	3	1	2	2	2	3	5	4	5	2	3	2	1	1	4	6	5	4	4	6	2	3	3	1	1	6	2	6	2	5	6	4	4	6	1
	339	2		3	1	4	5	5	4	5	5	1	5	5	2	5	5	2	2	5	3	3	5	2	2	1	5	2	5	5	2	4	5	2	1	5	4	2	5	4	2	2	5	4	5	4	1	5	3
	340	2		2	1	4	4	2	4	5	1	6	5	2	5	5	3	4	5	1	1	5	2	6	5	5	2	2	5	4	2	2	4	5	2	3	6	2	5	3	3	5	5	4	5	4	5	2	1
	341	2		2	5	5	6	3	1	2	1	6	5	6	6	2	2	6	6	6	5	5	6	5	5	2	5	6	2	5	3	5	4	4	6	3	6	1	2	2	1	4	5	3	2	5	3	5	5
	342	2		1	2	1	5	4	4	3	4	6	1	5	3	5	2	4	5	5	1	3	1	3	1	5	3	5	5	5	4	5	1	2	4	4	5	2	3	3	3	5	3	5	5	5	4	4	5
	343	2		5	6	6	2	5	5	1	2	4	5	1	6	6	1	2	3	3	5	4	2	3	6	1	3	3	2	5	5	4	3	5	4	1	1	4	5	4	2	4	4	2	2	5	5	6	5
	344	2		2	5	6	1	5	2	4	2	4	3	2	4	2	2	6	4	2	4	5	5	6	2	4	1	2	5	5	4	1	2	2	1	1	2	4	5	1	2	5	6	1	4	3	1	5	4
	345	2		6	5	2	5	3	5	3	5	2	5	2	3	5	1	5	2	6	6	6	6	2	5	1	4	5	2	5	5	2	2	2	2	2	1	5	5	6	5	4	5	1	3	1	4	5	3
	346	2		6	3	5	1	6	2	2	2	4	2	5	2	2	2	2	4	1	5	4	4	4	1	1	5	4	5	5	5	4	1	2	1	6	1	4	5	1	1	5	6	4	1	6	2	5	3
	347	2		2	2	1	3	2	5	4	4	5	5	5	5	5	4	2	5	2	5	6	4	3	1	2	3	2	6	4	2	5	1	4	5	2	4	1	1	5	3	1	4	2	4	5	3	6	5
	348	2		4	4	2	4	4	1	2	2	2	3	1	5	3	4	6	5	3	1	2	2	2	5	5	2	4	6	3	4	1	2	4	3	5	3	1	6	4	3	2	2	2	1	6	1	6	2
	349	2		6	2	1	2	1	2	6	1	5	2	2	1	3	2	4	3	1	5	1	4	2	5	4	4	5	2	2	4	1	2	2	5	5	2	5	1	2	2	2	2	2	3	2	2	1	5
	350	2		4	5	2	3	1	2	5	5	5	4	4	5	1	4	4	4	4	1	2	2	1	3	5	5	5	2	3	6	4	2	5	1	3	4	4	4	3	5	1	6	2	4	6	5	6	3
	351	2		2	6	5	5	2	6	1	5	2	5	2	2	4	5	1	1	6	3	6	1	5	5	5	3	2	4	4	2	3	2	3	4	4	2	4	1	1	1	1	2	5	4	5	6	4	3
	352	2		3	4	1	5	2	3	5	5	2	3	4	6	1	2	3	1	5	6	1	2	3	3	5	3	1	4	1	1	6	6	1	4	5	6	5	2	6	5	3	5	6	3	5	6	5	4
	353	2		4	5	4	2	2	5	2	3	5	5	5	5	1	5	6	4	4	6	5	2	1	4	2	2	5	6	5	2	3	4	1	5	5	2	1	2	4	5	2	6	4	6	2	2	6	5
	354	2		4	6	2	2	1	2	2	4	2	6	1	5	1	4	1	6	1	2	3	6	3	5	5	2	5	5	5	4	2	5	1	1	5	2	5	2	1	5	5	2	5	6	3	2	3	6
	355	2		3	6	1	2	6	4	1	1	6	1	4	2	3	2	4	1	1	1	5	5	3	6	1	5	1	3	5	3	2	1	2	2	6	6	5	5	4	1	2	1	1	6	3	5	2	6
	356	2		2	5	4	4	5	4	5	1	1	2	3	4	3	3	4	2	5	6	5	6	2	2	2	3	4	3	2	4	1	3	5	2	2	2	1	5	4	5	5	4	5	6	2	6	6	5
	357	2		2	5	3	2	2	5	2	4	5	1	1	2	5	6	4	4	4	3	6	5	3	2	3	5	1	2	3	2	3	3	5	5	5	4	5	3	6	5	4	5	4	1	5	2	2	1
	358	2		1	5	2	2	1	3	6	4	5	2	4	6	5	5	5	2	2	2	4	4	1	5	5	3	6	2	3	3	5	3	6	5	5	6	1	5	4	3	5	4	6	2	4	5	4	4
	359	2		2	1	5	4	2	4	6	1	5	6	2	2	1	1	2	5	5	5	2	2	4	5	4	2	3	6	1	1	5	4	2	4	4	5	2	2	5	4	5	5	5	5	5	4	2	2
	360	2		4	6	1	5	1	2	4	2	5	2	3	3	5	4	1	4	6	6	3	6	3	4	1	2	5	3	4	2	4	4	2	4	4	4	3	2	5	3	3	5	4	5	2	1	2	2
	361	2		4	4	3	5	3	3	5	5	1	5	2	6	5	2	4	1	5	5	2	2	5	4	6	1	4	5	2	4	4	1	4	5	3	5	5	5	5	5	5	1	6	2	1	2	1	2
	362	2		5	2	1	5	5	2	5	2	2	4	4	2	1	3	6	2	4	4	2	1	4	2	3	5	4	4	2	4	2	2	5	1	2	6	2	4	4	1	2	2	4	2	1	5	2	1
	363	2		1	4	2	2	2	4	1	5	1	4	5	5	5	5	1	2	5	4	2	6	1	5	3	3	1	4	5	3	6	1	3	4	3	6	5	5	2	4	5	5	2	2	6	2	3	2
	364	2		1	6	4	2	2	1	2	2	5	4	2	4	1	6	1	5	5	4	5	2	5	5	2	4	5	5	1	6	4	4	5	4	4	1	5	3	2	4	6	1	4	1	2	1	2	1
	365	2		5	4	5	1	1	1	4	5	6	3	2	5	2	1	2	5	4	6	5	1	4	2	4	3	1	5	2	1	3	6	1	1	4	2	4	5	2	6	1	2	2	1	2	2	4	5
	366	2		4	5	4	5	1	6	5	3	5	5	2	4	2	2	1	2	4	1	1	4	4	5	3	6	4	3	5	3	2	2	1	2	4	5	2	4	5	2	5	4	5	3	2	2	5	3
	367	2		2	5	5	6	3	5	5	1	4	2	2	3	2	4	4	4	2	5	1	5	2	2	4	6	3	2	2	6	4	1	4	2	1	2	5	1	6	2	5	2	1	5	4	1	1	4
	368	2		2	3	2	3	1	4	2	2	4	1	5	3	3	5	5	3	5	5	1	2	2	4	1	3	1	1	5	2	4	4	2	4	2	4	2	2	6	2	5	4	4	4	5	6	5	2
	369	2		2	4	4	1	2	5	5	3	1	5	4	5	1	2	5	5	3	1	5	5	1	6	5	6	4	2	6	6	5	5	5	4	1	2	2	3	5	5	6	2	3	2	6	5	5	6
	370	2		2	3	4	4	3	2	3	5	3	2	1	1	4	2	2	4	3	6	6	1	5	2	5	5	2	5	5	1	1	2	4	1	1	5	3	4	5	2	5	1	4	2	5	6	4	5
	371	2		1	1	5	2	4	3	3	3	5	2	3	5	4	5	6	3	4	5	6	5	2	4	2	3	6	5	3	1	2	2	5	1	3	5	2	5	4	3	4	6	6	5	2	2	5	2
	372	2		2	6	3	6	5	5	3	2	3	2	2	4	5	2	3	6	4	1	2	5	5	1	5	5	1	5	5	2	2	6	5	5	2	4	6	2	5	6	1	1	2	1	2	3	1	6
	373	2		5	3	1	6	5	5	1	5	6	4	2	2	4	5	5	5	5	6	3	4	1	2	4	1	2	5	2	5	5	2	6	4	1	2	4	2	2	2	4	2	3	1	2	1	5	2
	374	2		6	3	1	5	4	4	4	2	5	2	3	3	1	1	1	4	5	2	2	1	6	4	3	6	5	6	1	2	5	4	2	6	3	6	4	3	2	6	1	5	4	2	6	2	5	6
	375	2		1	6	5	3	5	1	2	5	2	1	1	5	5	5	1	5	6	6	3	3	3	3	3	2	4	4	2	2	1	4	5	3	4	4	2	2	5	4	3	1	3	4	4	1	5	4
	376	2		5	4	5	5	5	5	2	1	4	2	1	5	5	3	2	1	2	5	5	6	4	2	5	1	6	1	1	2	4	1	4	2	2	6	5	2	3	3	5	4	6	1	2	6	2	5
	377	2		5	2	6	4	2	2	5	5	4	6	4	5	3	5	4	5	4	4	1	4	2	1	4	2	2	4	2	2	2	5	4	2	6	3	1	3	5	6	4	3	6	5	4	5	2	4
	378	2		5	5	5	3	5	2	2	3	5	1	6	6	1	6	5	4	2	1	6	4	1	4	5	3	4	5	1	4	4	4	2	1	5	5	2	4	4	4	2	1	1	2	6	4	5	6
	379	2		5	2	5	3	2	5	6	5	5	1	5	1	5	1	5	3	2	6	4	4	6	2	5	2	2	5	1	5	3	4	5	4	2	4	4	4	5	4	1	4	3	2	4	5	4	5
	380	2		4	5	2	2	5	1	1	4	1	5	2	6	3	2	4	5	4	1	1	5	1	5	1	4	4	6	5	4	2	5	4	2	1	5	5	3	5	3	1	4	1	2	2	5	2	2
	381	2		3	5	1	5	4	4	3	3	5	4	2	2	1	1	2	4	2	4	5	6	5	2	5	3	3	2	3	2	2	4	5	4	2	5	2	5	6	4	3	5	4	2	4	2	2	3
	382	2		5	3	3	1	5	3	6	3	2	3	1	5	4	4	1	1	4	1	6	1	6	6	3	4	2	6	6	5	5	5	5	2	6	2	4	6	2	2	5	2	2	5	1	2	2	2
	383	3		5	6	4	2	2	2	2	3	2	6	5	1	1	2	3	6	2	4	4	1	5	5	1	2	4	4	4	2	4	2	2	1	5	4	5	1	3	4	1	1	1	5	6	2	1	3
	384	3		6	2	4	3	5	2	2	6	6	6	5	5	1	3	2	4	2	2	4	5	4	2	1	4	6	4	2	5	6	4	2	1	2	6	2	5	4	5	2	1	5	4	2	2	5	2
	385	3		5	2	5	4	6	2	2	5	5	5	6	5	4	4	4	2	2	4	5	1	6	2	1	2	4	6	3	2	5	5	1	6	2	5	2	4	5	4	5	1	4	4	4	5	1	5
	386	3		2	3	1	4	2	2	5	4	2	4	3	2	5	6	3	5	1	4	2	5	4	5	2	5	3	5	1	3	2	4	4	5	4	3	4	2	5	5	3	1	4	5	1	2	3	2
	387	3		2	2	3	2	2	1	3	4	5	2	2	1	3	5	1	6	6	1	2	2	5	4	5	6	5	4	1	3	1	2	5	4	5	2	5	5	5	1	1	5	6	2	5	4	2	4
	388	3		1	5	2	5	5	2	1	5	4	1	4	3	3	1	1	4	6	5	3	5	4	2	2	4	6	6	5	4	5	2	5	1	5	6	3	4	5	5	1	5	3	5	4	4	6	4
	389	3		5	3	5	1	5	1	2	2	2	5	5	5	2	4	4	5	2	4	3	1	3	2	2	2	3	5	6	5	1	5	4	4	2	6	4	2	2	4	1	2	4	4	5	1	4	4
	390	3		5	4	5	6	1	1	4	5	5	1	4	5	4	1	6	2	2	5	1	5	4	5	1	4	4	1	4	3	5	4	2	5	6	4	5	2	6	2	5	1	4	5	4	1	5	4
	391	3		2	3	2	5	2	5	6	2	4	5	6	5	5	5	2	6	5	5	3	6	4	2	6	4	1	2	4	2	3	2	5	4	3	3	3	3	5	4	3	5	1	2	2	1	5	3
	392	3		5	1	4	6	4	2	2	2	2	5	1	1	1	4	6	1	1	3	6	5	2	4	3	2	5	4	4	1	5	5	5	2	5	5	2	6	1	5	5	4	4	2	4	5	2	1
	393	3		2	5	5	2	2	4	5	2	1	2	3	5	6	4	4	4	6	2	4	5	5	2	5	1	2	4	3	3	1	5	5	2	2	3	2	2	1	3	2	4	2	5	5	1	4	5
	394	3		4	6	5	4	5	5	4	5	6	3	3	1	4	4	4	2	2	2	5	3	2	3	5	3	6	2	2	1	1	5	4	5	2	2	1	5	2	5	1	4	5	1	6	2	4	1
	395	3		5	2	2	4	3	5	4	6	1	2	2	1	6	4	2	2	5	6	5	5	2	4	2	3	2	4	6	4	5	1	4	5	2	2	4	2	3	5	1	5	2	5	6	4	2	2
	396	3		2	1	4	3	2	4	1	1	2	6	2	4	4	5	5	1	4	6	1	6	2	6	3	5	5	6	1	2	2	1	1	4	6	6	2	2	4	2	1	4	2	5	3	2	4	3
	397	3		5	4	3	4	4	6	6	6	4	5	5	1	5	3	3	5	2	2	2	5	3	5	4	2	1	2	3	5	1	2	6	2	4	5	2	1	3	2	5	2	4	2	6	5	4	5
	398	3		5	5	2	5	4	2	1	5	5	3	2	1	2	5	2	4	2	5	6	2	1	5	2	4	2	1	2	5	4	5	5	2	6	4	5	3	2	4	2	5	2	3	5	3	4	5
	399	3		6	1	5	2	4	1	5	1	3	4	5	2	6	5	5	6	1	5	6	2	2	2	5	4	5	5	2	6	1	2	6	4	5	6	1	5	2	6	6	1	2	5	1	5	6	4
	400	3		2	3	2	3	1	4	2	1	6	4	4	4	6	5	4	1	4	6	1	5	6	5	4	4	2	5	1	5	4	2	2	5	2	3	2	5	4	5	5	4	2	2	3	5	5	5
	401	3		5	5	2	4	5	6	4	5	5	2	5	1	5	6	4	5	2	1	2	5	5	2	2	1	5	5	6	2	2	4	2	4	5	1	4	3	6	3	6	4	5	4	4	2	1	5
	402	3		2	1	5	2	4	5	2	4	6	5	4	1	2	1	2	5	2	2	5	4	4	5	5	4	3	5	2	1	4	3	5	2	6	2	1	1	4	1	2	5	6	5	4	5	1	4
	403	3		2	4	5	1	2	5	5	5	2	4	6	2	2	2	5	4	6	6	1	2	2	1	2	2	1	5	5	2	4	1	4	2	1	4	5	2	5	5	2	6	6	1	4	6	6	1
	404	3		2	6	5	2	4	5	4	4	4	5	5	4	6	4	3	5	5	4	6	6	4	4	2	1	4	4	4	2	1	4	2	5	5	5	5	5	4	5	2	2	5	4	5	5	2	2
	405	3		4	4	2	1	2	4	5	2	4	3	1	3	4	5	4	5	4	2	5	6	5	2	6	4	5	5	2	5	6	5	2	2	5	5	1	6	4	5	3	3	5	2	1	2	5	5
	406	3		6	4	1	5	1	5	5	6	2	2	3	4	4	5	5	2	6	2	2	5	2	1	5	5	2	6	3	1	2	2	3	5	5	1	4	4	3	1	4	1	2	6	5	1	5	5
	407	3		4	5	5	1	2	3	4	3	1	5	2	2	4	2	2	4	3	1	5	4	4	6	3	2	2	4	2	2	4	6	3	5	2	2	2	5	5	5	5	5	2	5	6	2	6	1
	408	3		6	2	3	1	2	5	3	1	5	2	2	4	1	2	6	6	5	4	6	5	3	6	4	5	5	6	1	4	1	3	4	1	4	4	4	4	1	5	4	5	5	4	5	4	5	6
	409	3		6	4	2	1	5	1	1	2	2	2	4	4	4	5	2	1	4	4	4	1	4	5	1	2	3	2	3	1	4	3	6	2	4	2	2	2	6	2	1	2	5	2	2	5	4	2
	410	3		1	4	5	5	3	1	5	2	5	5	2	6	3	2	2	5	4	5	5	5	5	5	3	2	2	5	3	5	4	4	4	5	2	6	4	6	3	5	5	1	3	5	4	2	4	2
	411	3		6	4	2	4	4	2	2	1	4	6	5	6	5	1	5	6	6	2	2	5	1	5	3	5	5	3	5	4	3	6	4	5	1	4	4	6	5	3	4	1	6	1	5	5	4	5
	412	3		3	6	3	2	4	5	2	4	2	5	4	2	4	2	5	2	5	3	2	5	5	5	3	6	4	5	2	5	4	5	3	3	2	4	6	5	4	4	5	1	5	4	1	5	3	4
	413	3		2	3	2	2	2	5	6	2	5	4	6	1	5	2	5	1	2	2	2	2	2	5	2	5	4	5	6	6	2	4	2	4	5	4	3	2	2	4	1	5	1	5	6	1	2	4
	414	3		3	4	4	3	5	5	4	3	6	5	5	4	5	6	2	5	3	4	5	3	3	5	4	5	2	5	5	1	1	2	1	2	1	2	4	4	6	1	2	2	3	2	6	2	5	5
	415	3		4	5	4	2	4	5	5	6	4	2	2	2	5	5	4	6	4	3	1	1	2	4	2	4	4	5	5	2	2	6	4	5	5	5	5	5	2	4	4	5	2	2	5	5	3	4
	416	3		5	4	1	5	6	2	2	2	2	2	5	4	2	5	3	5	4	2	3	2	3	4	2	1	5	5	2	6	1	4	2	5	5	5	2	5	5	3	4	6	5	4	2	5	3	5
	417	3		5	5	6	5	4	5	5	5	6	5	4	6	6	5	3	6	1	2	2	3	5	5	5	1	5	3	4	3	1	3	1	2	2	2	1	2	2	1	2	2	4	4	3	5	2	5
	418	3		5	4	2	2	6	3	4	1	4	3	4	6	1	2	3	2	1	2	5	1	5	4	4	1	2	1	1	4	2	1	5	1	5	2	4	1	3	2	5	2	5	1	1	5	3	2
	419	3		2	2	3	5	2	1	6	4	2	4	6	2	1	5	3	5	4	3	5	3	2	1	2	6	2	5	4	5	4	1	4	6	2	4	5	1	5	6	3	4	4	1	5	4	1	2
	420	3		2	6	4	4	6	4	2	6	5	6	2	5	4	4	5	6	3	5	2	3	4	2	1	5	3	5	2	2	4	5	3	5	4	3	3	2	5	3	2	5	5	4	2	5	3	2
	421	3		5	1	4	2	6	6	1	5	4	1	6	1	5	1	2	5	4	5	2	2	5	5	1	1	2	2	5	3	5	4	5	2	4	6	3	5	4	6	5	4	2	2	3	3	3	5
	422	3		1	1	5	1	5	2	5	6	5	2	5	4	5	4	4	4	2	1	4	6	1	2	3	1	4	2	5	3	5	4	5	1	4	4	4	6	6	4	5	4	3	1	4	5	4	2
	423	3		5	2	4	5	2	4	4	2	1	5	4	1	2	5	4	3	4	1	4	2	4	5	4	1	5	4	6	1	5	2	5	5	5	2	6	3	4	3	4	5	5	5	4	6	4	3
	424	3		1	5	6	5	5	1	5	5	1	3	2	1	4	1	2	5	4	5	5	4	1	4	5	5	3	2	2	3	1	1	5	6	4	3	5	6	6	5	6	4	2	2	2	5	4	4
	425	3		2	5	2	3	5	2	5	2	3	5	2	5	5	2	3	2	2	1	3	1	4	5	3	1	2	2	1	2	2	4	2	5	3	6	6	1	5	5	4	3	1	2	5	1	1	4
	426	3		3	5	4	5	4	5	3	5	1	2	4	6	5	1	2	4	3	2	4	2	1	3	6	6	3	5	2	5	5	1	2	5	2	2	3	4	3	4	5	1	4	2	6	4	5	5
	427	3		2	1	3	3	2	4	4	1	1	2	5	4	2	2	2	1	1	1	2	6	6	3	2	5	5	4	1	2	2	5	1	5	1	5	1	5	6	2	5	5	3	1	6	4	3	5
	428	3		6	5	4	3	2	3	4	4	5	4	5	5	2	1	3	1	3	5	4	3	3	2	4	5	5	5	5	2	2	5	2	1	4	5	4	5	6	2	2	3	5	2	1	3	4	2
	429	3		1	1	4	5	2	1	3	2	5	5	6	3	1	6	1	4	1	3	2	4	1	6	2	2	5	2	1	4	5	5	3	4	5	2	1	4	6	1	2	2	5	2	2	4	2	2
	430	3		4	2	1	5	5	4	5	4	4	1	3	4	2	1	5	2	6	3	2	5	5	5	5	1	5	4	6	3	6	4	1	5	5	4	5	2	1	5	4	1	5	3	2	4	5	5
	431	3		5	2	1	1	2	5	5	4	4	2	1	4	1	4	5	6	1	4	3	2	1	2	1	3	4	5	2	4	1	4	2	2	3	2	3	4	5	4	5	5	2	5	5	2	2	5
	432	3		3	2	4	4	3	5	5	5	2	3	5	5	5	1	4	6	5	3	4	4	5	5	5	1	6	2	2	6	1	5	5	4	3	2	5	1	5	1	5	3	2	2	6	5	5	6
	433	3		2	3	2	1	4	4	5	3	2	5	5	3	1	4	2	3	4	3	4	3	6	1	5	4	4	4	6	4	3	3	2	5	3	5	1	4	5	2	5	3	5	1	5	2	1	5
	434	3		2	2	4	6	6	4	2	6	4	4	5	2	5	2	1	4	2	5	4	6	2	2	4	3	2	1	5	6	4	6	6	4	3	6	6	4	5	5	6	5	6	5	5	4	2	3
	435	3		6	6	5	6	6	4	5	4	3	5	2	2	5	5	2	5	5	2	5	1	5	4	5	2	5	2	2	5	5	4	4	1	4	4	5	2	4	2	5	1	2	2	5	1	6	1
	436	3		2	2	5	2	5	2	6	5	4	6	2	5	5	1	2	5	5	2	1	3	3	2	6	5	4	1	4	2	4	1	4	4	4	4	3	2	4	5	2	4	4	2	5	5	5	4
	437	3		4	5	3	2	1	4	5	6	1	2	4	5	2	5	5	4	5	4	5	3	1	1	3	5	5	5	2	1	1	1	4	5	5	1	2	5	2	2	4	2	2	4	6	1	5	4
	438	3		2	6	5	2	5	5	1	3	5	5	2	1	3	5	5	6	5	5	3	5	2	1	2	5	3	2	2	2	6	2	2	1	2	4	5	2	5	5	4	3	1	3	5	1	2	4
	439	3		5	2	5	6	5	6	4	4	2	3	6	5	1	3	5	2	2	5	1	5	2	3	2	4	1	3	1	6	2	3	1	6	2	5	5	4	5	6	4	4	5	4	3	3	4	2
	440	3		2	5	2	5	1	2	6	5	4	5	5	3	5	1	4	5	1	1	2	5	4	2	3	5	4	4	4	4	5	1	5	1	5	1	5	4	3	4	1	5	1	5	5	1	5	5
	441	3		1	3	6	5	2	5	3	3	4	1	6	1	4	2	5	2	1	5	5	5	6	2	2	5	1	2	1	4	5	4	5	3	1	5	3	4	1	5	5	4	4	4	6	4	3	4
	442	3		4	5	5	5	4	2	3	1	3	1	1	5	5	6	2	5	5	6	4	4	4	4	6	1	4	2	1	3	2	1	1	2	2	2	4	1	1	5	6	5	5	6	5	5	2	2
	443	3		2	4	1	2	4	4	3	1	1	5	2	3	5	5	2	6	5	5	1	3	5	2	2	2	2	5	6	4	4	4	5	5	4	2	2	2	2	5	5	2	4	5	1	2	5	3
	444	3		2	4	5	5	3	5	1	5	5	4	5	5	2	3	1	5	2	1	2	1	1	1	5	5	5	5	2	5	1	5	1	5	1	2	3	5	5	2	1	2	5	5	1	2	3	5
	445	3		4	6	5	4	2	4	4	5	4	1	6	2	5	5	5	2	5	2	2	3	3	5	5	6	3	2	5	6	1	4	1	2	1	5	4	5	2	2	2	2	2	6	5	2	5	1
	446	3		5	2	2	3	5	6	6	1	2	4	6	4	3	3	3	1	6	5	2	4	5	2	1	5	2	2	1	2	6	3	3	1	6	1	5	6	4	5	5	4	4	1	2	2	1	3
	447	3		4	1	2	2	1	2	4	3	1	4	5	2	2	1	5	6	5	5	5	5	2	5	1	4	1	1	2	5	1	5	5	3	6	4	6	6	3	2	5	3	5	4	5	2	6	6
	448	3		2	1	2	3	3	2	4	5	4	5	6	4	6	5	2	4	2	2	5	5	4	4	1	4	1	1	3	5	2	2	1	3	3	5	1	3	1	6	4	6	5	3	4	2	2	5
	449	3		5	5	5	4	5	2	1	1	1	6	3	5	3	3	2	4	1	5	5	5	1	5	4	2	5	5	6	5	2	4	2	2	1	2	5	4	5	6	4	4	2	4	4	6	4	5
	450	3		6	5	6	1	6	4	2	2	4	4	1	5	2	4	5	3	1	2	1	5	1	4	1	6	3	2	4	1	4	4	5	5	4	1	2	5	1	2	5	5	1	2	3	4	4	3
	451	3		1	1	5	5	1	1	2	3	5	5	1	4	3	5	5	5	4	4	5	5	5	2	6	3	4	2	1	5	1	4	3	5	5	6	4	2	5	5	4	5	5	1	2	2	5	1
	452	3		5	4	6	6	6	2	2	1	5	2	3	4	5	5	5	6	2	5	5	5	4	1	4	5	2	2	6	2	1	1	6	3	3	2	3	3	2	5	6	4	4	5	2	4	4	5
	453	3		4	5	5	5	6	6	3	5	4	4	1	4	1	1	3	5	3	4	1	3	5	4	5	6	2	4	4	4	6	5	3	5	1	5	2	5	6	1	6	2	5	4	3	1	4	4
	454	3		1	5	4	5	5	5	5	5	4	4	6	1	3	1	2	6	2	4	5	1	5	1	4	1	6	4	4	6	1	5	5	5	1	2	4	4	2	5	4	2	2	6	6	5	5	5
	455	3		1	2	4	6	6	6	1	3	4	6	2	2	6	5	5	6	1	2	5	6	2	1	2	1	4	6	1	6	4	2	6	2	2	1	1	5	4	6	2	3	2	4	1	1	5	4
	456	3		4	5	5	2	6	4	1	4	5	2	6	6	5	4	5	6	4	4	2	2	6	4	2	5	2	5	4	3	1	6	4	5	5	5	2	6	3	1	2	5	1	6	2	5	3	6
	457	3		2	4	2	4	5	2	2	5	3	3	5	3	2	1	1	4	2	2	6	4	2	3	5	5	4	5	3	5	5	3	2	5	2	4	5	4	2	2	1	5	5	5	4	5	4	4
	458	3		1	3	2	4	1	2	5	5	3	3	5	2	5	5	1	5	2	6	2	2	2	4	2	2	4	4	3	1	2	5	5	6	2	2	5	1	5	2	2	6	2	5	2	2	1	2
	459	3		5	6	2	1	2	2	4	2	6	2	1	5	4	4	6	5	6	6	1	5	1	2	2	4	4	5	1	2	2	5	5	3	1	2	6	2	1	5	5	5	3	1	5	5	4	5
	460	3		2	5	6	2	1	4	2	5	2	1	2	1	3	5	4	5	1	4	4	1	5	6	5	6	5	4	5	3	1	2	4	3	5	5	5	6	5	2	2	6	2	1	3	2	3	2
	461	3		3	3	4	1	2	2	4	5	5	6	2	5	2	2	4	5	5	4	3	4	2	4	5	1	6	4	5	6	2	2	2	5	5	2	4	5	1	2	3	4	4	5	2	4	5	5
	462	3		3	1	4	3	5	5	5	5	3	5	3	2	5	5	3	3	5	6	4	2	5	5	4	5	5	6	4	1	5	1	4	2	4	5	5	2	6	2	4	5	4	2	5	5	6	6
	463	3		4	5	5	2	4	2	2	4	3	5	5	2	6	1	1	1	5	1	4	1	3	2	5	5	6	1	4	6	5	5	2	3	5	1	4	2	2	3	4	4	4	4	2	4	6	4
	464	3		6	5	5	1	2	6	2	6	5	3	5	1	1	4	4	2	1	4	4	2	6	5	1	1	2	5	2	6	2	5	4	2	1	3	4	5	4	5	1	5	4	3	6	5	4	5
	465	3		2	6	6	3	4	5	5	4	1	1	1	4	4	5	4	4	1	5	4	1	5	1	3	5	2	5	1	4	2	5	2	1	5	1	1	5	6	2	5	2	1	2	2	6	5	4
	466	3		2	3	6	3	2	4	2	4	1	2	4	5	1	2	5	3	2	2	6	2	2	3	2	5	3	5	2	3	2	2	1	5	1	6	5	5	1	6	5	2	6	2	2	4	2	5
	467	3		1	4	4	5	1	5	3	2	5	6	3	2	2	5	6	2	1	5	5	5	2	2	4	5	1	4	4	5	2	6	1	3	6	2	6	4	5	1	1	6	5	2	2	2	2	1
	468	3		2	4	2	6	2	2	5	1	2	5	2	2	2	5	5	5	5	2	1	1	2	3	2	4	2	2	1	4	2	2	5	6	4	5	3	5	1	5	6	3	5	6	5	4	4	6
	469	3		6	4	5	5	3	1	4	3	3	5	3	3	1	4	5	2	2	1	6	4	5	5	2	4	5	4	3	4	3	2	5	5	4	6	4	6	2	6	1	4	2	1	4	5	6	4
	470	3		5	3	2	6	3	2	3	2	1	1	2	5	2	2	5	2	1	1	2	6	2	2	6	3	5	4	2	5	5	1	1	1	6	4	1	5	2	6	5	4	6	3	2	4	1	5
	471	3		1	5	2	5	2	6	1	5	4	1	5	2	2	2	4	5	5	2	5	4	6	2	3	6	5	2	6	5	5	4	1	5	1	5	4	3	2	6	3	5	5	2	6	1	5	4
	472	3		5	1	1	4	1	1	1	5	3	2	2	5	5	5	3	3	2	1	3	4	2	5	1	5	3	5	6	1	1	4	5	2	5	4	5	5	5	4	1	2	6	5	1	5	6	5
	473	3		5	2	4	4	5	2	1	5	5	5	2	3	4	5	3	2	2	4	2	5	4	4	4	4	6	3	1	4	2	4	1	5	5	5	5	2	4	2	5	5	1	6	5	5	4	2
	474	3		5	6	2	3	2	1	4	1	4	1	5	6	1	6	5	1	4	2	2	4	4	4	5	1	2	1	1	5	4	2	6	5	4	6	5	1	5	2	2	5	1	2	3	2	5	1
	475	3		4	2	3	2	1	4	4	4	5	4	2	5	5	4	5	3	1	5	5	4	4	5	5	4	4	5	3	1	2	3	3	4	4	5	3	4	2	5	5	2	6	1	5	5	6	4
	476	3		5	6	2	3	4	5	5	3	3	6	5	3	1	6	4	4	5	6	1	5	5	5	1	2	1	5	2	4	5	2	4	1	4	4	1	6	3	5	4	1	5	5	4	2	2	3
	477	3		3	1	1	4	2	4	5	5	4	2	5	6	5	1	1	1	4	6	5	5	3	2	5	2	3	2	4	2	5	1	6	5	4	6	4	3	5	2	4	2	1	1	5	5	2	4
	478	3		5	5	6	1	4	1	1	1	5	5	6	2	2	6	5	5	2	4	4	5	5	2	5	6	5	4	1	5	2	5	5	1	5	1	2	5	1	4	6	5	5	3	4	4	5	4
	479	3		5	5	2	3	1	5	3	2	2	2	2	6	3	4	1	6	5	5	2	5	1	4	4	4	5	5	1	5	3	3	2	4	1	4	2	4	2	6	1	3	1	2	5	1	5	2
	480	3		1	4	1	5	2	4	1	5	2	5	5	5	5	2	5	2	4	4	4	4	4	4	4	6	2	4	2	2	1	2	1	1	2	4	4	4	5	4	5	1	2	1	1	6	5	2
	481	3		3	5	5	5	1	5	2	2	2	1	1	1	1	2	1	6	5	4	3	2	2	2	2	1	1	5	2	2	6	5	2	3	3	1	3	2	2	5	5	4	2	3	5	4	2	5
	482	3		6	2	6	5	4	1	4	3	1	2	5	5	1	6	4	3	2	2	5	4	4	5	1	4	5	2	1	5	1	2	3	4	2	1	5	2	3	5	4	5	3	6	2	2	5	5
	483	3		4	4	5	4	4	5	4	2	2	2	2	2	2	6	5	4	6	1	3	4	2	3	5	3	1	4	4	1	6	5	4	2	2	2	2	6	1	3	5	3	5	1	2	5	6	6
	484	3		4	1	4	2	1	4	6	1	5	5	5	6	2	1	5	5	2	5	4	3	4	5	4	5	1	3	5	1	3	1	4	2	6	5	4	2	4	2	5	2	4	4	6	3	2	6
	485	3		5	2	3	4	4	1	4	5	4	5	2	2	1	2	5	5	6	2	3	4	5	5	3	4	1	3	6	4	6	1	2	4	5	4	6	6	2	2	1	5	5	6	5	6	1	1
	486	3		3	5	4	3	5	5	6	5	4	2	2	4	5	2	5	2	6	4	3	5	5	4	1	6	5	5	6	2	5	2	6	4	1	1	2	1	2	2	1	5	2	1	2	3	4	2
	487	3		4	2	2	4	4	5	5	2	5	2	2	4	5	2	4	5	2	5	4	1	4	2	2	1	5	1	2	4	1	3	5	2	5	6	5	4	4	4	1	3	6	1	1	5	5	5
	488	3		3	4	4	4	1	1	4	3	5	6	5	5	5	3	5	4	3	2	3	5	2	5	5	1	5	6	1	1	3	1	1	5	5	5	3	2	1	5	4	3	6	1	4	6	5	6
	489	3		2	5	1	4	1	4	1	6	5	2	4	5	5	1	1	2	2	1	1	4	5	2	4	5	5	4	4	1	5	5	4	5	5	1	2	2	4	4	5	5	2	1	5	5	3	1
	490	3		4	3	6	2	6	4	4	5	4	4	5	1	5	5	4	3	5	6	1	1	4	2	1	2	5	2	2	5	2	3	5	2	5	4	6	5	2	2	3	2	4	6	4	1	5	2
	491	3		5	3	5	1	5	2	4	5	2	4	4	6	5	3	5	4	2	2	2	6	2	1	2	2	3	2	2	5	2	2	4	6	6	2	2	2	6	2	5	4	2	1	3	4	2	3
	492	3		5	3	4	3	2	5	2	2	1	1	4	4	1	1	2	2	4	2	3	5	1	5	5	2	5	2	6	5	5	3	2	4	2	2	1	6	3	1	5	2	1	2	3	6	3	6
	493	3		3	1	3	4	5	4	5	4	1	6	1	2	2	1	5	5	5	1	3	1	6	5	1	4	4	5	2	1	5	6	1	1	5	5	6	2	2	5	4	4	4	2	5	1	5	5
	494	3		4	4	2	3	5	6	3	5	6	2	1	1	2	4	1	5	4	5	5	4	2	2	4	3	1	5	3	4	2	4	6	6	5	2	5	3	1	2	6	6	1	1	6	3	2	3
	495	3		6	4	2	1	4	1	5	5	2	1	2	6	2	2	5	5	6	1	2	5	4	1	4	2	6	6	1	2	3	6	4	5	6	2	5	6	3	5	1	2	5	4	1	2	4	6
	496	3		3	3	4	2	3	6	1	5	4	6	4	2	2	4	3	2	1	1	3	6	5	2	4	4	4	1	3	2	1	2	4	1	3	5	4	2	2	6	6	5	4	1	4	1	5	2
	497	3		3	2	1	1	1	3	5	4	4	4	4	1	5	5	5	4	6	4	1	4	4	4	5	5	5	6	2	3	4	5	4	4	2	6	5	4	2	3	5	4	2	2	2	2	3	2
	498	3		3	2	1	4	6	1	1	2	5	4	5	3	3	5	2	5	5	1	2	5	4	1	5	3	1	2	3	4	2	2	2	5	6	5	2	1	3	4	2	2	4	2	1	2	6	2
	499	3		5	5	4	4	2	2	1	3	1	4	6	1	2	6	4	2	2	4	1	5	6	1	5	3	1	1	3	2	4	2	4	2	4	1	2	2	1	3	5	4	5	4	2	1	1	2
	500	3		4	5	6	2	2	5	2	4	2	5	1	2	4	5	3	4	2	5	2	3	6	4	4	1	4	4	6	5	5	1	2	2	5	5	5	5	4	5	1	5	5	2	1	2	1	1
	501	3		4	3	5	1	4	1	2	6	4	1	5	5	1	5	2	5	5	4	2	5	5	2	5	5	4	1	4	2	4	2	5	3	1	5	3	1	4	1	5	5	2	1	2	5	4	5
	502	3		4	5	1	3	5	5	4	2	4	2	4	5	2	1	6	5	2	6	3	4	4	3	4	6	4	5	2	3	2	4	2	6	5	4	4	3	1	4	4	4	2	5	4	2	4	3
	503	3		3	4	6	3	4	5	4	4	5	1	2	1	5	5	3	2	2	4	2	5	5	2	4	1	5	2	5	5	2	4	5	5	2	5	1	2	2	5	2	5	4	4	4	5	2	2
	504	3		2	2	4	6	2	6	2	5	1	6	5	2	6	4	3	1	5	5	4	2	3	1	2	4	5	1	4	5	3	1	4	5	2	5	2	5	5	3	3	5	3	2	1	5	5	5
	505	3		1	6	4	3	5	5	5	3	5	6	5	4	5	6	3	1	1	4	5	6	5	4	1	5	2	4	1	5	5	4	4	5	4	2	2	2	5	4	4	2	1	6	6	5	2	2
	506	3		5	4	6	5	5	5	4	4	4	4	5	6	5	5	5	4	5	1	5	1	6	2	4	4	2	2	1	5	4	2	5	6	2	3	3	3	3	5	5	4	2	5	3	3	1	2
	507	3		6	5	5	5	4	2	5	2	1	2	5	1	5	3	5	2	2	2	3	5	5	1	6	6	1	5	2	4	5	5	5	2	3	4	4	5	2	3	2	6	1	3	5	3	5	2
	508	3		2	6	4	5	2	5	5	6	5	2	2	5	4	6	2	4	6	6	2	1	6	5	1	4	6	2	6	6	1	4	3	4	5	2	5	4	5	4	1	6	4	6	4	2	5	4
	509	3		3	5	5	2	4	6	3	4	2	1	5	2	2	1	4	6	2	5	4	2	5	3	2	5	1	1	4	5	6	5	5	5	6	1	3	3	5	2	4	2	3	2	5	2	2	3
	510	3		5	5	4	5	3	3	6	5	5	2	6	6	5	1	3	5	4	5	2	4	4	2	2	4	4	4	3	5	1	5	2	3	6	1	2	3	5	4	1	5	2	5	2	6	5	2
	511	3		3	5	1	4	1	5	5	4	3	5	4	5	5	2	5	4	6	4	2	2	4	2	4	2	6	1	5	2	3	5	3	2	3	5	5	4	6	2	5	5	5	2	4	2	5	2
	512	3		3	5	2	5	1	2	4	3	2	3	1	2	4	5	6	5	1	6	4	5	5	4	6	4	3	3	2	5	6	5	6	2	5	6	2	6	1	5	5	6	2	1	1	1	4	6
	513	3		1	4	2	4	5	5	6	5	2	5	2	6	2	3	6	2	5	2	2	4	6	2	5	4	2	1	2	2	5	2	2	1	6	5	2	4	1	4	4	5	6	1	6	5	1	1
	514	3		4	3	1	2	5	5	4	5	1	4	5	5	1	5	5	1	3	5	1	2	6	3	2	1	4	3	2	6	6	5	2	2	3	5	5	1	4	4	5	3	1	3	4	5	5	3
	515	3		2	5	2	2	5	4	6	5	5	2	4	1	5	1	5	2	2	3	5	6	1	5	1	5	5	1	5	1	1	3	2	5	3	1	6	6	5	5	5	3	5	5	1	5	2	5
	516	3		1	1	1	6	2	5	1	4	4	5	2	2	5	4	2	1	6	5	5	5	5	5	5	4	3	5	3	4	1	3	4	5	4	1	5	5	4	6	5	3	1	5	2	1	3	2
	517	3		5	4	5	4	5	4	4	5	3	6	1	5	4	2	5	2	1	4	3	2	2	5	2	5	2	2	4	6	3	4	4	1	3	4	4	4	4	2	4	1	3	5	4	6	2	2
	518	3		4	5	5	4	4	4	4	5	6	2	6	5	1	4	2	6	6	6	2	6	5	3	4	2	2	1	4	6	4	2	2	6	5	1	2	4	5	2	5	2	4	2	5	5	4	4
	519	3		4	2	4	4	1	3	1	2	1	2	5	2	1	1	5	6	2	2	3	4	4	5	6	5	3	6	5	1	4	3	2	5	1	2	2	4	1	2	1	4	6	5	5	2	6	6
	520	3		6	1	1	5	4	5	2	5	3	4	5	5	5	2	5	4	4	5	5	4	2	5	2	3	5	4	4	5	5	5	5	5	2	5	5	5	1	2	2	2	5	2	3	2	2	4
	521	3		6	5	1	2	5	4	5	2	6	5	6	1	6	1	5	3	1	2	2	1	4	2	3	2	5	2	1	5	1	5	5	5	2	5	4	2	5	3	5	2	4	6	5	6	6	5
	522	3		5	3	3	2	1	3	6	1	5	4	4	5	5	4	3	1	6	1	2	5	4	3	1	5	2	1	1	2	4	4	1	5	3	4	5	2	5	6	6	2	2	3	4	5	1	1
	523	3		4	5	6	1	3	4	4	5	3	2	6	6	4	1	5	2	4	4	4	6	2	2	4	2	3	4	5	2	5	5	4	2	3	4	3	2	3	3	4	4	6	4	1	1	2	2
	524	3		2	4	4	5	5	5	2	1	5	2	5	4	4	4	4	3	4	5	5	5	5	4	4	5	5	1	6	2	2	4	5	1	2	2	4	2	4	4	5	2	2	2	5	5	4	2
	525	3		1	1	2	5	1	4	1	2	1	2	2	5	2	5	2	5	5	5	4	4	2	1	3	1	6	6	6	3	2	2	5	5	2	5	2	2	4	1	5	4	4	5	2	5	6	5
	526	3		4	4	5	4	2	4	2	5	1	1	4	2	5	4	1	4	2	6	2	2	2	3	4	1	3	5	1	1	2	3	5	1	5	4	2	2	2	6	2	5	2	1	3	2	2	2
	527	3		2	2	4	5	2	1	4	2	6	2	5	4	3	1	4	4	4	6	4	1	6	5	5	1	2	2	6	4	3	3	6	2	2	2	1	1	4	5	5	3	4	1	5	1	4	6
	528	3		6	3	2	2	4	5	2	6	5	1	3	4	6	5	4	3	6	6	4	4	3	2	1	4	4	5	1	5	3	5	5	5	5	5	6	6	2	1	1	6	4	2	6	2	2	1
	529	3		3	2	5	2	2	1	4	5	4	4	6	2	4	4	5	1	5	4	1	2	2	5	1	6	2	2	2	5	6	1	2	2	4	4	3	6	5	5	3	1	5	5	5	1	2	5
	530	3		4	4	2	5	4	2	4	3	2	5	3	4	5	1	4	2	4	5	6	1	4	1	1	5	5	1	4	1	6	3	5	5	5	2	3	4	4	1	4	4	5	6	4	5	6	4
	531	3		6	3	3	3	2	2	5	2	4	1	4	4	4	4	2	5	1	5	2	5	2	2	2	1	2	4	1	3	2	4	2	4	3	6	5	5	3	2	2	4	3	4	4	1	5	2
	532	3		2	2	1	3	2	4	5	5	4	6	1	4	3	2	5	6	2	5	1	4	5	4	5	5	5	3	2	2	1	5	6	2	5	4	1	5	1	4	5	2	5	5	5	2	4	1
	533	3		2	5	2	3	3	3	2	6	2	5	6	4	3	5	4	2	4	6	5	4	5	6	2	1	2	4	5	5	2	1	2	5	4	5	5	2	4	5	3	4	5	2	5	2	5	4
	534	3		6	3	3	4	1	3	4	4	5	2	4	2	6	4	2	3	1	2	3	2	4	5	3	5	2	4	5	3	5	2	4	6	4	5	5	5	3	5	5	1	6	4	5	4	1	2
	535	3		1	6	2	4	4	2	5	3	4	5	5	5	2	2	2	6	2	5	2	4	6	3	5	1	2	5	2	5	5	1	3	4	1	5	3	2	5	2	4	2	4	2	5	2	1	2
	536	3		6	4	6	6	4	3	4	5	6	2	2	1	2	2	2	4	1	5	2	3	4	2	4	2	5	5	5	2	5	5	4	2	4	4	2	5	1	5	2	2	2	4	2	2	2	5
	537	3		2	4	1	4	2	3	5	2	4	1	2	5	3	1	2	4	6	5	2	2	5	5	2	2	2	5	3	2	1	1	2	2	4	5	2	6	4	1	1	1	2	1	4	2	6	4
	538	3		4	1	1	1	1	2	2	1	2	4	1	2	5	3	4	1	4	6	6	3	2	6	2	5	5	5	6	6	4	2	2	5	2	1	4	2	1	1	5	3	2	4	2	5	6	1
	539	3		6	5	4	5	5	6	3	4	2	2	2	2	5	4	5	2	4	5	1	3	4	6	4	5	1	5	6	1	2	2	1	4	5	5	3	2	3	4	3	3	3	5	1	1	4	2
	540	3		2	6	5	4	5	4	1	5	2	2	5	3	5	1	1	6	2	5	2	6	1	4	3	5	2	3	2	3	3	4	5	6	4	1	5	2	2	5	2	4	4	2	1	5	4	1
	541	3		2	4	5	2	4	4	5	2	2	2	2	1	4	4	5	2	5	4	5	1	1	3	2	3	1	4	4	4	1	4	4	3	1	6	1	5	1	2	2	1	5	4	4	2	5	2
	542	3		4	5	5	1	3	5	2	4	3	4	6	2	1	2	2	2	2	4	6	1	2	5	1	2	5	2	5	6	6	4	5	5	2	1	2	6	2	5	1	2	4	5	3	5	5	1
	543	3		1	5	5	2	1	1	4	2	1	5	5	5	1	4	5	1	1	2	2	2	4	5	5	4	5	2	2	5	2	3	1	4	6	5	2	5	5	4	5	4	4	1	5	2	5	1
	544	3		6	2	2	3	5	4	4	4	5	6	3	5	6	2	3	2	4	5	2	6	1	5	3	5	5	5	3	5	5	5	4	4	6	3	5	1	5	4	3	6	2	4	5	1	2	4
	545	3		5	3	6	4	2	2	2	1	4	1	5	1	6	2	4	5	6	5	6	2	5	5	5	1	3	4	1	5	5	3	6	4	4	6	1	2	3	4	5	4	5	6	2	2	2	2
	546	3		1	2	1	4	5	6	5	5	6	5	6	2	2	2	1	4	5	2	2	4	1	3	5	2	5	3	5	5	1	1	5	5	3	3	2	5	1	5	6	2	6	3	4	5	6	5
	547	3		4	2	1	4	5	3	5	2	5	4	1	5	1	5	4	6	5	5	2	2	5	2	5	3	5	6	4	4	3	2	4	6	6	3	1	5	1	2	5	4	5	2	4	3	1	2
	548	3		2	2	3	5	5	1	1	5	5	4	5	1	5	5	5	2	2	2	5	2	4	2	5	5	4	2	5	5	5	6	2	5	6	5	2	3	4	1	5	5	5	2	5	5	4	4
	549	3		1	1	4	4	1	1	1	6	5	5	6	5	5	2	5	1	3	4	4	2	4	2	6	4	2	1	5	4	2	6	6	4	5	1	5	5	3	4	5	4	2	2	6	4	5	1
	550	3		4	6	5	5	4	5	2	3	2	4	6	4	6	6	2	2	2	3	6	5	6	5	6	1	4	1	4	6	2	5	4	4	4	6	5	5	2	6	5	5	3	5	6	6	6	2
	551	3		2	2	4	2	5	6	2	5	5	2	5	4	6	2	2	5	5	5	4	3	6	5	2	3	5	3	1	5	6	2	2	5	1	5	6	5	5	5	1	5	1	5	6	2	5	5
	552	3		4	3	1	2	5	5	4	5	3	3	5	2	2	5	4	2	5	4	4	5	1	5	4	5	4	1	2	5	1	5	2	5	1	2	6	1	4	4	6	5	2	2	2	5	4	2
	553	3		4	2	2	6	2	2	5	4	3	1	1	6	6	1	3	2	5	4	5	6	5	3	2	2	2	2	1	5	3	3	5	3	4	5	2	1	5	6	2	4	2	4	3	6	2	5
	554	4		4	1	5	1	6	2	3	6	3	4	2	1	2	2	5	4	2	2	4	2	2	5	6	2	5	5	6	5	4	5	2	2	5	2	6	1	3	5	5	2	4	4	5	5	6	5
	555	4		1	4	5	2	2	3	2	5	2	1	4	5	6	3	1	2	6	2	2	2	5	2	6	1	5	4	5	5	4	1	2	1	4	1	1	5	2	1	6	5	4	2	2	2	1	1
	556	4		2	2	1	4	4	4	1	3	1	2	4	2	5	5	1	6	3	6	6	5	5	6	4	2	1	5	4	2	1	4	3	4	6	1	2	2	6	6	1	3	3	3	5	2	4	1
	557	4		2	6	3	3	4	1	3	4	6	6	3	5	3	5	5	2	2	4	5	2	2	4	3	3	3	6	1	4	4	2	3	1	5	3	4	5	4	1	4	2	1	2	2	5	3	4
	558	4		4	1	5	2	2	4	5	5	3	5	3	2	1	3	3	4	5	2	1	2	4	5	4	5	4	2	1	5	5	6	1	5	4	6	1	4	1	5	4	3	6	6	5	4	1	5
	559	4		2	4	3	1	4	4	2	6	2	2	5	5	1	4	5	1	2	5	2	5	5	2	4	2	3	5	2	4	3	2	4	2	4	3	5	1	1	3	2	4	5	6	2	5	5	4
	560	4		4	1	5	6	5	1	3	2	1	5	4	5	2	3	5	5	1	1	2	5	5	5	2	6	5	5	6	5	4	1	5	5	6	2	2	1	2	3	6	6	6	5	4	5	3	4
	561	4		2	6	5	4	4	4	4	5	5	2	2	5	5	5	3	5	5	5	6	4	4	1	4	6	3	2	5	5	3	3	4	5	5	6	5	6	4	1	6	6	1	1	2	4	2	1
	562	4		2	2	6	5	2	4	1	2	5	1	2	5	6	5	2	6	5	2	5	5	6	1	5	4	1	3	3	6	5	6	2	5	2	1	4	1	4	2	4	4	5	4	5	1	1	1
	563	4		2	2	5	6	2	2	2	5	3	2	4	2	2	6	2	4	5	6	2	2	4	5	2	6	4	1	3	1	5	1	2	5	2	5	2	2	3	4	2	4	4	5	3	1	2	6
	564	4		2	5	5	2	2	6	1	2	6	5	2	4	5	5	5	5	1	2	5	2	5	5	6	1	3	4	2	2	5	5	5	4	5	2	1	5	1	6	2	5	1	5	1	2	2	4
	565	4		6	5	2	6	3	1	4	5	3	1	3	1	2	4	1	5	1	4	5	6	2	2	5	2	4	4	2	6	2	2	3	1	5	5	1	4	3	5	5	1	5	3	3	5	2	5
	566	4		2	1	2	1	4	1	2	1	4	3	1	2	5	4	4	5	2	3	5	2	6	3	4	4	3	5	5	2	4	2	4	5	3	4	1	4	5	3	5	5	1	5	5	2	5	3
	567	4		5	1	4	2	6	4	5	4	2	1	6	3	5	6	5	3	5	4	4	6	4	5	4	6	1	6	2	5	5	2	5	4	2	2	2	5	2	3	1	1	3	2	5	3	5	5
	568	4		5	6	6	1	5	5	6	1	2	6	4	5	4	2	5	2	5	3	4	6	4	6	1	1	5	2	5	1	1	2	1	4	2	4	1	1	3	5	2	4	5	4	4	5	2	1
	569	4		4	6	5	5	2	5	6	4	2	3	5	2	1	2	5	5	5	4	4	5	2	5	5	5	4	4	4	2	1	1	4	2	6	5	5	6	1	2	5	2	5	5	3	1	5	2
	570	4		3	5	4	3	2	2	6	6	6	5	5	2	1	5	6	2	6	4	2	5	2	6	1	3	5	1	3	5	5	1	4	5	1	5	5	2	5	6	4	4	4	1	5	3	5	1
	571	4		2	5	4	2	5	6	6	1	2	5	4	1	5	1	6	5	6	1	4	1	5	3	5	5	5	4	1	2	4	4	6	5	1	4	1	2	3	1	3	5	4	1	2	4	2	2
	572	4		4	3	2	5	5	5	5	6	5	5	5	2	4	2	3	1	5	2	5	4	4	1	4	3	5	2	4	5	5	1	4	2	1	2	2	5	4	5	3	5	5	2	2	5	4	4
	573	4		4	1	2	6	4	5	5	2	5	6	6	2	6	6	6	5	3	2	2	1	4	5	5	4	4	5	5	2	4	6	2	4	4	1	4	3	4	3	4	1	1	2	5	5	2	2
	574	4		4	4	3	2	6	6	2	5	4	2	2	1	1	2	4	5	4	5	5	4	5	3	1	5	2	2	1	2	3	2	4	5	5	3	4	1	1	1	2	4	3	5	5	5	6	2
	575	4		4	4	3	2	1	5	3	5	2	4	6	4	1	5	4	2	6	6	6	3	6	5	3	5	4	2	6	2	3	2	6	4	5	2	1	5	1	5	5	1	6	2	5	6	4	5
	576	4		4	6	1	2	4	5	3	3	2	5	5	3	2	5	5	2	3	4	2	1	2	3	5	4	3	5	5	1	5	2	4	4	5	2	2	5	3	5	4	5	2	6	4	6	3	2
	577	4		3	2	4	2	3	6	2	5	3	5	4	6	4	3	3	4	5	4	4	5	5	4	4	6	5	4	3	5	4	1	5	2	2	5	6	2	1	2	2	4	2	3	5	4	2	5
	578	4		5	2	1	3	6	1	4	1	5	3	5	3	6	1	2	4	4	4	6	4	5	1	2	4	6	4	2	5	3	5	3	5	4	5	4	5	1	5	1	6	6	5	2	4	3	5
	579	4		4	1	6	4	6	1	4	2	5	5	4	4	4	2	6	5	6	5	6	6	5	4	4	2	5	5	6	4	5	5	4	2	4	1	5	4	6	5	1	4	1	5	4	5	3	6
	580	4		1	2	2	3	5	3	2	2	6	5	5	4	6	5	6	6	1	2	5	1	6	2	5	4	3	4	2	5	5	4	5	5	1	3	1	5	2	4	4	5	6	4	4	4	5	2
	581	4		1	4	5	5	2	4	6	1	3	5	5	1	3	4	2	6	5	6	2	3	2	2	6	4	5	1	4	1	1	5	1	2	5	5	2	3	5	5	1	2	1	2	2	4	5	5
	582	4		5	5	3	4	3	6	1	3	2	4	2	1	3	4	5	3	1	5	5	5	5	2	2	5	2	6	5	6	5	4	2	2	1	3	4	2	5	2	5	1	4	6	2	5	5	5
	583	4		5	3	5	1	3	4	5	2	3	2	4	4	5	5	5	2	3	5	1	5	4	4	5	4	1	6	2	3	4	1	5	4	2	4	3	1	6	4	1	5	2	2	5	3	6	2
	584	4		5	6	4	5	3	2	2	2	6	4	5	5	6	4	4	5	2	4	2	5	6	5	5	2	2	5	5	5	4	5	6	5	4	3	5	6	2	5	1	2	1	5	1	6	5	1
	585	4		5	1	5	5	5	2	4	6	2	3	3	2	2	6	1	5	2	1	3	1	5	1	4	2	5	2	1	5	3	6	2	6	5	5	5	5	1	1	2	1	1	2	4	1	5	5
	586	4		5	3	5	3	2	1	2	5	5	4	4	2	2	4	1	4	4	4	5	4	5	6	5	5	5	5	1	5	6	5	1	5	4	5	4	5	1	4	6	5	6	3	3	2	5	6
	587	4		5	4	2	6	5	3	5	5	1	1	5	5	1	2	1	5	5	2	4	2	1	1	5	4	1	5	5	5	2	1	6	2	2	2	5	2	4	5	2	2	5	3	2	5	2	5
	588	4		5	2	6	4	2	2	6	3	4	6	5	1	4	2	2	5	2	1	6	4	3	5	5	2	5	5	1	5	6	4	4	1	5	5	4	5	5	6	2	2	4	2	3	2	6	5
	589	4		5	4	5	4	5	6	2	5	5	5	2	2	3	6	5	5	2	5	2	2	3	3	1	6	5	3	5	5	4	5	4	1	1	4	2	2	4	2	2	4	5	5	3	2	1	4
	590	4		2	2	2	5	3	2	2	2	2	1	1	5	5	6	5	1	3	5	2	1	5	1	5	4	3	1	2	3	2	4	4	5	5	1	1	5	6	2	5	6	6	1	1	4	4	1
	591	4		5	3	3	3	4	2	2	2	2	3	1	2	5	4	2	4	2	5	4	4	3	1	6	6	3	3	2	1	6	1	4	5	5	6	1	1	1	6	4	6	5	2	5	4	4	2
	592	4		2	1	4	3	3	4	5	4	5	5	6	6	4	3	4	2	4	5	5	3	5	5	5	2	1	4	4	4	2	4	5	3	2	2	5	6	1	5	4	6	1	2	4	3	3	5
	593	4		2	2	5	4	5	4	2	3	5	2	6	3	2	3	2	2	4	2	3	5	2	4	6	2	2	4	4	3	3	5	5	2	2	4	6	6	1	1	5	2	3	3	2	5	4	2
	594	4		2	6	5	1	2	1	4	2	1	4	4	6	4	2	5	3	2	1	5	6	5	3	5	2	1	4	1	4	2	1	3	2	2	5	4	3	6	5	6	3	4	5	1	2	5	2
	595	4		2	6	6	2	1	1	1	2	4	1	1	2	1	5	4	2	6	5	4	2	2	5	4	5	3	5	3	2	5	3	1	3	5	1	5	1	2	2	2	4	4	3	1	2	1	4
	596	4		6	4	3	4	4	5	4	5	5	2	6	1	3	2	4	1	1	4	4	2	5	1	5	4	1	2	3	1	5	5	1	6	5	2	4	2	2	4	5	5	6	6	1	2	6	2
	597	4		2	6	2	2	5	5	5	5	4	5	5	4	2	2	2	6	4	1	2	2	2	5	1	1	4	5	5	5	2	4	6	2	5	5	5	2	4	2	5	2	4	5	5	3	5	2
	598	4		4	5	2	6	5	2	5	1	5	1	4	3	3	2	5	5	3	1	1	6	4	2	2	2	3	1	4	3	2	2	5	2	5	3	4	2	2	5	3	4	4	6	1	1	2	2
	599	4		3	3	4	2	2	2	1	4	3	1	5	6	5	2	4	5	6	4	2	4	4	2	2	4	5	5	1	6	4	4	3	1	3	1	4	5	5	5	6	3	2	6	6	1	6	5
	600	4		1	1	3	2	6	1	6	4	4	5	6	2	1	2	1	5	2	5	4	2	4	2	1	5	5	2	5	1	4	4	3	3	5	5	6	5	4	2	1	1	4	2	5	6	1	2
	601	4		1	5	4	2	2	1	4	4	2	5	2	4	1	6	3	5	3	4	6	6	1	2	2	6	2	1	1	4	2	4	2	2	2	5	4	2	1	6	5	3	6	1	5	2	6	5
	602	4		5	5	2	6	5	5	1	1	1	1	4	4	2	4	2	4	2	2	6	2	4	2	5	2	5	2	2	6	4	4	1	6	2	4	4	4	1	4	5	3	2	5	4	5	5	2
	603	4		2	1	1	4	2	5	5	5	1	2	1	6	5	3	4	2	4	4	6	2	3	5	5	1	3	3	5	2	1	2	2	1	6	2	1	5	3	1	3	1	6	2	4	4	3	1
	604	4		5	3	2	2	5	2	1	6	5	5	2	1	2	5	5	2	3	4	4	5	5	1	4	3	6	6	4	2	5	5	2	2	6	2	5	2	2	2	2	5	2	4	2	3	5	2
	605	4		2	6	5	1	5	5	5	4	2	3	2	3	2	6	2	5	3	1	5	2	6	5	3	3	3	2	4	6	5	2	5	2	5	5	5	6	4	6	1	4	2	2	5	5	4	4
	606	4		4	2	5	4	6	1	4	4	4	1	5	6	1	1	2	3	2	5	5	3	5	4	4	5	2	1	5	5	5	4	4	6	5	1	6	4	4	5	5	1	6	1	2	5	5	5
	607	4		5	5	5	2	2	3	4	6	1	5	5	5	2	1	5	3	4	6	1	1	3	2	5	5	5	1	2	2	5	5	1	2	1	4	2	1	2	1	5	1	3	1	4	5	5	2
	608	4		1	1	5	4	5	1	4	5	5	4	5	4	6	5	2	1	1	5	4	5	5	6	5	3	2	2	2	4	5	6	5	4	2	2	6	2	6	1	4	4	4	6	6	6	6	2
	609	4		2	6	1	4	1	5	5	5	5	5	1	3	1	1	5	5	5	4	4	2	5	1	4	6	4	2	4	2	5	3	4	4	6	6	2	5	3	1	5	2	3	2	1	1	2	3
	610	4		1	1	1	5	1	3	6	5	4	4	5	3	4	1	5	4	6	4	2	4	2	5	1	2	5	5	5	6	3	5	6	1	5	4	5	6	2	5	5	4	1	2	4	4	6	4
	611	4		2	5	5	2	5	5	1	6	1	1	5	3	5	2	5	5	5	3	4	3	1	5	1	2	6	2	5	2	6	2	5	2	2	1	4	1	5	5	1	5	2	1	4	2	5	2
	612	4		1	2	6	2	1	5	5	5	2	5	5	4	5	5	5	3	1	4	3	4	4	5	4	1	4	1	1	4	5	6	5	3	4	2	3	4	5	4	2	3	2	4	1	5	5	4
	613	4		2	2	5	5	2	2	5	1	4	5	5	2	5	3	6	4	4	2	6	2	4	4	6	1	3	4	2	6	5	5	1	4	1	2	5	2	5	5	5	5	2	3	5	4	5	1
	614	4		3	2	5	4	3	5	1	5	4	1	1	2	4	5	6	5	4	5	5	4	4	5	5	4	3	5	4	4	1	4	4	6	5	1	4	5	4	4	1	2	3	6	4	1	2	5
	615	4		3	2	2	2	5	4	6	5	3	5	3	4	1	1	2	5	2	5	5	3	5	4	1	1	3	5	3	3	6	4	5	1	1	2	5	5	5	2	3	1	4	4	1	2	3	5
	616	4		4	2	4	4	6	1	4	5	3	2	4	5	5	5	2	5	3	1	2	4	1	4	5	1	2	5	6	1	3	4	5	5	2	5	5	5	5	5	4	5	5	5	2	5	4	5
	617	4		5	1	2	5	6	4	4	4	6	2	4	5	3	2	2	3	6	4	5	1	3	1	4	1	6	5	4	6	5	4	5	5	3	2	1	5	4	6	2	2	4	2	4	6	3	4
	618	4		3	1	2	4	1	5	6	6	6	3	6	1	4	5	5	6	5	5	4	5	5	4	1	2	2	6	4	5	1	5	5	2	5	1	4	5	2	1	4	2	1	6	4	4	5	2
	619	4		6	5	2	2	2	1	2	5	5	4	5	5	5	5	3	3	5	4	2	5	6	6	5	2	2	5	4	2	6	6	3	2	1	1	2	5	4	4	5	5	4	2	1	5	6	4
	620	4		6	1	1	4	5	4	5	3	1	1	4	5	2	2	5	1	2	6	2	2	5	3	1	5	4	2	2	1	1	1	1	6	4	5	1	1	1	3	5	5	1	1	1	1	2	2
	621	4		2	3	1	5	4	2	2	3	3	1	2	1	5	2	1	3	1	2	4	5	5	4	3	4	4	1	2	4	2	2	5	2	4	5	5	2	5	4	1	4	5	2	5	4	2	2
	622	4		4	4	2	2	4	5	5	5	6	1	4	5	1	5	1	6	4	2	1	2	5	5	1	2	1	5	3	5	2	2	5	1	1	4	4	4	6	6	1	3	5	1	1	4	2	5
	623	4		2	2	2	3	4	2	6	1	4	6	5	2	3	1	5	5	1	5	2	2	5	1	1	4	5	5	5	2	2	2	2	4	4	3	4	2	4	2	5	2	1	2	5	6	5	2
	624	4		2	3	3	4	2	2	5	2	4	4	4	5	3	1	3	2	2	3	5	2	3	5	6	3	4	6	2	2	5	4	4	1	6	2	3	5	3	2	5	4	2	2	5	4	5	5
	625	4		2	5	2	2	4	3	3	5	5	3	5	6	6	5	1	2	4	3	5	5	1	4	6	5	6	1	5	1	4	2	5	4	2	2	1	1	2	2	4	2	2	4	2	1	3	2
	626	4		3	3	1	4	2	1	4	5	3	2	2	5	2	4	4	2	2	5	5	2	6	2	6	6	5	6	4	5	5	5	1	5	5	6	6	4	5	1	4	5	4	1	5	2	5	5
	627	4		2	3	6	5	4	5	1	5	4	1	5	1	5	3	5	4	2	4	1	2	5	5	5	5	4	5	2	4	3	5	1	2	5	2	4	5	4	2	2	5	3	2	3	4	4	2
	628	4		5	4	3	5	4	4	2	6	5	4	5	5	6	5	4	5	5	3	4	1	5	3	5	3	1	1	2	1	2	6	2	2	4	1	4	6	1	2	1	1	4	4	6	5	5	2
	629	4		1	6	3	4	3	2	6	4	4	5	5	2	5	2	5	6	4	4	3	1	4	4	1	5	6	6	6	6	1	4	1	2	5	4	6	4	2	1	3	4	6	2	4	3	4	6
	630	4		4	4	5	3	5	6	4	4	1	6	6	3	5	6	2	5	2	5	4	5	5	4	1	1	4	1	1	4	5	2	5	2	3	5	5	4	4	4	4	5	1	1	6	4	1	5
	631	4		5	3	4	5	1	3	5	5	1	6	3	2	3	5	3	6	5	2	2	1	4	5	4	5	3	5	4	1	5	1	5	4	4	4	5	2	2	1	2	4	1	1	4	1	5	1
	632	4		5	1	5	3	2	4	2	5	5	5	5	4	5	6	5	4	3	3	5	3	5	4	4	2	2	4	5	1	6	1	2	1	4	3	2	3	5	4	2	2	3	5	4	6	1	1
	633	4		5	3	5	5	6	4	1	2	3	4	5	2	5	2	2	4	5	2	1	1	5	4	6	2	5	2	6	1	4	4	6	4	5	2	4	1	1	4	2	2	4	6	6	3	4	4
	634	4		5	5	2	2	4	1	3	5	2	3	3	4	1	5	4	5	1	1	3	1	4	5	1	4	6	1	4	3	4	5	4	3	3	4	5	4	4	4	1	4	4	5	2	6	2	2
	635	4		4	1	4	5	5	3	2	3	2	5	5	1	2	5	4	1	5	1	2	4	1	3	5	2	1	5	3	6	1	5	4	3	2	5	1	1	1	5	2	2	2	4	4	3	3	4
	636	4		2	2	2	5	3	4	5	5	5	5	5	3	5	5	5	5	1	2	3	2	4	3	4	5	2	5	1	1	4	6	2	6	2	1	6	4	3	2	2	5	5	5	5	4	2	4
	637	4		1	5	1	1	5	4	3	5	4	1	2	2	6	5	1	1	5	2	2	6	5	2	2	4	4	5	2	4	4	5	3	6	5	2	3	2	2	2	1	4	2	3	4	5	1	5
	638	4		1	3	1	4	4	4	3	4	2	1	2	6	2	4	4	4	4	1	3	3	4	1	4	3	4	2	4	1	1	5	5	2	4	1	3	5	4	2	4	1	5	5	3	2	2	4
	639	4		4	1	5	4	5	3	2	2	1	3	5	5	2	4	6	3	1	4	2	2	2	2	2	1	2	2	2	5	6	4	2	4	5	5	2	5	4	4	5	2	5	5	4	3	5	5
	640	4		1	2	1	1	2	3	5	2	1	2	4	5	5	1	4	5	2	2	4	2	2	5	3	1	2	3	3	3	6	3	1	5	5	4	3	5	4	6	4	3	1	4	3	2	2	2
	641	4		6	5	2	6	3	5	2	2	5	6	2	2	2	1	4	4	4	3	2	5	5	4	5	4	1	2	2	5	3	5	5	3	2	2	6	5	5	2	2	4	1	2	1	4	2	5
	642	4		5	4	5	6	3	2	5	6	5	6	6	3	6	4	2	1	1	4	4	3	2	4	4	2	4	3	4	2	2	5	3	3	5	5	2	2	5	1	5	4	3	4	4	3	4	1
	643	4		6	2	4	2	6	1	5	1	1	5	1	2	2	3	4	4	2	4	4	5	2	4	5	6	6	2	4	6	1	4	1	5	5	5	4	4	4	4	4	5	2	2	5	6	2	6
	644	4		1	2	2	4	6	5	4	3	2	6	5	1	3	2	1	4	5	4	3	1	2	5	3	6	1	2	4	5	3	6	1	5	6	6	5	2	5	6	3	2	5	2	4	3	2	4
	645	4		5	6	1	1	4	4	1	1	1	6	6	5	3	2	1	5	1	4	2	1	4	5	3	2	5	5	5	1	5	3	5	5	2	4	5	5	3	5	4	5	1	2	2	4	5	6
	646	4		2	5	5	1	3	5	5	4	6	6	2	2	1	2	3	4	2	4	4	6	4	2	2	3	5	4	2	4	1	6	4	1	5	6	1	2	4	1	2	2	4	5	2	5	2	5
	647	4		2	1	2	6	4	3	3	3	4	2	1	4	1	6	3	5	4	5	2	1	4	1	4	5	4	5	1	3	2	4	1	5	5	2	2	2	5	5	2	5	3	2	6	2	5	2
	648	4		6	2	3	2	1	2	6	3	4	3	4	6	2	4	5	3	4	2	5	3	2	2	1	5	2	2	4	5	3	3	1	6	4	1	1	1	5	4	2	3	2	3	2	5	1	5
	649	4		4	1	2	5	5	5	3	4	3	5	5	4	6	1	6	5	2	5	5	4	1	6	2	5	4	4	5	6	5	2	5	1	4	5	2	5	2	3	3	3	6	3	3	5	5	2
	650	4		4	5	2	6	4	4	3	2	6	2	5	3	5	4	5	1	6	3	6	5	4	3	2	2	4	1	5	2	2	2	5	5	5	2	2	1	4	4	5	1	5	5	2	6	2	6
	651	4		3	5	5	1	5	4	1	5	2	1	3	1	4	6	2	2	1	1	1	4	1	2	4	3	2	5	5	5	2	5	2	4	1	4	5	6	5	5	5	5	5	2	5	6	4	1
	652	4		6	4	5	4	4	5	5	2	2	5	2	3	1	2	4	6	4	6	1	2	2	1	1	4	5	1	4	5	1	5	3	4	5	5	3	4	5	6	3	4	1	5	2	5	5	2
	653	4		3	2	4	3	5	4	5	1	2	1	5	2	4	4	5	2	5	5	1	5	4	4	4	6	4	2	1	4	2	1	6	1	4	1	3	2	5	2	4	3	6	5	4	5	1	2
	654	4		5	4	6	4	5	6	3	5	6	1	5	5	5	5	2	5	5	5	3	6	1	5	5	2	4	1	4	5	5	2	4	2	3	2	2	4	3	4	4	4	2	3	5	1	5	4
	655	4		2	4	5	3	5	1	4	3	1	6	3	4	2	5	2	2	3	5	4	4	2	2	3	4	5	4	6	3	2	5	5	5	2	4	6	2	1	4	4	2	4	5	1	5	4	5
	656	4		2	2	5	2	4	5	4	2	5	4	4	3	3	6	4	5	1	5	2	5	2	2	4	2	6	5	1	2	3	2	2	5	5	5	5	4	2	5	5	5	6	2	4	2	5	5
	657	4		4	6	5	5	2	5	4	3	6	4	1	5	4	1	4	5	3	2	5	1	4	5	3	6	2	5	2	5	4	2	6	6	3	2	5	3	5	5	4	5	4	2	2	3	2	6
	658	4		6	2	2	2	6	4	4	3	2	5	6	6	5	2	2	6	6	5	6	4	3	1	1	5	1	5	5	6	6	2	2	4	1	4	1	3	5	5	2	3	2	3	2	4	2	5
	659	4		5	2	4	1	4	5	4	2	5	4	4	4	1	5	5	2	5	3	5	4	6	6	3	4	1	5	5	2	1	5	1	2	2	2	2	4	5	4	2	3	1	2	2	6	1	4
	660	4		5	1	6	6	5	4	2	5	6	2	2	5	2	5	4	4	5	4	2	4	6	4	5	4	6	5	5	3	6	2	3	5	4	2	5	5	5	3	2	5	6	4	2	5	4	1
	661	4		2	2	2	4	6	5	1	6	1	1	2	2	5	4	1	5	2	2	2	6	5	4	4	5	1	5	1	2	6	5	5	6	2	2	2	5	6	5	2	5	4	4	5	4	6	2
	662	4		1	2	2	5	3	5	3	3	6	4	1	5	4	2	5	2	5	4	5	2	6	2	5	4	5	1	4	2	5	4	1	2	6	5	3	1	4	2	1	2	4	1	5	5	2	5
	663	4		5	4	6	1	4	5	3	3	5	1	1	1	5	4	3	1	2	5	3	2	1	4	4	2	6	2	5	5	5	3	5	4	2	4	2	5	6	4	6	2	5	6	1	3	2	4
	664	4		6	1	5	2	2	2	6	2	5	6	1	1	6	4	4	6	5	5	4	2	3	1	2	2	5	2	5	4	5	2	3	4	4	1	4	3	6	2	5	5	5	2	3	2	4	1
	665	4		6	6	2	5	4	2	6	5	2	6	4	4	5	5	5	5	1	3	3	2	1	6	2	2	5	1	3	4	1	5	1	4	3	2	5	5	4	2	5	3	2	2	1	4	1	1
	666	4		4	2	2	5	2	4	5	1	4	2	2	5	1	3	4	4	2	2	5	3	2	5	5	3	3	2	6	1	5	5	6	5	5	1	6	2	2	4	5	5	5	1	4	3	4	6
	667	4		5	6	3	6	6	3	4	2	5	3	2	2	4	6	4	6	4	4	1	2	2	1	5	4	3	4	3	1	2	3	2	1	1	1	2	5	5	6	4	2	5	2	4	5	3	5
	668	4		4	1	1	1	1	2	2	6	4	5	2	5	1	3	4	5	4	1	5	3	4	2	1	4	4	4	4	2	1	6	5	6	4	6	1	3	4	3	2	5	2	1	4	4	1	5
	669	4		1	3	4	5	2	6	5	1	5	6	4	1	4	4	6	1	4	3	1	5	6	5	3	1	4	5	5	2	4	5	5	1	5	2	6	5	2	2	1	4	6	1	4	4	4	5
	670	4		1	2	4	2	1	2	1	4	4	1	1	2	1	5	5	1	6	2	5	4	4	2	2	2	3	4	1	2	4	6	2	5	4	2	4	2	6	4	2	6	5	4	3	5	4	2
	671	4		6	6	5	2	5	2	2	3	2	1	1	3	2	5	3	2	4	2	1	6	2	2	2	5	6	1	6	5	5	6	6	4	3	3	5	2	5	1	3	4	4	2	5	3	4	2
	672	4		5	4	6	1	1	6	5	2	1	5	6	5	4	5	5	6	6	2	5	1	5	5	6	2	5	6	4	4	2	4	4	6	2	3	3	2	2	2	5	2	2	2	5	3	4	1
	673	4		1	2	3	1	6	2	1	5	2	6	2	4	3	2	1	6	6	5	5	2	2	4	4	2	2	1	1	4	2	2	1	5	5	6	5	6	1	6	2	5	5	2	2	4	2	3
	674	4		6	4	1	6	5	2	4	3	6	2	6	3	5	6	4	1	5	1	4	2	3	4	4	5	4	4	1	4	4	4	5	3	1	2	3	2	2	2	5	5	6	5	5	1	3	5
	675	4		2	6	6	2	6	1	4	2	2	1	1	5	4	6	2	2	5	5	3	2	5	1	2	6	2	3	6	2	5	5	6	2	3	6	3	6	4	4	2	6	4	5	5	2	1	1
	676	4		1	1	4	6	4	5	4	5	1	6	5	2	1	4	4	6	2	4	5	5	2	2	1	6	4	2	4	6	5	5	5	1	6	2	2	5	4	1	4	6	1	5	4	3	6	4
	677	4		4	6	5	3	4	4	2	5	2	3	5	6	2	4	6	5	3	4	5	1	5	2	5	2	3	6	5	5	3	5	3	5	5	4	5	3	3	2	4	6	1	2	4	5	4	4
	678	4		1	3	2	4	5	1	3	2	5	6	2	3	6	2	2	5	3	5	1	4	6	1	2	6	2	6	3	5	3	4	2	4	2	1	6	2	3	2	5	5	2	3	5	6	3	2
	679	4		2	5	1	2	4	5	4	4	5	3	5	4	4	2	5	1	6	1	5	1	3	1	2	6	4	4	5	5	2	6	4	5	2	1	6	5	6	4	6	5	6	4	6	1	5	5
	680	4		2	2	6	3	1	5	4	3	5	5	5	5	3	3	2	4	4	5	5	2	4	1	5	5	2	5	2	2	5	6	4	5	3	2	6	5	1	5	6	4	3	5	1	2	1	2
	681	4		3	2	3	5	4	4	2	5	5	2	4	4	5	4	5	4	2	6	3	2	5	6	4	2	2	6	2	5	5	6	6	1	4	2	3	2	4	5	4	4	6	4	4	2	5	5
	682	4		3	4	1	4	5	4	3	4	4	1	1	4	4	1	5	5	1	4	2	2	5	5	2	6	6	5	5	1	2	2	2	1	4	2	5	2	5	2	5	5	6	2	5	2	2	4
	683	4		4	3	3	5	1	4	3	2	5	5	5	6	5	4	6	5	6	6	5	4	5	1	3	4	1	4	3	2	1	4	3	4	1	2	4	4	3	4	1	6	2	2	2	2	1	5
	684	4		2	3	4	2	5	4	2	1	5	5	6	2	4	5	2	5	5	5	4	2	5	1	2	3	5	3	3	2	4	5	2	4	6	5	1	2	3	5	1	2	1	1	6	1	1	5
	685	4		2	2	3	5	6	4	3	2	5	4	4	2	3	2	5	4	2	2	5	4	2	3	6	2	4	6	3	2	5	4	2	3	2	5	1	2	5	5	5	1	4	3	2	5	1	5
	686	4		4	2	3	6	1	1	5	5	5	2	1	5	1	5	1	2	2	4	1	1	4	4	4	2	5	1	1	5	2	5	1	5	6	5	5	2	2	6	6	2	4	6	4	2	4	4
	687	4		4	2	1	4	1	6	4	2	5	5	4	5	2	2	1	1	2	5	1	4	2	4	2	5	3	4	5	1	2	5	5	4	1	5	5	6	4	5	2	5	2	5	4	3	5	2
	688	4		6	2	3	4	6	4	6	6	5	4	4	5	6	6	5	4	2	2	2	1	6	1	2	5	2	5	2	5	1	3	1	5	5	5	5	2	3	3	3	2	6	6	2	5	6	2
	689	4		5	6	4	5	6	6	2	5	4	1	5	6	1	5	2	5	1	4	1	4	1	2	2	4	4	5	4	5	2	5	5	4	3	5	5	5	4	5	3	4	5	3	3	6	2	2
	690	4		5	5	4	4	5	3	5	5	5	5	5	3	3	5	1	5	1	6	2	2	2	3	1	5	5	5	6	4	5	5	1	1	1	6	3	5	5	4	6	3	5	2	2	5	4	2
	691	4		5	4	2	5	5	5	5	3	4	5	6	4	5	2	5	5	6	2	6	6	1	2	3	5	1	2	2	4	2	6	1	5	1	2	1	1	2	4	2	5	3	6	1	5	2	6
	692	4		2	2	2	4	4	4	2	3	4	4	1	5	4	4	5	1	5	4	4	4	5	5	3	1	2	5	1	4	2	4	6	4	2	1	6	6	1	6	2	1	6	4	2	4	3	3
	693	4		5	2	5	5	1	2	1	5	5	2	4	2	5	6	5	6	2	4	4	2	2	5	3	2	1	6	5	3	5	5	2	2	4	5	2	5	4	1	5	5	5	5	4	1	5	3
	694	4		2	2	4	3	4	2	5	6	4	4	2	2	5	2	5	1	4	4	5	5	5	2	3	2	1	2	5	1	5	2	4	4	3	1	6	2	3	2	5	2	6	5	4	5	2	2
	695	4		2	4	2	2	5	4	1	5	1	4	6	4	4	6	2	1	2	2	2	5	2	1	3	3	2	5	2	3	2	2	3	2	3	6	4	2	4	2	4	2	4	2	4	5	3	4
	696	4		2	3	2	2	2	4	2	2	1	5	1	5	4	4	2	1	3	2	5	3	2	5	1	2	1	4	3	2	6	1	2	3	2	5	4	5	5	2	3	5	3	2	5	4	6	2
	697	4		3	2	6	5	5	1	1	6	2	2	1	4	1	5	4	4	2	3	5	1	1	5	1	5	2	3	1	5	5	4	2	4	4	3	2	5	3	1	4	6	3	5	4	5	1	1
	698	4		5	6	5	2	5	2	1	2	2	5	2	2	4	2	4	2	4	5	4	4	1	3	6	2	5	4	6	6	2	3	4	2	4	3	5	2	2	4	3	4	5	4	2	3	2	4
	699	4		5	4	2	5	5	6	6	3	6	5	2	4	4	5	4	4	5	2	1	4	6	2	2	6	5	4	2	2	4	4	2	3	4	4	1	4	5	5	1	4	2	2	2	5	2	6
	700	4		3	2	4	4	5	6	5	5	2	2	3	3	5	5	5	5	5	2	6	3	5	6	4	2	5	1	5	4	5	1	1	2	2	2	2	2	2	1	4	5	4	4	4	1	5	2
	701	4		2	4	5	2	4	4	3	3	5	2	5	5	5	2	5	5	5	2	5	4	2	5	3	2	5	1	5	2	2	5	5	5	4	2	5	4	5	5	4	5	6	6	1	1	5	4
	702	4		6	5	4	3	2	5	5	1	2	5	2	4	2	5	2	2	5	2	5	5	4	2	1	5	4	6	5	5	4	5	2	2	1	5	5	1	4	6	4	2	5	2	5	1	1	1
	703	4		2	2	1	1	5	5	5	1	5	5	1	3	1	6	2	6	2	4	4	5	5	2	3	6	5	5	5	5	5	2	5	4	2	5	5	5	3	5	4	4	4	3	3	1	2	4
	704	4		3	5	2	1	5	6	4	1	4	3	1	3	6	5	5	1	6	5	4	2	4	2	1	4	2	5	2	5	4	6	5	2	5	5	4	5	6	2	5	6	5	3	5	5	5	2
	705	4		3	3	1	4	5	2	3	2	4	3	3	5	6	1	6	2	5	5	5	4	4	2	5	4	1	2	2	4	5	3	5	5	4	5	4	5	4	2	1	5	1	2	4	5	4	4
	706	4		1	4	5	4	6	4	5	4	5	2	2	5	4	6	1	6	3	6	1	2	5	5	5	2	4	6	6	6	2	2	5	5	1	4	5	6	5	5	4	5	6	5	5	2	5	5
	707	4		2	3	4	4	4	1	1	3	2	5	6	1	5	5	5	2	5	5	4	2	3	5	5	5	4	1	5	5	5	2	6	4	4	2	5	6	5	6	5	4	2	5	2	6	5	1
	708	4		1	2	4	2	4	1	4	4	6	3	3	5	1	6	2	2	4	4	3	2	4	2	3	6	2	4	2	2	2	2	5	5	6	1	1	5	4	2	4	4	5	1	3	2	5	3
	709	4		5	3	2	3	4	6	6	5	2	6	1	2	2	2	3	4	2	4	4	6	5	4	3	6	2	4	1	2	6	2	2	4	3	6	6	1	5	2	5	2	2	1	5	5	1	5
	710	4		5	2	1	5	4	1	3	5	4	6	6	5	2	3	5	1	5	3	2	3	2	4	2	5	2	1	4	6	1	2	6	2	1	5	1	5	2	4	5	4	4	5	1	5	3	1
	711	4		6	4	5	2	4	1	1	5	4	5	5	2	1	5	5	4	4	3	2	4	2	1	4	5	6	1	3	2	2	5	5	5	4	6	5	2	5	4	4	2	1	6	6	4	3	3
	712	4		4	5	4	3	2	3	4	4	6	5	4	1	3	2	2	4	2	4	2	5	2	2	3	5	5	4	3	2	1	1	5	5	2	2	5	2	4	3	2	6	5	6	5	2	6	3
	713	4		5	2	4	2	4	5	4	1	5	4	2	1	5	5	3	5	5	4	1	1	2	2	2	3	4	2	2	4	2	4	3	4	3	5	3	5	1	4	3	5	2	3	4	5	4	6
	714	4		2	1	1	2	5	3	4	6	5	3	4	5	5	1	4	6	4	2	2	1	2	2	1	6	2	5	4	2	2	1	5	5	2	5	4	5	5	4	5	1	6	5	5	5	4	2
	715	4		2	5	1	2	1	5	6	3	5	5	1	2	5	1	6	3	6	2	5	5	6	2	6	6	5	6	5	4	2	4	2	4	1	5	6	5	5	3	5	6	1	1	2	2	1	6
	716	4		5	1	2	2	2	1	3	1	5	2	5	1	5	3	2	5	2	4	1	6	2	3	1	3	2	4	5	1	5	2	3	5	6	4	5	2	5	2	1	2	5	5	4	3	6	5
	717	4		5	4	6	5	4	5	1	5	5	4	6	5	4	2	4	3	5	5	2	5	6	2	5	2	5	6	2	6	5	5	6	4	4	5	4	5	5	3	1	1	6	3	2	4	2	1
	718	4		3	3	2	5	5	2	5	3	2	3	2	6	2	2	2	1	5	5	2	1	6	5	1	2	3	6	4	1	5	3	6	5	2	2	5	6	1	5	1	3	5	2	4	5	5	2
	719	4		2	4	2	1	4	3	2	6	5	2	4	2	2	6	3	1	2	5	1	4	1	5	1	2	5	1	2	4	2	2	5	2	5	5	2	5	4	4	3	4	5	4	2	2	6	4
	720	4		3	1	1	3	4	5	3	3	5	5	6	2	2	2	4	1	4	3	1	5	6	2	2	2	2	1	1	2	4	2	6	2	3	5	1	5	4	5	5	1	3	4	6	1	6	5
	721	4		1	6	4	1	2	2	5	1	6	5	4	1	4	2	2	5	2	4	6	6	5	5	4	4	6	5	4	2	5	2	2	5	5	3	3	1	5	4	4	1	5	5	5	4	2	2
	722	4		6	1	3	4	2	6	3	2	1	1	2	5	4	4	5	2	5	6	4	1	3	2	2	5	6	5	2	5	2	2	5	5	6	6	4	5	2	6	3	6	6	2	5	6	5	4
	723	5		5	2	4	5	2	5	6	1	5	2	2	2	6	2	2	3	6	3	3	2	2	2	5	5	4	1	5	6	5	1	4	3	1	4	4	1	2	4	5	1	5	3	1	2	2	2
	724	5		1	6	4	1	2	5	4	1	4	1	5	2	2	6	4	6	4	5	5	5	5	4	5	1	2	6	2	4	4	3	1	4	2	5	6	1	4	5	6	2	2	4	2	1	5	5
	725	5		4	5	4	1	4	2	1	4	3	4	5	5	1	6	1	2	6	6	3	4	3	2	2	5	6	2	5	5	4	5	5	5	4	2	5	4	4	2	6	4	2	6	5	5	2	4
	726	5		2	5	4	1	1	2	1	4	3	4	1	6	2	4	1	5	5	3	2	6	5	2	1	5	1	1	4	4	4	5	6	5	2	5	5	1	5	2	2	6	5	3	6	2	4	2
	727	5		2	5	1	5	2	2	2	4	4	3	2	5	4	4	3	2	6	1	4	4	2	1	1	1	2	1	2	1	5	5	5	5	1	3	1	3	2	1	4	3	2	5	1	6	5	4
	728	5		1	4	1	6	4	3	2	5	2	2	2	1	4	2	5	5	3	5	2	4	2	5	5	2	4	2	6	3	2	2	2	5	1	3	2	5	1	1	2	2	1	5	5	4	2	3
	729	5		4	5	5	6	4	4	1	6	1	2	4	4	4	2	4	4	5	5	5	3	6	2	4	5	6	1	5	4	2	2	4	2	6	4	1	1	2	2	5	5	5	5	1	4	4	5
	730	5		1	3	2	5	3	5	6	2	5	5	2	2	1	5	5	5	1	5	1	5	1	1	1	5	5	4	6	4	4	4	1	4	6	2	4	1	4	1	5	2	4	2	3	2	5	2
	731	5		2	4	4	4	4	2	3	3	4	2	6	1	3	5	1	5	2	2	2	5	2	3	4	5	6	4	4	5	2	3	2	2	2	3	2	5	5	1	6	2	5	4	2	3	6	1
	732	5		5	4	5	6	2	1	1	5	4	2	2	1	3	5	5	1	4	5	1	2	5	4	5	2	3	1	2	2	3	3	4	2	2	5	5	6	5	1	4	5	2	4	2	2	5	2
	733	5		2	3	1	1	3	5	4	2	6	1	2	4	3	6	4	3	6	6	2	1	2	4	6	1	2	5	5	2	1	4	5	5	1	4	2	6	1	2	4	6	4	1	2	3	6	5
	734	5		5	2	3	2	2	2	3	1	3	1	2	1	6	3	5	6	5	6	5	2	6	5	2	5	4	5	5	1	4	6	1	2	2	5	5	5	1	1	4	3	5	4	3	3	5	4
	735	5		2	1	2	5	3	5	5	2	4	5	2	4	1	4	4	1	5	5	2	2	5	2	5	4	6	1	2	5	5	4	5	6	2	1	4	1	6	5	5	2	5	2	4	2	5	4
	736	5		5	5	5	2	3	2	1	5	5	5	6	4	1	1	2	6	4	4	4	5	6	5	6	5	2	4	1	2	5	5	4	5	2	1	2	2	2	2	1	5	5	4	2	5	6	6
	737	5		2	5	1	4	4	2	2	6	2	5	2	5	2	4	4	4	1	6	6	3	4	3	1	5	3	4	6	5	4	6	4	1	6	4	6	4	4	5	5	2	2	2	4	5	2	5
	738	5		2	4	2	2	4	2	6	5	5	1	2	2	2	4	5	1	4	6	3	3	1	5	5	5	4	2	1	5	2	4	4	5	2	1	3	2	5	2	2	1	5	5	4	3	4	5
	739	5		2	5	5	3	5	2	2	3	4	6	1	4	5	5	5	6	3	5	2	4	6	5	2	5	6	4	2	2	4	1	3	4	2	1	4	2	5	1	6	1	4	1	3	3	2	2
	740	5		2	4	5	4	6	2	4	5	2	4	1	4	3	6	5	2	3	2	4	2	1	4	1	4	5	5	3	4	1	4	6	5	5	5	1	4	4	5	4	6	5	3	2	4	4	2
	741	5		2	4	2	3	1	5	5	6	2	5	1	4	2	5	2	2	1	5	4	4	5	2	5	1	2	2	3	5	2	1	3	5	1	5	5	1	4	2	5	5	2	1	2	2	6	1
	742	5		5	2	2	1	2	4	4	5	2	3	5	5	6	4	4	4	3	2	4	5	2	2	5	4	1	4	1	2	4	2	4	5	3	2	5	4	5	5	2	5	4	1	1	3	4	6
	743	5		3	3	6	4	6	5	5	1	1	2	5	4	2	2	4	5	3	1	5	6	4	5	5	5	1	5	1	5	3	2	4	2	1	6	6	4	5	5	6	4	6	4	2	2	2	5
	744	5		5	6	4	4	6	6	5	2	5	5	2	5	5	2	3	1	5	4	6	2	5	5	5	3	4	2	5	4	4	1	2	2	1	1	2	4	5	5	2	1	3	2	1	4	2	3
	745	5		1	2	5	3	5	3	3	6	4	3	5	6	5	5	5	4	5	2	1	2	1	4	6	2	5	1	5	6	4	6	2	4	5	5	4	1	1	4	2	5	5	2	2	3	3	1
	746	5		5	5	1	4	4	2	4	2	3	1	2	5	5	1	6	5	5	6	2	3	5	3	4	4	2	1	2	2	4	1	3	5	1	5	5	1	1	1	1	5	4	1	6	4	2	1
	747	5		2	5	6	1	3	1	3	5	4	5	5	2	5	5	2	3	5	3	6	2	4	2	2	2	4	6	5	5	2	6	1	2	2	6	4	5	6	1	1	6	5	2	5	5	2	4
	748	5		5	1	5	2	5	5	5	1	4	3	4	5	4	2	6	6	6	5	5	6	5	5	1	5	5	2	5	1	4	4	2	3	2	2	2	2	4	4	2	3	2	1	6	1	4	2
	749	5		6	5	2	5	1	4	2	5	2	3	4	2	4	6	4	5	6	5	5	4	4	4	2	1	2	2	2	5	2	2	1	1	2	5	3	5	4	5	2	2	5	3	2	4	4	4
	750	5		2	4	3	1	1	4	2	2	5	2	5	5	5	5	5	1	4	4	2	4	1	2	3	5	5	4	4	4	5	3	1	5	5	5	3	5	6	4	5	5	5	5	4	2	5	1
	751	5		4	3	1	2	2	4	4	6	5	4	1	1	3	6	6	4	6	5	4	1	2	2	5	5	5	2	6	5	5	5	4	4	6	1	4	4	5	2	5	2	6	4	4	1	6	2
	752	5		4	2	4	6	3	6	5	2	5	6	5	6	4	2	1	4	3	2	4	3	4	5	2	4	2	6	5	5	5	1	3	4	4	4	5	5	2	3	2	4	1	1	3	2	4	1
	753	5		6	5	6	5	1	3	5	5	1	4	3	4	1	5	1	4	5	1	5	3	2	5	3	4	6	5	3	5	4	5	3	4	2	5	3	2	1	5	2	5	2	3	4	4	5	5
	754	5		4	2	4	6	5	5	3	4	3	4	1	5	5	4	6	6	1	2	4	4	5	1	4	5	5	2	5	2	6	5	2	4	5	1	5	5	5	6	5	1	5	2	5	4	3	1
	755	5		5	4	5	3	5	2	6	4	4	1	1	2	6	3	1	5	2	6	5	4	2	4	5	4	2	5	5	4	3	6	3	4	3	3	3	4	5	5	6	4	5	4	2	6	5	6
	756	5		2	6	2	5	2	3	2	2	1	4	6	6	2	4	2	1	2	2	2	2	4	5	5	2	5	1	1	4	5	4	1	2	6	2	4	6	1	2	1	1	2	5	6	4	2	5
	757	5		4	2	2	5	3	1	6	5	5	4	2	4	5	2	5	2	5	5	1	5	4	5	4	2	2	2	2	5	5	5	6	2	1	6	6	4	1	6	5	4	5	2	3	1	1	4
	758	5		1	4	5	5	5	2	4	4	2	3	4	5	5	2	5	5	2	5	5	2	6	2	2	4	6	4	4	6	4	1	2	4	1	4	5	4	2	5	5	1	2	6	6	4	5	6
	759	5		1	2	6	2	5	6	2	4	5	2	5	2	4	3	2	4	2	4	5	6	6	6	1	4	5	5	4	4	1	3	5	2	6	3	5	4	4	3	6	4	4	4	5	4	2	3
	760	5		2	1	5	4	5	2	2	1	4	2	5	5	5	6	1	5	1	6	4	1	5	1	3	4	3	2	1	5	4	2	2	2	6	1	2	5	6	4	2	4	4	5	2	1	5	4
	761	5		2	4	5	2	5	2	2	2	3	5	6	5	2	4	2	5	4	4	3	6	5	4	5	2	5	5	5	1	2	4	2	4	6	5	4	2	3	2	2	5	3	6	5	5	5	4
	762	5		5	6	4	5	2	1	4	4	1	5	3	1	5	5	5	5	5	3	6	2	5	2	5	6	2	6	4	4	6	5	5	5	3	3	5	2	2	2	4	4	4	4	6	5	1	2
	763	5		5	4	5	5	2	2	4	5	3	4	1	4	3	5	5	4	6	4	4	5	5	1	4	2	5	4	4	4	3	1	5	1	2	2	1	6	2	1	2	2	5	1	6	4	2	4
	764	5		1	1	6	3	1	5	6	5	3	5	3	4	6	5	1	5	5	6	4	4	3	5	1	6	2	4	5	3	4	5	2	2	3	2	5	6	2	3	4	4	1	3	2	5	5	2
	765	5		3	2	3	5	6	5	1	2	6	4	2	2	3	3	4	4	5	6	4	4	3	6	6	5	4	6	5	1	4	2	2	2	1	2	5	3	4	4	4	2	1	5	2	4	3	5
	766	5		2	4	4	4	2	6	2	5	5	5	5	5	1	2	1	5	6	5	6	3	3	3	5	3	4	5	5	5	1	6	4	6	5	3	2	5	5	6	2	4	5	2	1	4	2	1
	767	5		5	6	6	2	5	3	1	1	3	5	4	5	5	1	5	4	3	5	1	5	4	2	3	5	4	5	3	5	4	2	1	1	6	1	4	5	5	5	2	5	3	2	2	5	5	6
	768	5		2	2	5	4	5	4	4	1	1	4	4	4	5	3	5	3	1	5	4	5	2	4	1	2	5	6	3	2	5	1	5	4	4	5	5	4	3	4	5	2	1	4	6	1	5	5
	769	5		5	6	5	6	6	4	2	2	4	3	5	6	4	2	1	2	1	5	5	5	2	1	2	2	5	5	1	5	1	6	6	5	4	3	5	6	2	2	4	6	5	5	6	6	2	3
	770	5		3	1	4	4	4	3	2	5	1	5	1	5	4	6	4	2	3	4	4	5	5	5	5	2	6	1	1	1	5	5	2	2	5	1	2	3	4	3	6	1	4	4	5	1	4	1
	771	5		2	5	3	4	2	6	2	4	1	5	2	2	2	5	2	2	5	5	1	1	6	4	5	5	3	4	5	5	5	2	5	3	2	2	2	3	4	4	4	6	5	6	3	2	5	4
	772	5		1	1	5	1	6	2	4	5	5	1	6	5	2	4	4	5	3	2	2	4	2	6	6	5	3	5	3	5	5	5	1	6	5	4	4	3	6	2	2	1	5	5	5	2	1	4
	773	5		1	2	1	1	5	2	6	5	2	4	2	4	2	1	3	6	4	5	1	2	6	5	4	4	3	2	5	1	5	1	4	2	3	3	4	2	4	6	4	1	3	4	4	1	2	3
	774	5		2	5	4	5	2	6	2	2	1	2	5	2	5	2	2	2	1	5	4	1	1	1	5	6	1	4	4	6	4	1	3	5	6	4	4	3	1	2	2	2	4	2	2	3	4	2
	775	5		5	4	2	5	5	2	5	4	3	3	4	4	6	5	2	5	2	6	4	5	2	4	4	1	5	4	2	4	3	4	2	6	6	6	5	5	5	5	1	6	2	5	5	4	2	2
	776	5		1	4	1	6	5	4	5	5	6	3	5	4	2	6	3	2	2	2	6	4	3	4	6	1	3	6	3	2	5	4	5	3	2	4	4	3	3	2	2	4	3	4	2	5	4	3
	777	5		6	5	6	5	2	5	3	4	2	5	5	4	2	2	4	5	2	2	5	2	2	6	6	5	5	1	3	4	5	6	3	2	2	6	3	1	1	2	4	5	2	4	1	2	1	1
	778	5		3	4	2	6	2	5	5	5	4	4	6	2	5	1	2	6	2	5	3	4	4	4	6	5	2	1	2	3	2	5	5	6	2	4	6	3	1	3	2	2	5	1	5	5	5	5
	779	5		4	5	2	2	6	5	5	3	6	3	2	2	3	2	1	5	4	1	1	2	4	6	3	5	5	5	4	2	2	3	2	6	4	1	1	5	1	4	5	4	5	2	5	6	6	4
	780	5		1	2	3	4	5	5	5	5	4	2	3	2	5	4	2	4	4	4	2	4	2	6	4	3	2	5	2	5	6	2	5	1	6	1	5	5	5	6	1	3	6	3	3	5	4	2
	781	5		4	6	5	4	2	1	4	1	1	4	4	4	2	3	3	4	4	4	4	6	4	2	5	6	5	1	5	4	3	1	4	5	3	4	6	3	2	2	4	3	5	4	5	6	3	4
	782	5		2	4	5	4	5	6	4	3	1	4	1	2	5	5	1	6	1	1	2	2	5	5	6	6	5	5	5	4	4	2	6	3	4	2	1	1	5	5	2	5	6	5	6	3	6	1
	783	5		4	2	4	2	5	4	2	1	4	1	1	2	5	4	6	5	3	4	5	2	2	6	2	1	1	5	4	5	2	5	6	4	2	5	4	1	1	5	1	4	6	4	2	1	4	6
	784	5		1	4	5	5	4	4	2	4	5	4	3	5	2	1	4	1	2	1	2	5	5	2	2	2	2	4	4	1	6	3	5	3	4	3	2	4	4	6	2	4	5	5	1	4	2	5
	785	5		5	3	3	3	1	1	2	1	4	1	2	1	2	6	3	2	5	1	6	2	5	5	2	5	1	6	2	2	5	4	2	2	4	4	2	4	5	5	5	6	5	4	2	5	4	2
	786	5		2	4	4	5	4	2	1	5	4	2	2	4	1	1	2	6	5	3	2	5	1	4	5	3	2	4	2	3	5	3	3	4	4	1	5	2	5	5	6	4	5	6	1	3	6	2
	787	5		6	5	2	6	5	4	2	5	5	2	4	3	5	4	2	1	4	4	4	3	1	2	4	4	2	5	1	5	5	5	4	4	6	2	5	5	5	6	2	4	3	2	1	5	4	3
	788	5		3	3	3	2	2	5	1	4	2	4	3	2	4	4	4	5	5	5	5	3	3	5	4	4	1	4	1	1	4	5	1	3	3	6	3	3	1	2	1	3	6	2	2	2	2	1
	789	5		2	1	4	2	6	5	5	2	2	2	5	5	3	5	4	6	4	3	5	3	5	2	6	5	5	6	6	2	3	1	2	5	3	6	1	5	4	5	3	4	5	1	2	5	4	2
	790	5		6	1	5	5	5	5	4	3	3	5	6	3	2	5	6	5	3	6	4	2	2	5	4	6	5	3	6	4	2	1	4	1	5	5	3	4	1	4	2	4	1	5	6	5	4	3
	791	5		3	5	2	5	3	5	4	5	4	5	4	5	4	3	5	1	3	5	2	4	1	1	3	6	3	4	2	1	3	6	1	2	1	4	1	3	4	2	6	4	3	2	1	2	5	5
	792	5		4	5	2	2	4	1	4	4	2	5	1	4	4	6	2	2	4	5	6	5	4	5	2	5	6	5	4	1	5	2	3	1	4	5	2	4	4	4	5	4	4	6	2	4	5	2
	793	5		4	1	5	4	6	4	3	1	4	1	1	5	4	5	4	2	4	4	5	1	2	3	4	5	1	1	2	6	5	2	6	2	6	1	6	2	3	3	2	4	6	6	1	4	6	4
	794	5		5	4	5	2	5	1	2	5	5	5	2	5	5	6	4	1	2	1	2	2	1	1	5	5	4	3	2	5	4	2	2	5	4	2	3	1	2	2	3	1	3	4	2	1	5	3
	795	5		5	4	1	3	2	4	2	2	1	5	2	1	2	1	6	6	3	5	4	5	3	5	5	3	4	2	6	2	6	5	3	2	5	2	3	5	5	6	6	2	5	5	2	4	1	3
	796	5		3	5	6	3	5	1	2	4	2	4	3	3	5	1	5	3	1	4	5	1	2	5	2	4	1	2	2	5	4	2	4	6	5	1	5	2	1	2	1	4	4	3	3	2	5	1
	797	5		4	2	4	5	5	4	5	1	1	4	6	1	1	4	5	3	5	6	5	4	1	4	6	2	2	1	1	4	5	4	1	5	4	5	5	5	5	3	5	1	1	3	5	4	6	4
	798	5		1	6	4	5	2	3	4	1	2	5	5	2	4	4	2	2	3	2	1	2	2	6	5	5	2	5	2	5	4	1	6	1	2	5	2	2	5	4	4	2	1	4	6	1	1	6
	799	5		5	2	5	1	1	4	3	5	5	5	6	5	4	1	2	1	4	3	5	5	2	5	1	2	5	5	3	4	6	5	3	5	2	3	2	2	5	5	2	5	4	3	5	1	4	5
	800	5		4	6	1	2	6	2	6	3	1	5	2	3	4	2	2	4	6	1	2	6	5	1	5	2	2	2	2	2	4	4	2	5	5	3	3	5	6	5	4	5	5	5	4	5	5	4
	801	5		6	1	5	2	5	6	3	2	2	2	6	5	4	4	4	6	2	6	3	5	5	3	4	5	5	6	2	3	5	1	5	4	2	2	4	5	5	5	6	3	2	5	6	4	5	5
	802	5		3	2	1	5	1	2	1	4	4	1	6	4	2	6	5	5	1	2	5	4	4	5	1	4	2	4	3	6	2	4	1	1	4	2	3	4	2	4	3	5	2	1	5	5	4	1
	803	5		5	1	6	6	2	5	2	1	6	5	3	6	5	1	2	5	5	4	2	2	4	1	4	4	5	6	2	5	5	6	4	2	3	6	2	2	2	2	2	4	1	4	2	5	4	4
	804	5		3	3	4	2	4	2	6	1	5	5	6	5	4	5	2	1	2	4	4	2	1	2	5	4	6	4	4	2	2	4	1	1	5	2	5	3	5	5	3	6	5	1	5	4	6	2
	805	5		5	4	2	3	2	5	3	1	4	5	5	1	1	4	2	1	2	2	5	3	2	2	4	5	2	2	1	1	4	5	2	1	2	1	2	5	6	5	2	2	5	1	4	2	1	1
	806	5		6	5	2	5	5	3	2	3	2	6	1	5	4	2	5	1	6	5	2	3	6	2	3	4	5	1	4	2	3	1	2	3	4	5	4	5	2	1	6	4	1	4	2	1	4	1
	807	5		5	5	1	5	6	5	2	4	2	1	5	1	1	2	5	2	1	1	4	4	2	1	2	2	3	2	4	5	2	1	5	5	6	5	2	1	4	4	4	3	2	4	2	3	5	6
	808	5		4	2	5	4	5	4	4	4	5	2	2	5	4	5	3	3	4	5	1	5	4	2	2	5	5	6	2	4	5	4	3	4	5	5	6	5	4	3	1	5	6	5	1	1	5	2
	809	5		2	2	2	2	5	3	6	2	3	2	1	5	3	4	2	5	4	2	6	1	5	5	4	5	6	1	5	5	1	6	1	5	5	2	5	2	3	4	1	5	1	5	2	3	5	2
	810	5		4	5	2	4	4	5	4	5	2	4	4	2	4	6	5	1	5	2	1	2	1	6	4	3	5	2	5	2	5	5	4	4	2	4	4	5	5	4	1	4	1	5	6	4	3	4
	811	5		2	4	5	5	2	5	5	5	2	3	5	4	1	5	6	4	6	2	1	2	5	5	4	2	6	2	4	3	2	4	2	3	2	5	4	5	2	5	3	4	1	4	1	4	5	1
	812	5		5	6	1	5	5	4	4	5	2	2	4	3	5	4	2	4	5	5	2	2	2	6	1	5	5	4	1	4	4	5	2	2	6	2	4	6	3	2	5	2	1	4	2	5	5	2
	813	5		2	5	5	4	1	4	4	2	4	2	5	1	1	2	5	2	6	5	5	4	2	5	5	5	5	5	4	2	4	6	5	2	6	3	4	3	2	1	6	1	5	2	2	2	4	1
	814	5		4	4	3	1	2	2	5	5	5	2	5	3	3	6	2	2	2	4	4	4	3	2	4	5	6	2	2	6	6	4	1	1	2	5	5	6	4	1	1	2	5	4	4	2	5	1
	815	5		5	2	5	4	2	2	1	5	2	5	4	5	3	5	5	1	5	5	6	2	4	6	1	5	4	5	2	2	1	5	2	1	4	6	1	2	3	6	5	2	5	3	1	6	4	6
	816	5		2	4	2	3	4	3	4	5	5	4	2	2	4	2	2	5	3	1	5	2	2	1	5	1	5	5	4	6	5	5	5	2	5	5	3	3	5	2	1	2	4	4	3	4	5	5
	817	5		3	2	5	6	1	2	3	4	2	4	4	2	1	5	5	2	2	1	5	2	5	2	3	3	4	4	6	5	4	1	2	2	5	5	4	2	3	5	6	2	5	5	6	1	4	2
	818	5		4	1	3	2	4	3	1	5	5	5	6	5	1	5	2	6	4	4	2	5	3	5	2	5	4	6	1	4	6	2	5	6	6	4	5	6	2	5	5	5	5	5	5	2	1	5
	819	5		2	2	4	4	5	4	6	4	2	5	6	5	4	2	2	6	3	1	1	4	1	5	1	4	4	1	5	3	5	4	1	1	5	2	6	5	3	5	5	1	3	5	1	2	5	2
	820	5		6	4	5	2	2	2	2	5	4	2	2	6	4	1	6	4	2	6	2	4	4	2	1	1	2	1	2	5	1	5	1	5	2	1	2	2	4	4	4	3	6	1	6	4	4	5
	821	5		2	6	4	5	3	5	2	5	1	3	2	5	1	4	5	5	5	4	1	5	1	1	1	1	6	2	4	5	3	2	5	4	5	2	2	1	6	2	5	5	5	2	3	1	2	4
	822	5		4	2	5	5	1	2	2	5	6	5	6	3	5	1	5	4	3	5	6	4	2	6	4	2	5	4	4	1	5	2	1	1	5	6	1	2	2	5	1	6	6	3	5	3	5	6
	823	5		5	2	2	1	5	6	5	2	1	2	2	3	5	1	4	4	5	2	5	5	2	2	2	5	4	5	5	5	6	5	3	4	4	5	4	5	5	5	5	5	4	1	5	1	2	4
	824	5		5	2	2	4	4	5	5	4	5	4	4	1	4	1	2	2	1	4	4	5	3	6	4	2	1	1	2	3	5	2	5	1	5	1	1	2	3	2	3	4	3	5	4	2	2	4
	825	5		5	4	6	4	5	4	6	5	4	1	2	5	4	1	5	1	1	4	1	5	3	5	2	4	4	4	4	3	1	2	4	6	1	4	3	6	1	2	6	1	5	5	4	2	1	4
	826	5		4	5	5	5	2	5	3	2	5	1	2	5	2	4	5	1	5	6	2	6	4	5	3	5	2	2	1	4	5	5	3	4	1	2	3	3	5	1	6	1	1	5	4	4	5	5
	827	5		3	4	4	6	5	4	5	4	3	6	2	2	3	3	5	6	2	6	2	5	4	5	6	1	6	5	1	1	5	4	1	4	5	5	5	1	1	1	4	4	2	4	1	3	2	2
	828	5		5	2	2	3	5	4	3	5	3	3	5	1	4	1	4	2	5	1	3	2	4	2	3	3	1	3	5	2	1	5	4	5	5	6	4	3	4	2	5	4	4	6	4	1	4	6
	829	5		5	5	5	4	5	3	5	4	4	2	2	2	1	5	2	5	2	4	5	3	5	5	5	5	6	2	4	6	1	5	1	5	2	4	1	4	5	2	4	2	2	2	6	1	5	3
	830	5		5	5	5	3	1	3	5	3	6	4	2	1	4	2	1	4	6	4	1	6	4	2	5	5	5	4	4	3	4	4	2	2	3	4	4	3	5	5	5	2	2	5	1	3	2	3
	831	5		6	5	6	1	4	5	3	4	1	2	2	3	6	5	5	2	1	5	2	1	4	4	5	2	5	2	2	5	4	2	5	1	4	2	5	1	2	2	6	2	2	2	5	4	4	4
	832	5		4	1	2	2	3	2	4	4	5	3	5	5	4	3	5	1	2	6	2	1	6	3	4	1	2	5	4	4	5	6	5	5	6	3	4	6	2	2	4	5	2	5	1	6	2	1
	833	5		2	1	2	1	2	2	4	2	5	6	3	2	1	4	1	5	1	4	6	5	6	4	6	1	2	4	6	5	1	4	6	2	6	4	2	5	4	5	5	1	5	4	4	4	4	2
	834	5		5	2	2	2	2	6	5	4	4	5	1	4	1	3	6	2	2	5	5	5	2	1	6	5	4	4	5	4	2	5	3	1	2	4	2	2	4	2	1	5	3	1	1	5	6	5
	835	5		1	1	3	4	5	5	5	5	2	1	5	3	6	2	6	5	2	5	5	3	2	2	4	5	2	4	6	6	5	4	5	4	2	5	4	4	3	5	2	2	5	4	5	3	2	5
	836	5		6	3	5	2	1	2	2	6	4	4	2	2	1	5	1	5	2	5	1	2	5	2	2	2	2	4	2	6	5	3	3	5	5	1	1	5	2	3	5	2	6	5	4	2	3	1
	837	5		4	1	3	2	5	5	5	6	5	4	4	5	1	2	5	5	1	5	4	1	3	2	5	4	1	4	2	5	4	5	5	4	5	4	1	1	5	4	2	2	2	2	2	6	1	4
	838	5		6	4	2	4	6	2	1	5	4	2	1	5	6	1	4	2	4	1	5	1	5	4	1	1	5	3	6	4	4	4	6	2	5	5	2	4	4	5	2	5	2	5	6	2	3	2
	839	5		3	1	2	4	5	3	1	2	4	1	1	5	3	4	4	2	1	2	1	4	2	3	2	2	3	3	6	5	5	3	5	5	2	5	4	2	6	2	4	6	1	5	2	1	2	2
	840	5		2	4	3	2	3	5	5	1	4	5	1	3	5	2	5	2	2	1	4	6	5	2	5	1	1	2	2	2	5	2	5	2	4	5	3	1	2	4	5	1	3	3	1	2	4	4
	841	5		1	4	4	5	6	5	5	4	4	6	3	2	2	4	4	1	5	5	3	2	6	3	4	2	1	2	2	4	3	4	2	1	3	4	3	5	2	3	5	5	5	4	6	5	2	2
	842	5		5	2	1	2	6	2	5	5	5	2	6	5	3	5	2	5	2	2	2	5	3	6	6	5	2	5	5	4	2	3	2	5	2	6	2	6	1	2	3	4	4	6	5	5	6	4
	843	5		5	4	2	2	2	4	1	3	4	5	6	3	2	4	5	4	2	6	3	4	4	3	6	2	4	4	2	4	2	5	4	5	1	4	2	5	5	4	5	5	4	2	1	5	2	4
	844	5		5	2	5	4	5	5	5	4	5	4	4	4	1	3	4	2	3	2	3	5	5	2	1	2	1	5	4	5	2	1	5	2	4	1	5	6	5	5	3	4	5	2	6	4	5	6
	845	5		1	5	2	2	5	3	3	1	5	1	2	2	2	6	1	1	2	1	4	6	5	3	5	5	1	2	3	3	2	1	2	5	5	5	3	2	2	4	5	2	2	5	2	5	2	3
	846	5		6	5	2	1	6	4	5	4	2	1	4	4	4	1	2	5	6	1	3	3	3	2	1	4	3	2	4	4	1	5	4	3	5	3	5	5	5	5	5	1	2	6	5	3	1	4
	847	5		4	5	4	5	5	2	6	4	4	3	1	1	6	5	6	1	1	5	4	2	2	3	5	4	1	6	3	4	4	1	2	2	1	1	6	2	5	3	5	6	6	3	1	4	4	4
	848	5		3	3	4	3	5	1	3	6	5	5	5	6	5	1	1	4	1	2	5	6	5	6	5	5	1	5	6	2	5	6	2	2	3	2	2	4	5	4	3	2	5	4	3	5	5	4
	849	5		1	4	4	2	5	1	6	4	5	2	2	5	5	5	5	6	1	6	4	5	2	2	4	6	1	4	5	5	1	5	2	5	4	5	6	2	5	2	5	4	5	2	6	4	4	5
	850	5		6	1	4	2	5	3	5	5	4	3	2	3	5	4	5	4	4	4	5	3	2	5	5	2	5	4	3	2	2	2	5	5	5	3	3	3	4	1	2	5	5	4	3	2	6	1
	851	5		2	4	5	2	1	5	5	4	2	4	4	6	5	2	5	4	5	2	2	5	6	5	1	6	4	4	5	3	4	4	6	1	2	5	2	2	3	1	5	5	5	5	5	4	3	1
	852	5		3	6	5	2	1	2	5	6	2	1	6	2	3	4	2	5	2	2	5	2	5	4	2	5	5	3	1	5	4	1	3	4	5	2	2	1	5	4	4	1	5	4	5	3	2	1
	853	5		3	2	2	5	5	3	2	5	4	2	1	2	2	5	6	4	5	2	2	5	5	5	1	4	1	2	2	2	5	3	2	5	2	4	1	3	4	4	2	5	1	4	5	5	1	6
	854	5		4	6	5	1	3	5	3	6	1	3	2	5	2	5	2	1	2	5	4	3	4	6	5	1	6	2	1	1	1	1	2	6	1	6	6	1	5	1	5	5	5	4	5	6	1	2
	855	5		5	6	4	1	5	2	1	3	3	1	5	3	4	5	2	4	1	5	2	4	4	3	3	3	5	5	6	2	3	2	2	2	2	2	5	5	5	3	2	4	5	1	4	6	3	2
	856	5		5	4	4	4	1	5	6	4	2	4	4	3	5	5	6	4	3	6	4	5	5	1	1	5	3	6	5	5	4	4	6	2	4	5	1	4	1	2	4	1	2	5	1	5	5	5
	857	5		1	1	4	3	5	4	5	2	1	1	3	1	2	3	5	1	4	5	2	3	4	5	1	1	2	5	5	1	5	2	3	4	5	4	3	1	2	5	5	3	1	1	1	5	4	1
	858	5		6	2	5	5	5	5	2	2	3	2	5	2	3	2	3	5	5	5	2	6	5	5	5	6	6	2	3	4	4	4	1	5	6	3	4	6	2	5	5	2	4	4	4	4	6	3
	859	5		5	2	5	6	5	6	4	2	1	4	2	6	2	5	2	5	1	2	5	4	2	1	6	2	2	4	5	2	4	2	3	5	6	5	1	2	1	5	5	2	5	6	5	5	5	4
	860	5		1	4	5	6	2	5	6	5	1	4	4	5	2	1	1	1	5	3	5	5	2	4	4	2	4	1	6	5	2	1	1	5	1	5	2	3	1	1	4	6	5	4	2	2	4	5
	861	5		4	2	1	1	2	5	3	1	6	1	6	3	5	1	2	1	2	4	5	2	6	2	2	3	5	1	5	1	5	4	4	4	1	5	2	6	6	5	1	1	5	6	2	5	5	1
	862	5		3	2	5	6	1	3	4	5	2	5	1	4	3	6	2	5	4	5	2	6	6	1	1	1	4	2	4	5	1	4	3	3	3	3	5	2	5	3	2	6	5	6	2	2	6	2
	863	5		4	2	2	2	1	4	2	2	5	5	2	6	4	2	5	5	2	1	2	5	4	5	6	5	5	4	4	6	4	1	4	2	5	1	5	3	1	6	2	5	2	6	5	6	5	6
	864	5		2	2	5	4	3	2	3	1	3	4	5	4	5	5	3	1	6	2	1	2	5	6	5	6	4	4	5	2	3	2	5	1	3	6	5	2	2	4	1	2	5	4	1	6	2	2
	865	5		3	2	1	6	5	4	4	1	4	4	4	1	2	5	3	1	4	2	2	2	5	6	2	4	2	4	4	3	6	3	5	5	4	2	2	2	1	2	2	4	6	1	4	4	6	5
	866	5		2	1	1	4	3	6	5	3	5	4	2	4	5	3	3	5	5	4	5	6	3	2	2	1	4	6	6	1	2	2	5	5	6	4	2	2	2	2	6	3	2	4	4	6	1	5
	867	5		3	1	6	6	5	4	5	4	4	4	6	5	4	2	2	5	2	5	5	5	4	1	4	3	4	2	5	2	4	5	1	2	2	4	4	4	5	2	2	6	5	6	4	4	4	2
	868	5		4	5	5	4	2	5	4	5	5	5	1	5	4	5	6	1	4	2	5	1	3	5	6	1	1	6	5	6	4	2	4	2	5	3	4	4	6	3	5	2	1	1	5	4	2	2
	869	5		4	5	2	1	5	6	5	2	2	6	4	4	5	4	4	5	3	5	5	2	1	1	1	2	4	2	6	2	2	2	2	2	5	4	6	4	4	1	1	5	5	4	6	1	4	5
	870	5		2	6	5	4	3	3	4	3	6	3	3	2	1	5	5	1	2	2	1	1	2	4	5	4	3	3	2	4	1	5	4	4	1	6	2	6	2	6	2	1	2	3	4	6	2	6
	871	5		5	3	5	2	5	6	5	3	3	5	5	2	5	2	3	4	1	5	6	3	5	1	2	5	3	6	4	2	1	3	5	3	3	1	5	2	4	4	2	5	4	4	4	4	5	4
	872	5		2	6	2	3	2	3	5	4	5	4	5	6	5	4	5	3	2	5	3	5	5	1	4	5	1	4	6	2	1	5	6	1	1	5	2	4	6	5	5	2	1	6	2	2	6	4
	873	5		3	3	1	6	3	2	3	6	3	4	1	1	5	1	6	5	2	1	5	2	4	1	4	3	1	4	5	4	2	3	4	3	4	6	5	4	3	2	1	2	1	5	5	6	2	5
	874	5		4	2	5	1	2	1	5	5	1	1	2	5	4	2	5	2	1	5	1	2	2	2	4	4	2	5	1	6	2	2	2	3	4	5	4	3	5	5	5	5	2	5	5	3	3	3
	875	5		5	2	2	1	2	5	2	5	1	5	2	4	5	4	2	6	5	3	2	1	6	1	5	2	1	5	4	5	2	1	2	3	2	3	2	3	4	1	4	5	4	4	2	5	1	5
	876	5		1	5	4	3	5	5	3	2	5	5	4	1	6	4	2	4	3	5	1	2	2	2	3	3	2	5	2	4	6	1	5	3	1	3	4	6	4	6	2	4	5	1	2	4	4	1
	877	5		6	3	6	5	4	4	2	2	5	2	5	2	1	2	1	1	5	4	4	4	5	3	6	5	6	3	5	1	5	5	1	5	2	4	2	5	6	1	1	3	5	2	2	4	5	2
	878	5		5	1	4	2	5	5	4	5	2	2	2	6	2	5	6	6	5	2	5	2	3	5	5	5	2	5	4	4	2	5	1	5	4	4	4	3	5	1	5	6	4	4	2	2	3	5
	879	5		5	5	4	2	2	5	1	1	1	2	2	5	3	4	4	4	3	3	5	6	4	6	2	5	5	3	6	3	4	2	5	4	5	2	2	3	5	1	3	5	3	2	5	2	2	4
	880	5		6	3	5	5	4	2	5	5	6	1	1	4	2	4	5	1	3	1	5	2	2	2	3	3	4	4	6	2	5	5	5	4	4	2	2	4	5	1	5	1	6	5	5	4	5	5
	881	5		1	2	5	3	4	5	5	4	2	6	4	5	4	2	2	3	4	5	6	5	1	5	5	4	1	6	1	5	5	2	5	2	4	4	2	1	2	4	2	3	1	3	2	6	5	2
	882	5		6	4	4	2	4	4	4	3	6	2	5	4	2	5	5	5	1	2	2	4	1	2	4	5	2	3	1	6	4	4	5	1	4	2	2	1	5	1	1	5	3	5	5	2	1	6
	883	5		6	3	2	5	6	5	1	3	1	5	5	5	4	1	2	4	2	6	2	3	1	1	4	4	4	4	5	1	5	2	5	2	4	2	1	1	1	1	3	1	2	6	5	2	2	6
	884	5		2	4	4	4	5	4	4	4	1	5	5	5	4	5	6	1	5	1	6	5	5	5	5	5	4	5	5	3	2	5	6	4	3	2	6	6	6	5	4	1	4	5	4	2	5	5
	885	5		4	2	6	1	6	3	1	5	1	4	5	4	5	4	4	4	1	4	6	2	4	5	5	1	4	4	4	1	5	4	5	2	5	3	4	2	6	4	5	1	1	4	2	1	5	2
	886	5		1	3	6	5	1	2	5	3	6	6	5	5	2	5	5	2	2	2	2	2	1	4	4	5	5	2	2	4	3	2	1	2	4	4	3	2	5	2	6	4	1	6	2	6	5	5
	887	5		5	2	2	2	5	2	5	1	5	2	6	3	3	4	2	6	5	3	2	5	1	5	6	5	6	2	4	1	6	4	1	2	1	4	5	4	5	6	4	2	2	2	5	5	3	5
	888	5		6	5	5	2	1	1	2	5	5	2	5	5	1	6	2	1	2	6	4	4	5	3	4	4	4	3	1	2	3	1	5	4	1	2	5	6	5	1	2	4	5	2	1	2	5	5
	889	5		5	2	5	5	4	2	4	5	4	4	4	5	3	2	4	4	3	5	2	1	5	2	5	1	2	5	5	3	1	2	4	5	4	6	6	4	4	3	5	4	5	4	6	5	5	5
	890	5		2	5	4	1	6	4	5	2	3	1	4	1	5	2	5	4	5	1	4	4	6	4	6	5	1	6	3	5	6	5	3	2	5	5	3	1	4	1	2	5	3	2	4	6	2	6
	891	5		3	2	4	5	2	1	1	5	5	5	2	1	5	5	2	2	1	5	5	4	6	6	2	2	2	3	3	4	2	5	5	5	5	2	2	6	2	1	5	6	3	5	5	4	2	4
	892	5		3	4	2	4	2	2	2	1	2	2	5	5	2	4	4	5	4	4	4	2	4	5	5	1	2	4	6	5	5	5	4	3	4	5	5	1	5	2	2	4	3	5	4	4	5	1
	893	5		4	4	4	2	4	2	5	2	5	5	6	2	2	2	4	6	5	6	5	5	5	1	5	6	4	6	6	4	5	2	1	5	4	5	5	6	5	5	2	2	3	3	4	5	6	3
	894	5		1	5	2	1	5	1	5	6	2	6	2	2	5	1	1	4	5	5	5	4	3	2	5	2	5	6	2	5	3	4	6	2	5	5	3	4	2	5	1	2	3	2	2	4	2	3
	895	5		2	4	3	5	6	6	4	1	6	5	2	2	5	2	5	5	2	5	2	4	4	4	1	4	2	6	5	3	2	6	4	2	4	5	1	2	5	1	2	2	2	2	3	5	3	5
	896	5		5	4	2	3	2	5	5	2	5	2	2	6	4	2	5	4	3	1	5	5	3	6	5	4	6	5	2	2	1	5	4	4	3	1	2	4	1	4	1	2	2	2	2	5	5	4
	897	5		5	1	2	1	1	2	2	3	2	5	4	6	1	4	2	4	5	3	5	6	2	6	2	6	4	1	4	2	5	1	4	5	6	5	1	4	5	1	4	2	6	5	4	3	5	5
	898	5		3	6	2	3	2	5	5	2	2	1	5	6	2	1	1	5	5	4	4	5	2	6	4	6	4	2	5	6	2	2	5	1	4	4	5	5	2	4	5	4	2	4	1	4	4	2
	899	5		4	3	4	4	2	4	3	5	6	2	2	5	2	2	1	3	5	4	1	1	6	3	4	5	4	5	4	5	2	4	2	6	1	2	4	6	3	1	4	4	5	6	2	3	6	4
	900	5		1	2	4	5	1	2	5	4	4	3	2	5	2	4	6	4	2	5	6	4	5	5	5	2	3	5	2	5	3	5	2	3	6	4	3	5	2	3	5	4	2	5	5	2	2	2
	901	5		3	2	4	4	5	1	5	2	4	5	6	2	5	1	5	5	1	5	5	5	4	6	2	2	5	4	3	3	5	2	6	3	6	6	4	2	1	4	5	4	6	1	2	3	4	1
	902	5		1	2	1	5	5	3	1	5	5	1	4	2	1	5	4	4	4	2	4	4	4	5	3	2	4	3	3	2	3	2	5	2	5	2	1	2	1	5	4	5	5	4	5	4	3	1
	903	5		2	6	5	1	2	4	3	5	4	5	5	5	1	2	2	1	5	4	5	5	4	1	5	2	2	1	2	2	4	1	6	4	5	4	3	1	5	5	4	3	6	2	4	1	2	2
	904	5		5	5	1	1	4	5	1	5	4	5	5	1	3	6	1	4	5	1	4	5	5	2	5	2	3	2	2	4	5	4	1	2	2	2	4	4	5	1	2	4	4	5	6	2	2	1
	905	5		6	3	1	2	4	2	4	2	2	5	3	5	2	6	5	2	5	5	4	4	5	5	2	2	4	5	5	4	5	4	5	5	5	5	1	4	5	5	5	6	4	4	5	2	2	5
	906	5		6	3	5	4	4	4	4	2	3	4	4	2	5	6	4	6	4	3	1	4	5	5	6	4	6	2	1	2	4	1	1	2	6	4	6	2	6	5	2	6	3	4	2	4	3	5
	907	5		4	1	5	3	1	1	4	5	6	4	4	1	3	5	5	5	5	1	2	5	5	1	3	2	6	6	4	4	4	1	1	5	4	4	3	5	4	1	1	4	6	1	3	5	4	4
	908	5		1	5	6	6	5	6	5	5	6	4	2	2	3	4	3	2	5	4	5	3	5	5	4	4	1	2	6	5	2	3	4	1	1	5	2	5	2	5	5	4	2	2	5	2	5	2
	909	5		5	4	2	5	5	5	4	3	4	5	2	1	3	1	4	6	1	5	5	5	3	6	4	5	6	1	3	5	3	3	1	2	5	2	6	4	2	2	5	4	1	2	5	4	5	1
	910	5		5	5	1	2	4	1	3	5	2	5	4	6	2	3	2	5	4	6	1	5	5	1	6	2	1	2	1	5	4	2	1	2	2	4	3	2	1	1	5	3	6	5	5	5	2	5
	911	5		2	1	2	6	2	5	4	3	5	4	2	1	6	3	2	4	5	5	4	4	2	3	1	2	3	5	4	2	2	5	4	3	1	3	4	5	6	2	5	5	2	5	6	2	2	6
	912	5		1	2	6	3	2	4	6	5	4	5	5	4	5	1	1	4	4	2	5	5	6	5	2	5	3	3	3	5	5	1	5	6	2	4	1	4	3	4	5	6	2	5	4	5	5	1
	913	5		1	1	2	4	3	2	2	4	1	1	2	5	5	5	2	2	5	2	4	2	4	2	2	1	6	2	4	1	1	1	1	3	2	4	1	1	5	2	4	6	4	5	4	4	5	6
	914	5		4	5	1	5	4	6	4	6	4	5	6	1	2	5	4	5	1	4	1	3	5	1	5	5	1	5	1	1	5	1	2	5	6	2	5	5	2	5	5	4	3	5	5	3	2	2
	915	5		5	6	1	5	1	1	6	3	2	6	5	2	6	4	5	4	1	2	5	5	1	1	5	5	2	5	2	6	6	2	4	6	5	5	5	3	3	2	4	6	4	4	1	5	2	5
	916	5		3	4	3	4	2	1	2	3	5	2	1	5	5	5	4	4	1	5	4	1	5	1	4	4	5	5	2	1	5	3	3	6	1	1	5	1	3	2	5	1	3	1	1	2	2	4
	917	5		5	2	1	4	4	2	3	3	3	2	4	2	1	2	1	5	1	2	2	5	4	5	1	5	1	1	5	4	5	5	6	4	2	1	5	1	2	4	2	2	5	1	4	2	4	5
	918	5		5	1	4	2	5	5	5	4	5	4	3	6	2	2	4	2	6	1	2	1	2	2	3	4	4	1	2	6	5	4	2	2	3	3	2	2	4	2	4	4	5	4	6	6	3	6
	919	5		2	5	5	2	5	4	5	2	5	2	1	2	4	2	1	4	4	3	5	5	5	6	3	1	1	5	6	4	6	4	5	1	4	5	4	2	2	2	5	1	1	1	6	5	1	2
	920	5		5	2	4	2	1	2	1	2	3	3	2	2	6	5	2	1	5	5	5	2	2	2	2	2	4	6	3	6	2	2	4	2	5	4	5	2	2	2	3	4	3	1	5	2	5	4
	921	5		2	6	5	2	3	4	5	5	2	3	4	5	2	5	5	5	4	5	5	5	5	5	2	4	5	5	5	2	5	4	4	5	4	1	5	6	5	2	1	6	3	2	1	5	1	5
	922	5		2	5	4	2	5	4	3	2	6	5	1	4	5	4	2	3	1	5	5	6	1	1	5	5	2	2	1	3	1	6	5	2	6	2	2	6	3	5	2	3	3	4	3	4	4	5
	923	5		2	2	2	5	2	5	5	1	6	5	2	4	1	5	5	4	5	5	6	1	2	2	5	1	4	2	2	5	6	5	6	6	3	2	4	4	1	4	3	1	2	5	4	2	2	6
	924	5		6	1	3	2	5	3	1	4	2	2	3	4	1	2	1	2	2	2	5	4	3	2	2	5	5	5	4	3	2	1	1	1	5	5	4	4	6	5	4	6	6	5	2	5	5	1
	925	5		4	1	2	2	5	1	5	2	5	1	6	1	1	2	5	2	2	2	2	2	3	1	2	5	1	4	5	6	1	4	6	2	1	1	5	5	5	4	5	2	5	6	2	1	1	1
	926	5		1	5	2	5	2	3	6	2	2	2	5	5	6	4	1	4	4	5	5	3	5	4	4	5	4	4	4	5	2	5	4	6	2	1	1	5	1	6	1	2	6	2	3	5	4	4
	927	5		4	2	5	4	1	1	3	4	2	4	6	2	2	5	2	6	3	4	3	5	1	5	2	2	4	4	1	2	4	4	1	1	2	4	2	1	5	2	2	5	3	2	3	4	2	2
	928	5		2	5	2	1	5	6	3	1	1	2	5	4	2	4	4	2	1	1	3	2	3	3	2	2	5	3	2	3	6	5	4	6	3	1	1	2	4	6	1	5	2	4	1	3	3	2
	929	5		5	4	3	4	1	2	5	5	1	6	2	4	3	5	2	6	5	4	2	1	1	4	2	5	5	2	5	5	6	5	1	2	4	5	2	4	2	4	1	6	5	4	2	4	5	4
	930	5		5	2	1	5	5	4	1	4	2	2	5	5	2	1	2	1	6	3	3	6	3	5	4	5	6	5	1	1	6	5	4	5	4	3	3	5	4	2	2	3	5	2	3	4	4	5
	931	5		2	4	1	5	3	4	2	2	4	4	1	5	5	1	5	2	5	4	2	6	6	5	2	6	5	5	3	1	2	4	2	2	1	4	2	5	5	5	4	2	2	6	4	5	4	1
	932	5		2	2	5	2	1	4	5	4	3	2	6	6	5	2	5	4	6	4	6	5	2	5	1	5	5	5	5	5	1	2	6	2	5	5	4	3	5	1	6	4	5	6	4	3	3	1
	933	5		5	5	5	5	3	5	5	2	4	5	4	5	4	2	2	6	1	2	5	5	6	5	5	5	3	4	5	2	4	4	4	1	2	5	4	5	4	5	1	4	4	5	3	1	4	2
	934	5		5	2	3	5	6	2	2	2	4	2	4	1	1	6	5	2	2	5	5	5	1	1	5	4	5	3	2	3	5	5	3	6	2	2	1	2	5	2	5	3	2	5	4	4	5	1
	935	5		1	2	6	5	4	1	5	3	4	3	1	4	4	5	4	3	5	5	5	2	2	1	3	1	4	5	5	1	6	4	1	5	2	1	2	2	2	5	2	1	2	1	1	1	5	4
	936	5		5	3	4	4	5	1	5	1	5	4	2	6	6	5	2	6	4	2	3	1	5	5	6	4	5	2	6	2	6	6	4	2	1	5	5	5	4	2	5	2	6	1	5	4	1	1
	937	5		4	2	1	1	4	5	2	3	2	5	4	1	2	2	4	4	2	2	4	4	1	2	2	3	5	5	2	5	2	6	4	6	2	2	2	5	2	5	2	2	4	5	4	5	2	1
	938	5		5	6	2	1	5	4	5	4	5	2	6	6	5	4	5	5	3	2	3	5	1	4	4	4	3	6	2	5	5	5	5	5	2	4	1	4	3	1	3	5	6	5	1	3	3	2
	939	5		6	1	5	3	2	5	1	5	4	3	4	2	3	3	2	2	2	1	4	5	4	2	2	6	4	2	4	5	6	4	6	5	1	2	3	4	5	6	5	5	6	4	4	2	2	1
	940	5		4	5	2	4	2	6	2	1	4	4	5	5	4	5	2	3	6	5	4	5	4	5	4	2	5	4	2	2	5	2	4	4	1	5	5	2	2	5	4	2	2	2	1	3	3	3
	941	5		5	5	4	3	6	1	5	2	4	4	4	5	4	3	2	1	5	2	4	2	5	5	5	3	5	3	4	4	1	5	4	2	1	5	5	2	4	2	4	1	2	5	2	3	2	6
	942	5		1	5	5	4	1	1	4	5	4	3	3	4	6	4	4	4	2	5	4	2	4	5	2	5	2	2	4	4	5	2	5	5	5	6	4	5	2	4	5	5	6	6	5	1	4	6
	943	5		3	3	2	2	1	5	4	5	2	4	4	4	4	1	5	5	5	2	6	2	3	1	1	2	2	5	4	6	2	5	5	4	3	5	2	2	2	6	5	2	5	1	1	5	5	2
	944	5		5	3	2	4	4	5	4	4	5	6	3	6	5	4	5	5	5	5	2	2	6	2	3	4	4	3	5	2	6	2	4	4	5	2	6	2	4	2	5	5	6	4	5	5	5	3
	945	5		1	3	5	5	6	5	4	4	4	5	2	5	5	6	1	5	4	6	4	5	5	4	1	4	5	5	4	1	5	5	5	4	5	1	5	2	2	6	5	5	4	2	3	2	5	4
	946	5		4	4	5	6	1	6	5	2	4	1	5	6	2	4	1	2	2	6	4	1	2	2	6	5	3	6	2	2	5	6	6	3	4	2	1	3	5	6	5	2	1	2	5	1	3	1
	947	5		5	2	1	2	5	4	5	4	2	2	1	1	5	5	2	5	3	2	4	2	1	5	1	5	1	6	5	3	2	5	5	6	5	1	2	2	2	2	5	2	6	6	2	4	4	4
	948	5		3	1	1	5	6	1	1	5	6	4	5	5	1	5	4	2	3	5	5	1	2	4	2	4	5	5	4	2	3	4	5	5	4	2	6	3	5	5	6	3	6	3	1	5	1	4
	949	5		1	2	2	5	5	4	1	6	5	4	2	1	4	6	6	5	6	2	2	5	5	2	4	4	4	4	5	2	6	1	4	6	2	1	4	2	4	5	5	1	1	5	5	4	3	6
	950	5		1	2	1	5	5	1	4	2	3	2	4	3	4	5	5	2	4	3	4	5	5	1	6	2	6	1	4	5	3	5	4	3	2	6	3	2	4	3	5	5	4	5	2	2	6	3
	951	5		3	2	5	3	4	1	3	5	4	4	1	3	2	1	5	5	6	1	1	5	3	4	5	4	3	6	6	5	5	2	2	4	3	4	4	2	1	3	4	4	2	2	3	2	1	5
	952	5		5	1	4	1	5	2	5	2	5	6	2	5	5	4	5	2	3	1	1	1	4	1	4	2	5	2	3	1	6	5	3	1	6	2	2	6	3	2	5	5	1	4	2	6	4	5
	953	5		6	2	4	3	1	1	6	6	5	6	5	5	5	3	2	5	3	1	5	5	2	1	3	2	2	2	6	4	4	2	1	2	2	4	2	5	5	1	2	1	2	4	3	5	2	4
	954	5		5	2	5	4	2	1	5	6	1	1	5	1	5	5	2	5	1	4	4	2	2	1	5	5	5	5	5	2	4	5	2	2	4	5	4	4	3	4	5	6	2	4	3	4	5	5
	955	5		5	5	5	1	6	2	4	5	3	4	6	5	3	1	3	4	5	2	5	5	5	2	3	3	2	4	1	5	4	1	1	6	3	5	6	2	3	4	4	4	5	6	5	5	6	5
	956	5		6	2	5	5	3	3	1	4	6	1	2	5	2	5	2	2	5	5	1	5	6	6	1	5	5	2	1	3	3	2	3	5	2	5	2	2	3	5	1	5	5	4	2	4	5	1
	957	5		4	1	4	5	2	5	2	5	2	1	3	5	2	1	4	6	2	1	3	1	3	5	5	4	5	5	5	1	2	5	5	5	5	3	1	5	1	5	1	4	3	2	4	5	4	5
	958	5		2	1	6	2	1	5	5	2	1	1	6	2	2	5	2	4	1	4	3	3	5	1	5	1	5	6	5	4	2	5	2	2	4	2	4	5	1	2	5	5	6	4	1	5	6	5
	959	5		1	3	3	6	5	1	6	4	2	3	5	5	4	3	4	6	4	3	2	6	4	4	3	5	5	2	2	3	3	5	5	1	4	5	4	4	4	5	5	5	4	2	1	1	2	6
	960	5		1	2	3	2	5	1	5	3	5	4	2	5	1	5	4	3	5	4	2	5	2	5	2	4	2	5	1	4	6	4	2	3	5	4	2	6	2	6	2	5	2	4	3	5	4	5
	961	5		2	5	5	5	2	5	2	4	3	2	5	5	1	3	5	5	4	2	1	5	3	1	4	5	5	1	2	3	4	5	2	5	5	4	5	1	2	2	4	1	2	5	1	4	2	5
	962	5		5	1	5	5	5	4	6	5	2	5	6	2	2	5	6	3	5	2	3	6	2	5	1	2	5	3	4	1	4	5	4	1	4	2	6	4	3	2	4	5	5	2	3	6	2	4
	963	5		2	2	6	1	3	1	5	2	5	2	5	2	5	6	3	5	4	4	2	4	2	1	1	2	2	1	5	5	4	3	2	2	2	4	5	2	4	4	1	1	3	6	4	3	6	1
	964	5		3	2	6	5	1	5	2	2	4	6	5	5	2	2	5	1	1	2	5	5	3	4	1	5	2	4	1	4	5	2	6	5	5	1	1	2	1	3	2	5	4	1	6	5	1	1
	965	5		6	3	2	2	2	3	3	2	2	2	1	5	4	4	3	1	2	2	5	4	4	1	4	4	5	4	2	5	4	4	2	3	5	1	5	6	5	6	5	5	2	6	5	5	5	2
	966	5		5	5	6	6	1	4	1	5	4	4	4	4	4	5	2	2	3	3	1	6	4	1	4	3	5	1	6	4	1	4	4	4	5	2	2	3	6	2	5	2	4	4	2	4	1	2
	967	5		5	4	2	4	4	1	5	5	1	6	4	3	1	3	2	6	1	6	2	4	5	2	6	6	6	5	4	1	6	4	5	4	1	4	6	6	2	6	4	2	6	5	5	3	6	2
	968	5		2	4	5	2	1	2	6	1	2	1	2	5	6	2	5	5	5	5	5	6	1	2	5	4	4	5	3	6	5	1	4	2	4	3	2	5	5	2	5	1	1	1	5	4	4	4
	969	5		2	1	6	4	2	4	4	3	4	2	4	1	4	5	5	1	5	4	1	4	5	5	2	2	1	2	1	2	2	2	3	5	5	5	5	4	4	2	6	5	3	4	1	6	6	5
	970	5		1	5	5	4	3	5	5	6	1	6	1	4	3	6	4	2	3	4	1	6	6	2	2	3	6	5	1	4	1	5	4	4	2	5	4	5	1	5	1	5	5	5	2	4	1	3
	971	5		5	2	2	5	4	5	2	4	4	5	1	4	3	4	2	5	1	4	1	1	4	5	2	3	5	1	6	5	6	1	4	5	6	5	5	1	5	4	5	3	6	2	4	5	2	5
	972	5		4	4	2	2	4	4	5	1	6	1	2	2	3	5	4	1	1	5	1	4	1	2	6	2	4	6	4	1	1	3	5	2	1	2	1	5	5	6	4	5	3	4	4	1	6	1
	973	5		5	5	4	1	6	4	4	1	2	5	5	1	1	1	2	4	1	2	6	2	2	5	4	2	5	3	4	5	1	6	2	1	5	4	5	5	6	5	5	1	2	6	6	6	2	5
	974	5		1	2	5	3	6	2	6	3	5	5	2	5	2	5	5	5	3	1	4	4	1	4	4	5	4	5	5	5	4	2	6	5	2	1	1	2	4	5	5	2	2	2	4	4	2	4
	975	5		6	1	5	4	4	3	1	4	2	3	2	2	4	3	5	5	5	5	5	3	1	1	5	1	1	2	4	5	6	5	5	2	2	4	4	4	4	5	6	2	3	5	4	5	4	4
	976	5		4	5	5	2	1	3	5	2	2	1	5	5	2	3	4	1	6	1	4	6	4	2	4	2	2	4	1	4	1	4	2	2	5	5	3	4	4	6	1	5	2	6	2	3	4	3
	977	5		2	3	3	5	3	4	1	5	4	2	5	4	5	6	1	1	1	1	2	2	2	5	3	4	6	4	6	3	1	5	6	4	6	3	2	5	6	5	4	4	5	1	1	5	2	5
	978	5		5	5	6	2	3	5	3	6	2	2	2	6	2	3	5	1	5	4	4	3	2	4	5	4	5	5	2	6	2	4	5	2	3	2	2	5	2	1	3	6	5	5	6	1	2	3
	979	5		5	5	5	4	4	5	5	5	5	1	4	6	4	1	4	2	1	2	4	3	5	5	6	3	5	5	5	2	5	2	5	4	5	6	2	5	2	2	1	5	1	4	2	2	3	1
	980	5		4	2	2	4	5	2	2	1	2	2	2	2	6	5	4	5	4	6	5	4	6	2	1	4	6	2	5	6	5	5	6	2	2	6	3	2	2	2	3	5	2	6	6	2	5	5
	981	5		4	1	4	2	3	2	4	5	3	6	4	5	2	2	2	4	5	6	4	1	5	6	3	6	4	5	6	5	4	5	3	3	2	2	3	2	3	5	5	4	2	2	6	6	4	3
	982	5		4	6	2	1	5	3	4	2	1	5	6	2	3	6	2	5	1	1	2	2	3	4	3	4	6	5	6	5	2	5	4	1	1	5	5	5	6	4	1	2	1	2	2	5	2	5
	983	5		2	5	3	6	1	1	4	5	5	5	4	1	2	6	4	1	2	1	5	5	1	5	2	2	5	1	2	5	4	3	1	2	4	5	3	1	4	4	4	2	6	6	5	1	4	5
	984	5		1	5	5	5	4	4	1	5	3	2	5	5	4	6	1	4	6	2	4	1	1	4	3	1	1	6	6	2	4	2	6	4	1	2	2	5	1	6	6	4	1	3	6	1	2	1
	985	5		5	5	2	5	1	5	2	5	5	6	2	4	6	4	4	5	4	1	4	5	4	1	2	6	4	4	6	1	3	2	2	6	1	5	3	4	4	4	5	5	1	1	5	5	6	4
	986	5		5	2	1	3	4	3	1	2	2	2	4	5	3	4	3	5	3	6	5	3	1	3	2	5	1	2	5	1	6	2	2	5	4	2	1	5	4	6	5	5	6	4	2	1	2	6
	987	5		5	1	2	2	2	6	5	3	5	4	2	4	4	6	5	5	2	1	6	3	4	5	4	3	5	2	6	2	2	4	4	6	2	1	1	4	5	4	4	1	5	4	5	5	2	1
	988	5		4	4	2	4	5	6	1	6	6	6	4	1	1	6	4	3	4	6	4	2	5	1	5	2	4	3	6	1	3	5	1	5	1	6	4	3	5	5	3	2	2	2	1	5	4	5
	989	5		5	1	5	2	4	2	1	2	5	3	5	5	2	5	5	4	2	1	3	6	2	3	4	6	3	5	5	1	5	4	6	5	5	1	5	2	4	5	1	1	2	5	1	2	5	5
	990	5		5	5	4	3	6	1	4	5	2	1	2	3	1	6	5	1	1	4	3	2	5	3	1	5	1	3	6	1	2	2	2	3	2	3	5	4	5	6	6	4	4	2	2	1	4	5
	991	5		3	5	4	5	1	6	2	6	2	2	2	4	4	1	1	2	6	2	2	3	1	5	2	4	4	3	6	2	2	5	4	4	1	5	2	6	5	3	1	5	2	6	3	1	2	1
	992	5		4	5	3	6	4	4	1	5	6	4	2	5	6	5	2	5	1	1	5	2	4	3	6	1	5	6	4	4	4	3	4	5	4	3	5	1	5	6	5	2	2	4	5	5	1	5
	993	5		1	5	2	2	4	5	3	2	4	4	5	2	1	5	6	2	5	2	3	4	1	6	4	4	6	4	1	4	1	5	4	1	4	5	4	5	3	5	4	4	3	2	2	4	2	1
	994	5		4	5	1	4	1	4	2	4	5	2	5	4	5	1	5	6	2	3	2	2	3	5	2	5	3	6	2	5	4	2	1	2	1	4	5	6	1	2	2	5	1	6	5	3	2	2
	995	5		2	5	2	2	1	2	3	5	5	4	4	1	2	2	1	5	4	6	5	1	5	1	5	2	5	2	6	2	5	5	5	1	6	3	3	5	2	4	4	4	5	6	2	5	4	2
	996	5		2	4	2	2	4	1	1	1	5	5	3	6	1	3	5	2	6	2	4	5	2	2	6	5	2	6	2	3	3	2	1	5	5	3	5	2	6	2	2	1	1	6	4	1	2	1
	997	5		2	1	5	6	5	6	2	5	5	5	2	3	5	5	2	5	2	6	5	5	1	2	2	1	3	5	4	1	5	1	1	1	6	1	2	6	4	5	2	5	2	4	3	1	5	6
	998	5		6	4	4	4	3	2	2	5	2	1	6	4	3	5	1	3	3	5	5	5	2	2	4	5	4	4	3	6	3	2	3	5	2	5	4	4	5	6	4	2	6	5	4	4	6	5
	999	5		5	1	5	1	3	4	1	4	5	6	4	2	2	1	2	5	5	1	2	1	5	1	5	2	1	1	3	6	3	5	6	4	3	2	6	4	4	6	2	4	4	3	4	2	2	1
	1000	5		6	2	5	2	6	5	5	1	6	2	3	5	1	5	2	2	1	2	1	5	5	2	3	5	2	5	5	3	1	5	3	5	4	4	5	2	6	2	1	3	6	5	5	2	3	5
	1001	5		2	5	2	1	1	2	4	5	2	2	3	2	5	4	2	6	5	5	5	2	5	2	6	1	2	2	4	4	5	3	5	5	2	5	5	2	1	2	6	2	5	5	5	2	5	3
	1002	5		1	6	1	4	6	1	2	1	1	5	5	1	5	1	5	5	3	5	2	2	5	5	5	2	5	1	5	6	3	5	2	2	2	4	4	4	1	2	1	4	4	2	6	3	2	4
	1003	5		2	2	3	1	1	2	1	2	5	2	3	2	2	4	6	1	4	4	2	5	3	5	6	5	5	3	4	5	1	3	5	4	5	5	5	2	5	6	4	4	1	2	1	1	5	1
	1004	5		5	5	3	1	6	5	5	1	4	2	6	1	4	2	4	2	3	6	2	5	4	5	4	5	4	1	2	2	1	5	5	5	5	1	4	5	5	6	2	5	5	5	4	5	2	5
	1005	5		4	1	1	5	2	6	5	5	5	5	2	6	3	5	3	5	4	5	5	1	5	5	2	4	5	6	4	4	6	1	2	3	2	5	5	4	1	3	5	5	5	1	6	5	5	2
	1006	5		6	5	5	5	1	2	5	1	2	6	1	5	2	4	2	5	2	4	2	2	3	2	2	4	5	2	1	1	1	4	4	5	5	2	3	2	3	5	6	4	1	2	2	2	1	4
	1007	5		5	4	5	2	4	5	5	1	5	5	3	4	4	1	5	1	5	5	5	5	4	3	5	4	3	5	4	1	5	3	3	3	1	1	4	5	2	2	1	4	1	5	2	3	5	2
	1008	5		5	2	5	5	2	3	4	4	4	4	5	1	5	5	5	2	2	5	2	3	5	1	5	1	5	6	1	4	4	5	5	5	5	5	4	4	3	4	1	4	4	4	1	5	6	3
	1009	5		1	5	3	4	5	1	2	6	1	4	4	6	5	3	1	1	3	6	2	6	2	1	2	4	3	6	1	2	2	4	3	4	4	5	4	1	6	4	6	1	4	4	1	5	4	5
	1010	5		2	5	1	6	4	2	6	6	2	4	4	5	6	5	4	5	2	6	2	4	2	1	5	2	2	5	1	5	5	5	5	4	1	3	2	4	4	1	1	4	4	1	2	6	3	2
	1011	5		2	6	4	3	1	1	2	5	5	5	2	1	2	2	2	2	2	2	1	2	6	4	5	5	2	5	2	4	4	5	5	5	1	4	5	2	6	4	2	4	6	5	2	1	4	4
	1012	5		2	6	2	5	5	5	4	4	3	3	1	1	1	3	1	2	2	4	5	5	3	1	2	5	3	6	5	6	4	5	2	3	6	2	6	5	1	2	4	5	2	5	5	1	5	2
	1013	5		4	3	5	2	5	2	6	4	2	5	4	5	2	5	2	2	3	4	4	4	1	4	6	5	3	5	2	4	1	6	2	1	6	2	3	5	3	3	1	5	5	5	3	4	4	3
	1014	5		1	2	2	4	2	2	5	6	4	2	6	6	2	4	2	2	3	4	1	4	5	6	3	5	2	1	5	6	2	4	4	1	3	2	4	3	5	2	5	5	3	4	5	6	4	6
	1015	5		1	5	4	5	3	2	5	1	6	5	5	4	4	5	5	5	5	5	2	5	4	5	4	5	4	5	2	5	2	4	6	6	5	1	6	4	6	2	4	5	5	2	4	1	5	2
	1016	5		2	2	1	5	5	2	5	5	1	1	2	4	2	2	4	3	4	1	2	1	5	4	5	2	5	5	1	2	3	6	2	4	5	5	1	4	6	5	1	4	4	5	2	2	1	3
	1017	5		2	4	2	1	4	4	3	1	5	2	3	5	6	1	2	2	6	4	4	6	1	1	4	3	5	1	1	1	5	5	4	1	3	2	3	5	2	2	3	5	4	1	5	6	2	2
	1018	5		4	6	2	2	4	1	5	1	6	4	5	2	3	1	2	5	1	4	2	1	6	2	2	6	5	5	1	5	4	1	2	5	5	4	2	4	5	5	4	4	2	2	2	5	5	4
	1019	5		2	1	5	1	1	2	2	6	4	5	5	1	3	3	5	5	2	6	4	4	4	6	2	1	1	4	2	6	2	4	1	1	5	5	6	2	2	4	2	5	5	6	4	5	3	3
	1020	5		5	5	2	5	2	3	4	4	2	5	4	4	2	1	3	5	1	5	6	6	2	2	1	1	2	1	4	5	2	1	5	4	2	1	4	2	4	3	2	2	2	2	4	1	2	1
	1021	5		5	6	5	2	5	2	5	4	5	4	1	6	4	3	6	4	6	5	3	3	2	6	5	4	2	5	2	5	2	2	2	5	5	4	1	4	5	3	2	4	5	5	4	2	4	3
	1022	5		5	1	2	1	2	1	4	4	2	1	5	4	1	1	5	5	1	4	4	5	1	2	4	3	3	2	5	2	4	4	3	5	3	4	5	4	5	1	4	5	4	2	5	2	3	2
	1023	5		5	5	1	5	3	3	1	5	5	4	3	4	4	1	6	2	2	5	2	2	5	5	5	5	2	2	4	5	1	6	1	6	6	2	2	5	3	2	1	4	4	5	5	5	4	1
	1024	5		5	5	3	1	1	4	5	2	5	2	2	3	4	1	5	5	3	5	4	2	5	2	2	5	5	2	5	2	5	1	3	3	2	2	6	2	2	4	5	2	1	6	3	5	3	1
	1025	5		6	6	5	5	5	1	5	1	6	1	3	2	1	1	2	4	1	2	1	2	6	4	3	4	6	1	2	5	2	5	5	5	4	3	1	1	2	5	1	3	6	3	1	1	2	4
	1026	5		5	6	2	3	3	5	5	6	4	5	5	5	4	5	6	2	5	5	5	6	2	1	5	2	1	2	1	2	2	2	1	2	4	1	4	5	5	6	2	3	6	6	1	2	4	3
	1027	5		6	5	1	3	2	2	5	5	1	3	5	1	2	3	5	5	2	3	2	5	5	6	3	5	5	5	2	2	2	2	4	3	5	2	5	2	2	5	6	4	3	3	2	1	5	5
	1028	5		2	4	4	2	5	4	5	2	4	3	2	6	3	3	2	5	3	4	5	3	1	6	4	5	3	5	4	4	2	6	4	4	6	4	2	4	1	3	2	6	2	6	1	2	4	1
	1029	5		5	2	2	6	4	2	6	4	1	4	5	6	5	6	1	2	2	1	5	2	4	4	1	5	4	5	5	2	5	4	1	2	2	4	4	6	4	1	2	3	6	2	2	5	1	1
	1030	5		5	6	5	4	5	2	4	1	4	5	2	2	2	4	2	2	5	5	5	1	5	2	4	6	2	2	5	1	5	1	2	5	4	1	4	2	1	5	4	3	5	1	1	5	1	5
	1031	5		5	5	3	3	4	3	2	5	1	4	4	2	2	4	2	5	5	2	1	1	4	5	5	2	4	5	5	5	3	2	5	1	5	5	3	4	3	5	5	3	5	1	5	2	5	4
	1032	5		1	6	5	6	4	2	5	5	5	5	4	6	2	4	1	4	2	4	5	3	2	5	2	5	4	4	6	4	3	5	6	5	2	4	5	2	5	2	5	5	4	4	4	6	5	5
	1033	5		4	1	3	5	4	4	6	2	3	4	5	4	4	1	4	5	6	4	1	3	2	2	6	6	4	5	1	6	6	3	5	4	5	5	2	1	2	2	5	2	5	1	5	2	4	5
	1034	5		4	2	3	2	4	2	4	2	2	3	5	3	5	3	3	2	5	5	6	3	2	5	5	3	5	5	4	2	4	2	6	1	1	6	2	2	1	4	6	5	4	4	4	2	3	2
	1035	5		5	3	1	3	6	1	4	2	6	2	5	2	2	1	2	5	2	1	6	2	1	3	2	5	3	6	5	5	4	5	5	2	3	6	4	5	2	6	4	1	5	1	5	2	2	6
	1036	5		5	2	2	3	4	1	2	5	6	5	2	5	1	1	1	2	2	5	5	1	3	5	1	4	5	4	5	1	2	2	6	2	6	2	1	4	1	4	2	4	5	3	1	4	4	1
	1037	5		4	3	1	4	5	2	3	6	3	5	5	4	1	2	2	4	2	4	5	3	5	2	5	4	2	1	4	5	2	5	2	6	6	5	3	3	5	4	4	6	2	1	6	2	6	5
	1038	5		4	3	2	3	5	2	2	2	4	4	4	2	5	2	6	4	2	5	2	2	4	2	4	2	5	5	2	4	5	6	5	4	4	1	6	5	5	2	5	1	2	4	6	2	3	4
	1039	5		5	5	5	6	2	5	1	1	6	2	1	2	4	2	3	2	2	2	1	2	6	3	2	4	4	2	5	5	2	6	6	3	4	5	5	4	2	4	5	5	1	5	3	1	2	5
	1040	5		5	6	2	2	4	2	3	2	2	4	1	1	2	6	2	5	2	4	6	2	6	4	4	4	5	5	3	3	6	5	1	2	2	4	5	4	3	2	5	5	5	5	1	2	4	4
	1041	5		6	2	4	1	1	6	5	1	3	6	5	5	5	1	2	6	6	3	5	2	5	2	5	5	4	4	3	1	2	5	2	5	4	4	4	5	5	3	1	6	5	2	5	2	6	5
	1042	5		4	1	5	4	4	4	6	2	5	2	2	4	2	5	5	6	4	1	2	4	4	5	1	5	5	4	5	3	4	5	4	3	4	5	2	2	5	1	5	4	1	2	2	1	3	1
	1043	5		2	5	5	4	2	2	4	1	2	2	5	4	5	2	6	4	2	5	4	1	5	2	3	2	2	2	2	2	4	5	5	2	5	2	2	5	4	2	4	2	4	3	1	1	4	5
	1044	5		2	5	4	4	4	2	2	4	4	5	5	5	5	4	3	2	2	4	6	5	5	4	5	2	4	2	3	5	5	4	5	6	1	1	5	6	5	5	4	4	4	4	1	5	5	4
	1045	5		2	1	5	5	4	2	6	1	2	5	2	5	1	2	2	3	2	4	5	3	1	4	5	4	5	6	5	5	4	4	5	5	4	2	4	2	6	6	3	3	4	5	5	2	5	2
	1046	5		5	1	6	6	3	2	5	4	3	1	5	4	2	5	2	2	5	6	1	4	4	1	1	4	6	2	6	2	2	2	3	1	4	2	5	2	5	5	4	1	4	4	6	5	4	5
	1047	5		2	4	5	2	2	4	4	2	5	2	4	2	5	4	2	3	2	4	2	5	4	2	6	3	5	5	5	1	4	5	5	5	3	1	1	2	2	2	6	2	2	5	5	3	5	5
	1048	5		5	6	4	4	2	5	6	2	4	2	5	3	4	4	6	1	2	5	6	3	2	4	3	3	5	5	5	2	5	6	4	2	6	4	4	4	1	2	6	3	4	3	5	2	1	5
	1049	5		1	2	3	6	4	1	5	5	3	1	5	4	5	4	4	4	5	5	3	1	2	5	6	5	1	5	4	2	2	5	6	4	2	1	4	2	4	2	4	5	3	6	2	1	2	2
	1050	5		5	2	5	5	4	3	5	5	3	2	4	1	5	4	2	4	6	2	6	1	1	5	4	2	3	2	2	1	4	3	2	4	6	1	5	5	3	1	2	4	3	6	3	2	3	1
	1051	5		1	3	1	1	5	3	1	4	1	1	6	4	5	2	1	6	4	2	1	2	5	2	6	1	4	2	6	4	5	2	2	2	2	1	2	4	2	1	1	6	5	5	3	1	6	4
	1052	5		5	2	4	2	4	2	2	2	5	5	3	6	5	5	2	6	4	4	1	5	2	4	4	2	5	4	4	4	4	4	5	4	5	1	5	4	6	3	2	1	5	3	6	2	2	2
	1053	5		5	3	4	1	5	2	3	4	5	5	6	6	1	6	3	1	1	2	5	5	5	4	1	4	2	4	2	3	2	5	1	1	6	5	4	3	5	6	2	2	5	1	2	3	1	5
	1054	5		3	2	4	2	5	3	6	2	5	1	1	4	5	1	3	1	4	2	5	3	5	2	2	1	2	2	5	2	6	1	5	4	4	5	6	3	5	2	5	3	5	5	5	2	3	1
	1055	5		4	4	3	2	6	1	1	1	6	5	2	4	5	5	1	5	4	3	2	5	6	1	1	5	1	2	5	5	3	6	4	1	5	5	3	4	4	1	4	5	1	2	1	4	1	5
	1056	5		4	4	4	4	5	2	2	2	5	5	1	2	2	1	6	5	3	1	6	4	1	5	1	3	6	2	4	5	4	2	3	2	2	4	5	2	3	3	5	4	4	1	1	2	5	2
	1057	5		1	2	6	2	4	4	6	5	2	5	2	2	3	1	5	2	2	4	5	3	2	2	4	5	5	4	5	5	2	2	2	4	2	6	1	1	1	4	5	3	1	5	4	3	4	5
	1058	5		5	2	3	2	1	2	2	5	5	5	3	5	5	1	1	4	2	1	5	2	1	5	4	5	5	6	1	1	2	1	5	2	2	5	2	5	4	1	4	4	2	3	4	2	6	3
	1059	5		5	4	5	5	4	4	5	4	4	1	3	6	5	1	5	6	3	4	5	3	5	5	5	6	4	6	2	1	5	5	4	2	1	3	1	5	2	5	5	3	4	2	5	1	1	5
	1060	5		4	1	2	2	5	5	4	2	6	4	5	5	5	6	6	4	5	6	5	5	4	4	2	3	5	2	5	2	5	1	3	1	5	4	4	5	2	2	6	4	5	1	5	6	5	1
	1061	5		6	3	3	1	5	6	1	5	1	3	5	2	5	4	4	4	4	3	6	5	4	5	2	1	3	5	2	3	6	4	6	2	3	1	3	4	2	1	2	2	5	3	5	6	5	5
	1062	5		5	6	1	1	1	5	4	5	5	5	2	2	4	5	4	5	1	3	4	6	5	1	5	6	2	5	6	3	5	1	2	5	4	5	2	5	2	4	1	4	4	2	6	6	2	2
	1063	5		1	4	3	5	2	3	1	2	5	2	1	6	4	6	1	1	3	2	1	5	5	2	3	6	5	4	5	5	5	2	2	4	1	4	5	1	5	4	2	4	3	1	5	3	1	5
	1064	5		4	2	1	6	5	4	3	5	3	1	6	2	2	4	4	3	1	3	5	3	5	5	2	2	3	1	4	1	4	2	6	5	2	5	6	5	5	1	5	3	2	1	1	2	5	5
	1065	5		5	1	1	1	1	4	2	3	1	4	4	5	2	1	2	5	5	1	4	6	2	4	4	1	2	5	3	2	4	5	5	6	2	6	5	2	4	4	6	5	4	2	1	3	6	3
	1066	5		5	4	5	4	2	4	2	5	2	5	2	4	6	2	6	6	1	2	3	2	2	3	3	2	2	4	3	1	6	5	3	6	3	5	4	3	4	2	1	2	4	1	1	2	5	3
	1067	5		3	1	3	4	5	5	6	5	2	2	1	1	5	6	5	4	1	2	2	2	4	4	2	4	1	1	2	4	5	4	2	2	4	5	5	5	1	6	4	2	6	4	2	5	4	3
	1068	6		2	1	1	5	5	4	2	2	5	1	1	6	2	6	2	4	5	4	4	1	5	5	5	4	5	2	5	3	1	3	1	4	5	5	2	3	1	5	4	1	3	2	2	1	6	2
	1069	6		5	6	5	5	1	2	6	2	3	6	2	1	5	2	1	5	4	5	4	1	5	5	4	5	2	5	1	2	5	5	1	4	6	1	3	2	5	5	3	4	3	2	4	2	4	4
	1070	6		3	1	5	4	5	3	4	4	5	1	2	4	3	4	2	5	4	2	2	2	5	6	5	2	6	4	5	6	2	5	5	5	5	3	1	1	5	2	4	2	2	2	4	1	4	2
	1071	6		4	2	6	6	4	6	6	6	1	5	4	5	4	1	5	5	5	4	5	6	2	4	2	1	1	6	4	2	5	5	5	4	2	6	2	3	1	5	2	2	2	2	6	5	1	3
	1072	6		1	4	4	2	1	2	2	5	1	4	4	5	3	5	1	3	5	1	5	1	4	5	5	2	4	4	4	5	3	2	3	2	5	4	5	6	4	5	5	3	1	4	5	2	3	2
	1073	6		4	4	4	4	1	6	5	2	2	5	5	5	2	3	6	3	2	3	4	6	1	4	6	4	5	2	4	1	5	3	4	4	2	4	4	4	3	5	6	5	4	5	4	6	2	1
	1074	6		5	2	3	5	1	1	4	2	1	1	1	5	3	4	5	4	4	6	2	1	6	1	2	5	5	4	1	3	5	4	5	2	5	1	2	3	4	4	4	2	2	2	1	6	4	3
	1075	6		2	4	2	5	4	3	3	5	2	5	1	4	6	4	1	4	5	6	2	5	5	4	6	5	2	1	5	2	1	6	5	4	4	5	5	4	2	4	4	1	3	1	4	4	4	1
	1076	6		1	5	5	5	6	6	4	4	5	2	6	5	2	1	1	2	2	1	5	4	5	4	4	5	6	4	2	2	6	1	6	1	2	2	5	2	5	3	1	2	4	3	6	2	5	5
	1077	6		1	2	1	5	2	6	1	1	2	3	4	6	2	1	1	2	1	5	5	5	5	4	5	1	3	4	3	4	2	4	5	6	4	4	1	6	6	1	4	5	1	5	5	5	2	2
	1078	6		5	4	6	5	4	5	4	1	2	2	4	3	4	2	2	2	4	5	2	5	2	4	2	6	3	2	4	2	3	6	4	5	5	5	4	4	4	3	3	5	2	3	4	5	4	3
	1079	6		5	3	5	2	3	5	2	5	5	4	4	6	6	6	5	4	2	2	5	1	3	1	4	5	2	5	2	5	5	3	6	6	2	4	5	2	4	5	3	3	3	5	5	1	6	3
	1080	6		5	2	2	5	1	5	5	4	5	2	4	6	2	2	1	5	1	2	6	5	3	5	1	5	3	5	1	3	5	6	4	6	6	2	6	4	5	5	5	5	4	2	2	2	1	5
	1081	6		1	6	1	6	4	4	3	2	5	3	1	2	2	3	1	4	2	5	6	1	3	5	4	1	5	2	5	5	1	5	5	5	5	5	2	5	6	5	2	5	4	6	2	6	4	5
	1082	6		5	3	4	6	3	1	5	4	1	4	2	5	2	1	6	2	2	5	5	1	5	2	1	2	1	5	1	5	4	1	3	5	3	4	5	3	2	6	4	3	5	1	2	5	2	3
	1083	6		3	3	4	2	2	5	5	5	4	2	2	5	2	5	6	3	2	2	5	4	3	4	2	4	1	2	5	5	4	6	5	2	4	5	5	2	6	4	5	1	1	1	1	5	5	3
	1084	6		2	3	6	2	2	2	4	5	2	4	2	5	5	5	2	1	6	1	5	1	3	4	5	1	1	5	4	5	5	5	5	3	5	5	2	2	2	4	5	2	2	2	4	5	2	5
	1085	6		5	5	2	4	3	5	2	5	4	1	5	2	4	6	4	4	5	2	5	5	1	4	5	3	1	6	1	1	2	5	6	5	5	5	4	4	5	5	4	1	5	2	5	4	5	2
	1086	6		4	4	2	4	2	4	1	5	3	3	5	5	5	5	1	2	5	5	2	1	1	3	5	5	5	4	5	5	2	1	5	5	2	1	5	3	5	2	5	4	4	5	3	4	5	4
	1087	6		4	5	5	4	3	1	1	2	4	6	1	3	6	4	4	2	5	2	4	4	3	6	3	6	2	3	4	5	6	2	5	2	2	5	2	5	3	5	2	6	4	5	1	5	4	2
	1088	6		5	2	2	2	6	2	5	5	6	5	6	2	2	1	6	3	4	4	6	6	4	2	6	5	2	6	2	5	4	1	6	4	1	5	1	1	2	6	5	2	1	5	4	1	3	6
	1089	6		1	5	5	2	4	5	2	2	2	1	2	3	4	2	1	1	3	6	5	1	4	4	6	2	4	4	5	5	1	5	4	1	4	1	1	1	5	3	2	2	2	6	4	4	6	2
	1090	6		4	5	5	4	6	2	1	4	4	5	5	4	6	4	2	4	4	4	2	4	2	2	3	6	1	6	2	5	5	5	5	2	5	1	5	2	2	4	4	3	1	4	2	4	5	6
	1091	6		6	5	6	5	4	1	6	5	1	5	4	1	2	3	3	4	5	1	5	3	5	5	5	6	2	5	6	1	4	1	5	4	2	4	2	5	4	3	5	5	2	6	5	1	1	2
	1092	6		5	1	3	4	5	2	6	4	3	1	1	5	3	4	5	2	3	4	2	5	5	5	5	1	2	5	2	1	4	1	2	2	5	3	4	3	1	5	2	1	5	6	6	6	6	2
	1093	6		1	1	5	2	1	4	5	4	2	5	2	1	4	5	2	1	2	2	2	4	5	4	4	2	5	3	6	6	4	6	6	2	4	5	2	4	2	2	1	1	4	5	4	2	5	5
	1094	6		1	6	3	4	5	5	5	4	3	5	4	5	3	4	1	2	4	4	2	2	5	1	5	5	5	4	2	5	5	4	2	6	5	1	5	4	1	6	1	3	2	5	5	2	1	5
	1095	6		4	2	1	6	4	6	3	6	5	5	1	2	3	3	2	3	1	4	4	3	5	5	2	5	3	1	3	6	5	1	6	5	4	2	1	5	2	1	2	4	5	2	6	1	1	5
	1096	6		3	1	4	2	2	2	2	4	4	5	2	1	4	4	1	1	2	2	5	5	4	4	6	6	3	2	4	5	3	3	2	4	5	1	2	2	6	4	1	4	2	5	2	5	1	4
	1097	6		4	5	1	2	5	2	4	3	4	4	5	2	2	2	5	3	3	2	5	4	2	1	1	2	2	2	5	5	2	4	5	6	2	5	5	5	1	5	2	3	5	5	5	1	2	5
	1098	6		2	4	2	2	5	5	5	5	4	2	5	4	5	2	2	3	1	2	3	5	4	3	4	3	4	6	4	5	1	1	6	4	4	4	6	2	5	4	5	4	6	5	2	5	5	1
	1099	6		4	4	5	2	4	3	5	2	4	1	5	5	1	1	5	5	1	5	1	1	3	3	5	5	5	5	2	4	6	3	3	5	5	4	4	1	1	4	5	4	5	5	2	6	5	1
	1100	6		2	6	1	6	1	4	1	5	1	6	1	2	2	2	3	6	6	2	5	1	2	4	2	4	2	5	2	5	6	2	3	3	1	1	1	3	2	1	1	2	2	2	5	5	3	5
	1101	6		4	5	4	3	4	2	3	2	5	2	6	1	1	5	4	1	5	4	4	1	4	4	5	2	6	6	5	5	1	1	1	3	4	6	5	2	3	4	2	4	2	5	5	4	1	6
	1102	6		6	5	4	1	1	3	2	1	1	5	1	4	4	5	2	4	4	4	1	1	3	5	4	4	6	1	1	2	2	2	4	5	2	4	2	5	4	1	4	1	1	5	1	5	1	2
	1103	6		1	3	5	5	5	5	6	4	3	5	4	5	5	1	4	6	4	4	3	6	6	1	3	4	2	5	4	4	2	1	1	4	5	5	5	5	1	2	1	4	4	5	2	5	2	4
	1104	6		2	4	3	3	4	1	2	1	2	4	1	2	5	4	1	2	4	5	3	3	5	5	5	1	2	3	5	1	6	5	1	5	2	5	5	1	5	5	1	1	6	2	4	5	3	5
	1105	6		4	5	6	5	3	2	5	3	4	6	2	1	6	2	5	4	5	3	3	2	2	4	5	4	5	2	4	4	6	5	3	5	3	5	5	5	5	3	6	4	2	2	1	3	4	5
	1106	6		5	5	4	3	2	4	2	4	2	4	4	1	1	1	5	1	2	3	1	4	4	2	6	4	4	2	4	2	1	4	4	2	5	6	1	5	1	4	5	4	4	5	5	5	3	2
	1107	6		6	3	2	6	2	1	4	5	2	1	2	5	4	1	4	1	4	4	4	3	6	6	1	1	2	5	2	4	4	5	4	4	4	5	4	6	4	5	1	5	4	2	2	2	5	1
	1108	6		5	2	4	6	4	4	4	2	4	5	1	6	5	1	3	1	5	2	5	6	3	6	1	3	3	6	1	6	1	2	5	2	5	5	2	5	5	2	2	5	1	1	5	5	2	1
	1109	6		1	1	4	5	4	3	2	1	4	1	6	4	3	1	4	6	3	2	1	4	4	6	1	6	2	2	5	4	2	5	5	6	4	3	6	5	1	6	1	4	3	4	5	4	1	2
	1110	6		5	5	5	6	4	4	6	3	6	5	5	2	4	6	2	5	4	5	4	4	1	2	5	2	4	4	3	2	6	4	2	6	4	5	2	5	3	5	1	4	2	2	5	5	5	6
	1111	6		2	3	2	2	5	3	1	4	1	5	5	4	3	1	5	4	2	5	5	5	4	1	5	5	3	4	4	4	5	3	5	4	4	4	2	5	1	2	2	3	2	5	2	2	2	2
	1112	6		5	4	5	5	5	1	1	1	3	1	4	2	1	2	4	4	6	4	4	2	4	3	6	5	5	2	2	3	5	5	5	6	4	2	4	1	4	2	2	4	5	2	5	2	3	1
	1113	6		5	5	2	1	4	4	2	2	5	2	2	2	6	2	4	6	2	2	5	5	5	6	5	1	5	5	1	4	6	1	5	2	3	5	3	5	5	4	5	5	4	1	2	4	4	2
	1114	6		1	5	2	6	1	2	5	5	5	1	4	1	4	5	5	4	3	4	1	6	2	1	5	6	5	5	4	4	6	5	2	5	3	1	1	5	6	1	6	5	5	2	6	2	6	6
	1115	6		5	2	3	5	6	5	2	2	2	3	2	5	1	1	3	5	4	3	5	2	2	3	5	1	4	2	3	2	5	5	2	1	1	1	2	4	1	2	1	5	4	3	2	3	5	1
	1116	6		3	1	3	5	2	3	4	3	1	2	2	5	4	5	1	5	5	6	5	3	3	4	2	5	5	4	2	6	6	1	4	3	5	6	2	3	4	2	4	2	6	4	1	1	6	6
	1117	6		1	5	6	5	2	5	5	2	2	5	4	2	5	4	6	6	6	2	4	3	5	1	1	2	1	2	2	4	4	4	2	5	2	6	3	6	1	2	5	2	4	6	6	2	4	6
	1118	6		1	4	4	5	2	2	2	5	5	2	4	5	2	1	2	3	4	4	4	2	4	2	2	2	2	5	1	3	5	1	5	5	3	5	4	3	5	4	5	4	5	2	2	3	1	1
	1119	6		3	5	4	2	5	6	2	2	3	4	2	5	1	2	5	2	5	4	2	5	3	5	1	6	2	6	1	2	2	4	3	1	2	5	2	1	1	4	5	3	3	2	2	2	3	6
	1120	6		1	2	2	1	4	4	5	2	4	1	1	2	4	2	4	1	2	2	3	5	5	2	2	5	2	5	5	1	4	4	5	6	1	2	2	4	5	5	4	6	1	1	1	3	4	2
	1121	6		2	4	4	2	2	2	4	5	2	1	2	5	1	4	5	2	5	2	2	3	1	2	5	5	3	2	2	2	4	2	3	3	2	1	5	5	5	1	5	5	1	5	6	3	1	2
	1122	6		5	5	2	3	4	5	5	6	1	4	5	2	6	5	5	1	4	3	4	4	5	1	2	4	2	6	5	1	4	5	2	5	5	2	2	5	6	5	4	1	1	5	2	5	5	4
	1123	6		1	6	6	5	5	4	5	4	1	2	3	1	6	1	2	5	4	6	5	2	6	6	2	5	4	2	5	5	5	4	5	4	5	3	5	2	3	6	6	5	4	2	1	2	6	3
	1124	6		5	2	4	1	2	5	5	5	5	2	4	5	4	6	2	5	3	6	2	5	1	1	2	2	6	3	5	5	5	6	6	4	2	2	6	6	5	6	2	1	2	3	4	2	5	4
	1125	6		1	2	2	5	4	5	4	2	2	5	5	4	4	2	5	2	3	5	2	3	4	3	5	1	2	1	4	5	4	2	2	4	4	1	3	4	2	6	5	4	2	2	3	2	3	2
	1126	6		4	3	2	1	5	1	3	5	1	4	4	4	1	5	5	6	4	3	6	2	2	4	1	2	4	4	2	5	6	6	1	1	4	5	3	6	3	3	4	6	1	1	2	5	3	5
	1127	6		4	4	5	5	5	2	1	5	2	6	6	5	1	6	3	1	2	5	4	4	6	1	1	6	5	1	1	5	4	5	5	2	3	2	1	2	1	6	4	1	1	4	2	5	4	6
	1128	6		2	4	1	4	5	3	2	3	1	6	1	2	2	1	5	5	5	5	5	4	6	5	1	1	5	2	2	6	6	2	2	2	5	2	2	3	5	4	2	5	4	4	5	1	2	2
	1129	6		1	3	5	2	2	5	5	5	5	1	1	1	5	2	2	5	4	4	1	2	5	2	3	5	1	2	5	3	2	1	5	3	5	2	4	5	4	5	4	5	5	5	5	5	2	2
	1130	6		2	4	5	4	5	3	2	5	4	2	5	2	1	2	2	1	3	1	4	4	5	5	2	1	6	4	2	1	1	4	4	5	2	5	6	5	2	5	5	1	5	1	3	4	2	5
	1131	6		4	3	6	2	5	2	5	4	6	2	3	4	5	2	6	4	1	3	5	2	4	5	2	2	1	1	4	5	1	2	3	2	4	5	4	6	5	5	2	3	4	2	3	4	5	2
	1132	6		1	5	5	5	3	4	2	3	5	1	5	5	2	2	3	2	4	4	3	2	4	1	1	1	5	1	1	6	5	4	5	5	5	5	5	5	4	2	1	4	1	4	4	1	5	5
	1133	6		2	5	1	6	3	1	5	4	2	4	5	5	2	2	5	1	6	1	5	4	3	1	5	1	4	4	5	2	2	1	4	6	4	5	5	5	1	1	4	1	5	6	1	5	4	1
	1134	6		1	3	2	4	1	2	2	4	2	2	4	1	2	1	5	5	2	6	5	5	2	4	2	5	2	5	6	5	2	4	4	5	6	1	5	1	5	5	2	1	2	4	2	3	5	6
	1135	6		5	6	1	1	5	5	6	2	1	3	2	5	3	5	2	1	5	3	5	2	5	3	4	2	2	4	5	1	2	4	5	4	2	3	5	1	1	4	3	4	6	1	5	2	2	4
	1136	6		5	4	2	5	1	1	4	5	4	5	5	3	4	1	2	2	4	2	5	1	2	4	4	2	4	2	1	2	3	3	6	1	1	4	2	1	5	4	5	3	4	2	6	3	1	2
	1137	6		5	2	6	5	6	5	1	2	6	6	6	2	6	4	5	5	2	4	6	4	4	6	2	3	5	6	5	3	5	3	5	1	1	1	6	5	5	2	1	1	6	1	5	5	4	5
	1138	6		4	1	5	2	1	5	1	3	6	2	5	6	5	4	3	6	4	2	2	3	5	5	2	3	4	3	1	2	2	5	2	2	1	5	6	3	6	1	4	4	5	4	2	5	5	5
	1139	6		3	1	3	2	2	4	2	5	6	6	5	4	6	5	4	2	2	5	2	2	2	1	2	5	3	4	2	1	3	4	2	5	2	6	4	5	5	1	6	5	4	4	1	2	3	1
	1140	6		5	5	3	4	5	2	2	5	5	6	5	5	2	4	5	1	6	1	3	6	6	4	4	5	5	1	5	5	5	5	3	6	3	4	5	3	2	5	6	5	5	5	6	1	1	1
	1141	6		3	5	6	5	4	4	6	5	2	2	5	5	2	4	5	6	4	2	6	4	6	3	2	6	4	1	4	4	2	5	5	2	4	4	5	3	2	5	3	4	5	4	2	2	5	5
	1142	6		3	5	5	5	4	1	1	4	2	4	2	5	2	6	2	1	6	5	3	1	4	3	2	1	5	6	3	4	4	5	1	1	2	1	2	1	5	6	4	5	2	5	5	3	3	1
	1143	6		4	3	2	2	5	1	2	5	4	1	3	6	2	5	5	1	4	2	1	5	4	1	5	5	2	4	3	5	5	2	5	2	4	5	5	2	5	5	5	4	5	5	4	5	1	5
	1144	6		3	3	5	2	6	2	6	6	2	5	4	5	1	2	1	3	1	5	3	2	3	5	2	6	5	2	5	2	3	2	6	2	5	4	1	4	2	1	5	1	5	2	5	2	2	4
	1145	6		1	2	5	1	6	1	5	4	5	4	1	3	5	6	1	3	4	5	1	1	5	1	3	3	5	3	1	4	3	4	5	2	6	2	1	5	6	3	5	2	5	5	1	5	5	4
	1146	6		5	5	2	1	6	1	4	5	2	2	1	1	5	5	4	6	2	4	1	6	5	5	6	3	4	6	4	3	4	3	2	2	6	5	4	2	3	4	5	5	4	5	5	5	4	6
	1147	6		5	5	2	2	5	5	4	6	2	5	4	2	5	5	5	6	6	1	1	3	4	3	1	5	1	4	5	1	1	5	1	4	1	1	3	5	4	6	5	3	2	2	2	3	4	2
	1148	6		5	2	2	4	5	5	4	2	3	2	4	6	5	4	4	2	5	5	1	5	1	5	5	2	6	2	4	5	2	5	5	4	5	6	4	2	5	2	5	5	4	2	1	5	4	1
	1149	6		4	5	1	4	2	4	5	5	6	3	2	1	6	3	2	5	1	4	1	1	5	6	4	1	4	6	5	4	3	4	6	2	5	4	5	2	4	3	6	1	4	2	1	2	2	5
	1150	6		5	5	4	5	5	4	1	5	2	4	5	3	5	2	6	6	1	1	4	2	5	3	6	4	5	1	6	4	3	1	6	2	1	5	2	5	3	5	1	5	2	4	4	6	5	5
	1151	6		4	5	5	5	2	5	1	5	1	5	4	4	4	2	5	5	4	5	2	5	3	2	6	6	5	4	5	2	3	2	1	5	2	5	5	2	2	5	5	3	3	4	3	5	5	1
	1152	6		4	3	1	5	2	2	2	3	3	3	2	4	3	5	6	6	5	4	3	5	5	2	5	3	2	2	1	4	2	5	2	1	2	5	2	1	5	6	4	2	1	4	2	6	4	4
	1153	6		2	1	5	1	1	5	1	5	5	5	3	1	5	2	6	1	4	5	3	5	4	4	2	6	4	1	5	2	5	1	2	2	1	6	2	3	1	3	4	1	2	5	6	5	5	2
	1154	6		5	5	2	1	6	2	2	1	2	5	5	4	5	4	2	3	1	4	5	5	4	5	4	4	5	3	2	2	5	5	2	4	2	2	6	5	2	4	3	6	4	2	2	2	3	5
	1155	6		6	2	3	2	3	2	5	1	3	5	1	2	4	3	1	4	3	6	4	2	4	2	2	3	2	5	3	5	4	1	5	4	4	1	1	5	4	5	2	2	6	4	6	5	3	3
	1156	6		2	5	4	5	3	1	6	5	1	2	2	5	1	2	3	5	2	6	1	2	1	5	5	2	4	4	6	2	5	3	4	1	2	1	2	5	2	4	4	4	5	3	1	2	5	5
	1157	6		2	4	1	5	2	5	2	5	5	6	1	5	4	3	1	2	5	4	2	5	5	4	5	1	1	2	6	6	5	6	2	2	3	1	5	4	5	6	1	6	4	5	6	2	6	2
	1158	6		2	4	5	6	2	5	1	2	3	4	3	2	2	5	2	3	5	5	2	5	2	3	5	1	1	4	3	5	4	1	2	4	5	5	6	2	5	5	2	5	2	3	4	3	4	1
	1159	6		3	4	2	4	5	4	5	2	4	6	1	5	4	5	5	2	2	5	5	2	2	6	4	4	5	4	2	2	5	5	4	5	1	2	4	1	4	5	1	5	2	5	2	1	1	6
	1160	6		4	6	5	3	4	1	2	4	5	2	2	1	2	5	1	5	5	1	4	1	4	2	5	5	4	3	4	1	4	5	2	4	5	1	2	6	5	5	4	3	1	4	6	5	3	3
	1161	6		2	5	2	1	5	2	3	4	1	3	4	5	6	4	5	6	1	2	6	3	6	4	5	1	4	5	4	6	1	4	4	4	4	4	2	5	2	2	1	5	1	5	6	2	1	5
	1162	6		2	4	5	6	5	2	1	6	4	5	4	5	2	1	5	2	4	3	5	4	5	4	3	1	6	5	5	2	1	5	4	1	3	1	2	5	5	3	1	5	5	6	5	2	1	2
	1163	6		4	5	4	2	2	3	4	2	2	2	6	5	3	5	2	2	4	6	4	2	2	5	2	4	1	3	1	1	4	6	5	2	2	1	4	2	3	5	5	2	5	4	5	5	4	5
	1164	6		4	4	4	3	2	5	1	1	5	5	4	1	6	6	2	2	4	5	3	5	5	6	5	2	3	4	2	2	2	2	5	5	2	5	4	4	6	3	5	2	5	2	5	2	1	5
	1165	6		6	1	6	2	2	5	2	4	5	1	5	4	4	5	4	6	2	2	6	5	4	2	5	6	4	5	4	2	5	1	5	5	2	1	5	4	3	1	4	1	2	2	4	6	3	5
	1166	6		2	5	5	5	6	4	5	5	1	4	3	6	3	2	2	4	5	4	1	4	5	5	5	6	4	1	4	4	1	1	3	5	5	5	2	4	2	4	5	6	5	5	4	4	5	1
	1167	6		5	5	5	1	1	1	5	5	1	3	4	2	3	3	2	6	1	1	4	5	5	3	4	2	5	1	4	4	1	2	4	6	4	5	5	1	6	1	6	5	6	6	4	4	6	2
	1168	6		5	6	1	2	4	3	5	5	4	4	3	5	6	4	5	3	6	3	1	1	3	5	5	5	5	2	3	5	5	3	3	5	6	6	4	5	3	2	1	3	1	4	5	1	2	4
	1169	6		4	3	1	5	2	3	5	6	4	5	6	5	4	1	6	2	5	5	2	3	2	2	5	5	2	3	6	1	5	1	1	4	5	6	4	3	1	2	2	6	4	5	5	1	3	3
	1170	6		5	1	2	4	1	4	1	3	5	4	4	2	4	5	5	2	2	5	5	1	4	1	5	5	5	2	2	5	5	2	2	5	5	1	4	3	5	4	2	6	2	2	2	1	4	1
	1171	6		3	3	1	3	4	1	1	5	4	5	5	6	4	5	4	6	3	2	6	6	4	2	2	1	5	4	3	1	6	4	1	2	4	5	1	4	4	5	2	5	2	2	4	5	4	2
	1172	6		5	5	5	1	2	5	3	2	1	3	5	5	2	2	5	2	2	4	1	5	4	3	1	5	3	6	5	2	2	2	5	4	1	5	2	5	5	5	5	6	4	5	4	6	4	5
	1173	6		5	6	5	4	5	5	4	5	4	5	6	3	1	5	5	3	4	4	2	4	1	5	4	6	2	5	5	2	2	2	5	1	6	2	3	5	6	2	2	6	5	2	3	4	2	5
	1174	6		5	2	1	1	2	1	4	5	1	5	3	6	6	2	6	5	5	5	6	1	5	2	3	3	4	4	3	2	3	5	2	5	3	5	1	4	1	5	3	5	2	4	5	1	4	2
	1175	6		1	2	4	4	5	1	5	2	5	2	2	2	5	2	2	4	2	5	2	4	4	2	2	5	2	6	3	6	3	1	4	1	4	4	5	2	3	3	2	3	4	5	5	4	5	4
	1176	6		2	2	2	4	3	1	3	4	6	5	4	2	6	5	5	5	2	4	3	2	3	5	1	5	4	4	4	5	2	4	5	3	3	3	2	4	2	1	1	1	5	5	5	5	5	5
	1177	6		4	4	6	4	5	1	3	4	4	5	5	3	5	2	2	5	1	6	5	3	5	5	1	4	4	4	6	4	2	5	5	6	1	6	2	5	4	2	4	2	4	5	4	5	2	4
	1178	6		5	4	2	4	6	6	4	1	4	2	1	2	5	2	5	3	4	3	4	5	4	6	2	5	2	2	5	4	1	4	1	4	2	2	4	3	6	1	5	5	5	5	3	5	1	5
	1179	6		4	3	2	4	1	6	2	6	4	5	5	2	5	2	2	5	4	2	1	5	5	1	5	5	4	2	1	4	2	1	2	4	1	5	5	3	4	5	4	2	6	5	6	6	1	5
	1180	6		5	4	1	6	4	1	4	1	4	2	6	5	2	2	1	5	1	4	5	2	5	2	3	4	5	3	2	2	1	5	5	2	2	2	2	5	1	6	2	2	3	4	3	6	3	5
	1181	6		1	3	6	4	3	5	2	5	2	2	2	5	2	5	2	2	5	4	2	4	2	1	4	2	1	4	4	2	6	6	2	4	6	5	4	2	5	4	3	4	1	3	2	1	5	5
	1182	6		5	1	5	1	2	3	6	5	2	2	5	4	1	5	2	4	6	1	5	4	2	2	2	2	5	1	5	3	5	4	5	2	1	1	3	4	6	3	5	4	4	1	4	5	2	3
	1183	6		2	2	4	1	4	2	4	4	1	3	3	6	6	6	4	6	2	2	4	2	1	1	5	5	2	2	2	4	5	1	5	5	4	3	4	4	2	2	4	4	5	3	2	1	5	2
	1184	6		2	5	2	2	2	1	6	2	5	5	4	2	2	3	2	6	2	1	2	1	2	6	5	3	6	6	6	5	5	2	3	2	5	5	2	4	2	5	2	3	5	1	2	3	4	2
	1185	6		5	6	5	6	3	2	5	5	4	3	3	5	4	1	2	1	6	5	1	4	5	4	2	2	3	4	4	3	4	5	2	5	1	3	2	5	6	4	1	5	5	6	6	5	1	3
	1186	6		1	2	2	5	3	4	4	4	5	6	2	6	2	2	4	1	4	1	2	2	4	4	2	6	5	1	4	4	6	4	5	1	4	6	2	2	5	5	4	5	2	4	4	2	3	4
	1187	6		4	3	1	2	1	1	2	1	2	1	1	4	2	5	6	1	1	6	1	2	2	5	4	1	3	5	2	3	4	2	5	5	5	2	4	1	3	3	3	6	4	5	4	2	2	6
	1188	6		5	4	2	3	1	3	4	3	4	5	2	1	4	5	1	3	4	1	1	5	3	5	2	2	5	2	1	5	4	4	5	1	1	2	1	2	1	4	3	6	4	6	4	3	4	4
	1189	6		5	6	1	6	6	2	6	6	5	1	2	1	5	4	1	5	3	5	3	2	4	2	5	4	5	3	2	4	5	6	4	2	5	5	4	5	5	5	6	5	2	4	2	1	1	4
	1190	6		5	6	5	6	5	1	5	4	6	1	3	2	2	5	2	2	2	1	4	5	2	1	4	3	5	5	5	5	5	4	5	2	4	4	5	4	4	2	5	4	5	3	5	5	5	5
	1191	6		2	5	5	2	2	6	4	2	1	5	2	2	4	6	6	2	6	4	6	3	5	4	6	4	2	5	6	5	5	1	4	2	6	2	4	1	1	3	6	5	5	5	2	3	5	4
	1192	6		5	5	3	4	4	2	4	4	3	5	2	5	2	2	2	6	4	5	4	5	5	5	5	1	6	3	5	1	3	6	5	1	3	5	4	3	5	6	4	2	1	1	1	4	6	3
	1193	6		5	5	3	6	5	2	1	2	2	4	5	2	4	1	3	5	1	2	5	2	2	5	5	5	1	1	1	1	2	1	1	4	5	4	5	2	2	5	3	6	6	5	5	5	2	5
	1194	6		1	5	2	6	6	6	5	4	6	5	6	2	4	5	5	1	5	3	3	5	1	1	4	4	2	5	2	5	5	5	5	5	2	1	5	2	5	2	2	5	5	2	4	3	4	5
	1195	6		4	2	1	5	2	1	2	5	5	5	6	2	6	5	2	5	5	4	5	5	1	5	5	1	5	3	1	1	1	5	5	2	5	5	2	2	5	4	3	4	5	6	3	2	2	5
	1196	6		2	1	2	1	2	5	5	3	2	6	3	4	1	6	4	3	5	1	4	4	1	6	3	2	2	1	2	4	1	5	5	6	2	5	2	5	2	4	4	2	5	2	4	4	1	5
	1197	6		1	2	4	3	2	6	2	5	3	5	2	5	1	2	4	4	4	4	2	1	5	2	5	4	5	5	4	1	2	4	2	4	2	4	5	4	3	4	6	5	5	2	3	3	5	3
	1198	6		3	5	2	3	2	5	2	1	1	5	5	2	4	2	2	5	5	4	4	5	4	4	4	4	2	2	2	5	3	5	5	3	3	2	6	6	1	6	3	1	4	4	5	2	6	4
	1199	6		2	5	5	6	1	5	4	4	5	3	4	1	6	4	4	5	4	1	5	2	4	2	6	5	2	1	2	5	1	1	5	5	3	4	2	1	5	4	1	2	1	1	5	5	1	5
	1200	6		2	4	1	1	5	1	5	2	5	5	3	4	5	4	5	2	3	2	1	6	6	1	6	6	2	5	4	1	6	1	2	2	2	1	5	5	5	5	1	5	3	1	2	6	3	3
	1201	6		3	5	1	1	1	4	4	2	2	3	4	4	5	5	5	4	5	5	5	4	2	2	6	4	1	4	3	6	6	1	5	4	2	5	4	2	5	5	5	1	2	3	5	1	2	1
	1202	6		6	1	5	3	4	2	4	2	6	4	2	2	4	5	6	6	5	2	1	4	4	5	5	5	1	5	3	5	2	3	2	4	1	2	6	5	6	5	4	4	5	2	2	5	4	3
	1203	6		4	6	5	2	6	1	6	4	5	4	6	2	5	1	5	4	4	5	4	2	2	4	4	1	4	4	2	2	6	3	4	1	5	3	2	5	2	2	5	4	1	5	4	5	2	2
	1204	6		4	1	6	5	5	4	1	2	5	1	3	6	2	1	2	1	5	5	4	5	4	4	3	5	3	5	4	3	1	4	1	5	3	1	2	2	5	2	2	2	5	5	6	5	5	5
	1205	6		5	5	6	5	5	5	2	1	2	4	4	5	5	2	2	5	4	2	3	2	6	2	2	1	2	5	1	5	4	1	1	4	1	2	2	2	4	3	5	5	3	3	1	3	3	5
	1206	6		2	5	1	3	2	1	1	5	2	6	4	2	2	4	2	5	1	4	5	5	6	3	1	2	1	1	2	5	2	5	3	4	3	2	5	1	3	2	2	2	5	5	5	2	4	1
	1207	6		4	6	2	3	3	2	3	5	2	3	3	1	2	1	4	5	1	2	4	1	2	5	2	5	4	3	1	1	3	5	2	1	3	1	4	2	5	5	5	6	2	1	5	5	6	4
	1208	6		6	1	2	3	4	4	5	2	5	2	1	5	1	3	5	5	4	6	1	5	4	6	6	4	5	6	3	5	4	5	5	2	1	4	2	3	4	1	1	5	2	2	3	3	4	2
	1209	6		5	2	2	4	3	1	3	2	3	2	4	2	1	3	5	4	6	2	6	5	5	2	5	5	2	1	5	5	2	2	4	2	5	2	4	6	5	2	3	5	1	2	1	4	1	4
	1210	6		4	6	3	1	4	5	1	1	1	4	5	5	5	3	4	2	5	2	2	5	1	2	6	5	2	5	2	5	4	2	4	2	5	4	5	5	2	4	5	4	3	2	5	3	4	2
	1211	6		5	1	5	6	1	2	2	2	5	1	3	3	5	5	2	6	1	3	4	5	1	3	6	2	4	4	5	2	6	1	5	1	4	5	6	4	3	1	3	1	3	5	6	1	5	1
	1212	6		4	4	5	5	4	5	1	3	5	2	2	5	3	6	4	1	4	4	5	1	4	2	2	4	4	4	5	1	2	5	5	1	6	1	4	1	2	2	4	6	2	6	5	2	1	1
	1213	6		6	2	2	5	1	3	2	3	2	2	3	5	4	2	5	1	6	6	5	2	1	1	5	4	2	2	1	2	6	2	4	4	2	6	2	6	6	3	1	5	1	5	5	4	6	4
	1214	6		6	1	1	1	4	3	2	4	4	1	3	5	2	5	3	3	6	5	1	1	1	3	4	2	5	2	5	3	2	5	5	2	3	1	4	5	1	5	2	1	1	3	2	5	4	5
	1215	6		1	1	2	4	5	3	5	4	2	6	2	1	6	2	2	2	1	2	2	4	2	5	4	6	1	2	1	4	2	2	1	4	5	1	5	3	4	4	1	4	3	4	6	2	5	4
	1216	6		3	5	5	6	1	4	1	2	4	4	5	5	4	5	2	2	3	2	1	5	4	2	2	2	1	4	1	1	5	5	5	1	6	5	1	4	6	3	1	4	1	2	4	5	4	2
	1217	6		5	3	2	5	5	5	4	6	5	2	5	5	1	1	6	6	4	2	3	6	2	5	2	5	3	4	5	6	4	6	5	1	1	5	4	5	2	5	1	4	4	2	2	4	2	3
	1218	6		5	3	3	3	5	5	2	5	4	2	5	3	2	1	1	5	1	5	2	3	2	3	3	3	4	5	4	5	1	2	3	4	6	5	1	2	6	5	2	3	1	4	1	3	3	6
	1219	6		5	5	6	5	2	5	5	5	4	1	2	5	2	2	1	2	5	2	5	2	6	4	1	1	1	5	2	2	5	6	1	5	4	6	6	5	2	4	3	5	4	2	4	2	4	3
	1220	6		3	1	4	4	4	5	2	5	5	2	2	2	5	4	1	4	5	1	5	4	5	5	2	4	5	2	2	2	3	5	2	2	1	5	5	4	4	6	5	5	1	4	6	2	4	4
	1221	6		5	4	5	5	5	6	2	4	2	3	2	4	6	2	1	6	4	4	3	2	1	1	1	2	6	2	1	2	5	4	1	3	3	5	5	5	6	5	2	2	5	5	4	1	3	1
	1222	6		5	1	3	4	4	5	1	4	2	1	2	2	2	2	6	4	4	5	5	3	6	2	2	1	2	2	2	1	2	6	2	5	3	4	5	5	1	5	5	6	1	2	1	2	2	3
	1223	6		1	5	5	4	5	4	2	5	5	2	5	4	5	1	2	1	5	1	5	1	4	4	5	5	5	4	3	2	5	2	3	4	2	6	2	1	5	2	2	6	1	4	5	2	2	5
	1224	6		2	2	1	2	3	3	5	1	5	5	2	2	4	5	6	1	1	6	5	5	2	4	3	4	4	4	2	1	6	4	2	1	2	1	2	5	5	5	2	2	1	3	2	5	2	6
	1225	6		3	5	2	6	2	1	2	5	5	1	2	1	2	6	4	2	5	4	5	2	3	2	5	2	3	4	4	4	1	4	2	2	6	6	5	5	5	2	4	3	2	1	4	5	5	2
	1226	6		2	1	2	4	1	4	5	5	2	4	5	5	4	6	2	2	4	4	5	5	5	5	2	6	3	2	5	5	4	6	2	1	4	4	5	2	5	1	1	2	5	5	5	1	6	3
	1227	6		5	2	3	1	5	2	2	3	5	4	4	1	2	4	5	3	2	5	4	1	5	4	2	1	5	4	6	4	3	4	1	1	3	5	4	5	5	5	6	5	5	2	4	4	4	4
	1228	6		4	2	4	2	1	2	2	3	5	4	5	5	3	2	4	3	6	5	1	2	4	2	2	2	3	5	2	4	2	5	3	3	2	5	2	2	4	2	4	5	5	2	5	5	2	5
	1229	6		6	4	4	2	4	3	4	2	6	6	3	4	4	4	2	3	3	3	5	1	2	1	2	4	4	2	3	1	3	3	2	5	4	6	1	3	5	3	6	2	3	5	5	6	2	4
	1230	6		6	6	6	2	2	5	5	5	3	4	3	5	5	5	2	3	2	1	2	1	2	6	5	2	5	1	5	5	5	2	3	1	3	3	4	5	5	4	2	3	5	5	1	2	5	3
	1231	6		5	2	3	5	2	4	5	4	1	1	2	1	6	6	5	5	6	2	3	5	5	5	1	2	6	5	5	6	4	1	5	3	1	2	5	6	1	5	4	2	5	4	4	1	5	4
	1232	6		2	4	4	5	1	2	5	4	6	6	4	4	2	6	3	5	5	5	2	5	4	5	1	4	6	2	5	2	3	4	4	3	6	3	5	6	2	6	4	4	2	1	2	6	5	5
	1233	6		4	6	5	1	2	3	4	4	5	6	5	2	6	6	2	2	1	4	1	2	5	2	5	4	4	3	3	3	6	4	5	3	2	6	5	2	1	5	5	6	4	1	4	5	2	5
	1234	6		2	1	4	6	3	2	3	2	6	5	6	5	4	3	6	2	1	2	3	4	6	4	5	5	4	3	2	5	4	2	4	5	1	3	4	1	4	4	2	4	2	2	3	3	4	3
	1235	6		4	4	5	3	2	3	5	4	4	3	1	5	2	4	2	3	1	1	3	2	5	2	4	2	2	1	2	4	4	5	3	2	4	2	5	4	1	4	4	1	5	3	4	5	1	2
	1236	6		1	5	1	5	5	1	2	5	1	2	5	4	6	5	2	2	1	4	3	4	1	3	1	5	5	1	2	5	5	5	6	4	3	2	2	6	5	4	5	5	2	5	3	6	5	2
	1237	6		4	4	4	5	5	1	3	2	1	4	1	5	2	2	3	3	1	3	4	4	5	2	4	5	5	5	5	6	5	3	2	2	2	4	2	2	4	5	6	1	4	2	5	5	3	6
	1238	6		1	2	3	4	1	5	2	4	5	6	1	4	4	3	4	5	5	1	4	2	4	5	5	2	2	4	5	4	6	5	2	5	4	6	2	2	6	1	2	4	4	2	3	2	5	5
	1239	6		5	1	1	5	4	2	2	5	4	1	5	5	2	4	4	5	4	1	1	3	1	2	1	5	1	4	5	2	2	2	2	4	4	6	5	3	6	6	4	1	4	2	4	4	5	2
	1240	6		5	1	3	4	4	2	3	3	4	5	4	2	3	3	5	1	5	1	5	1	2	5	2	2	1	2	1	4	2	2	5	4	6	5	5	2	5	5	4	5	3	2	4	1	4	5
	1241	6		2	2	1	4	6	6	3	1	1	5	5	5	1	5	1	5	4	4	3	1	2	5	1	1	2	5	2	3	2	2	2	4	5	4	4	4	3	4	6	5	2	4	4	2	4	4
	1242	6		6	5	4	5	1	2	1	4	6	4	4	4	2	3	5	1	4	4	5	4	2	4	4	5	2	6	1	6	5	4	3	3	4	3	5	2	5	4	4	3	1	2	6	4	4	5
	1243	6		5	2	5	4	4	2	2	1	3	3	6	6	5	6	6	4	4	5	2	4	4	2	4	3	5	6	6	5	1	5	1	1	2	2	1	2	2	5	1	1	2	4	5	5	1	1
	1244	6		1	5	5	2	2	3	3	2	4	5	5	4	2	4	5	4	5	4	2	4	5	1	5	2	5	6	4	5	4	2	3	3	4	2	5	2	4	5	2	6	2	4	4	2	6	4
	1245	6		5	1	1	2	3	4	2	4	4	2	2	6	5	2	3	2	4	5	5	3	1	3	3	5	2	4	5	4	2	5	2	5	4	1	5	6	2	6	5	5	5	1	2	4	3	4
	1246	6		3	5	2	4	2	5	6	3	2	1	3	2	5	5	3	5	2	5	2	1	6	2	5	5	3	3	4	1	2	6	1	4	5	4	4	5	1	4	4	5	4	1	4	3	4	1
	1247	6		6	5	5	6	3	2	5	4	5	5	5	4	6	4	1	3	5	2	6	1	5	4	4	5	2	1	3	1	2	5	5	2	5	2	5	1	2	4	1	2	5	1	2	2	2	5
	1248	6		5	6	2	4	6	1	2	2	6	4	5	3	2	4	1	4	3	4	5	2	5	2	5	4	1	3	5	6	2	5	4	2	5	4	1	2	4	2	5	1	6	6	6	4	5	4
	1249	6		5	2	3	5	5	3	5	6	1	5	1	5	1	5	2	4	4	4	6	3	1	5	2	2	4	4	5	6	5	5	5	5	5	1	2	5	6	2	6	4	5	1	2	5	4	6
	1250	6		5	5	2	5	1	4	5	4	2	1	4	6	3	5	5	1	4	3	3	6	4	4	1	6	5	3	4	3	1	4	1	5	2	1	2	4	5	2	5	5	5	1	1	5	4	5
	1251	6		2	5	6	3	5	4	5	6	3	2	1	2	5	4	6	5	4	5	5	1	5	4	5	1	5	5	5	1	5	5	1	1	2	6	4	5	2	5	1	5	5	6	6	1	6	5
	1252	6		6	2	3	3	5	5	4	6	6	4	5	1	5	1	3	4	3	2	4	5	2	5	5	1	6	2	2	5	1	5	3	2	4	2	2	2	2	5	5	4	6	1	2	6	2	3
	1253	6		6	6	2	5	6	1	4	2	5	3	3	2	5	4	2	4	4	5	3	2	1	2	2	5	5	3	5	4	5	4	2	5	5	5	5	1	3	4	2	6	1	5	4	5	2	2
	1254	6		2	2	3	4	6	5	4	6	5	4	4	5	2	2	1	2	2	4	1	2	1	5	5	5	5	1	2	6	4	4	6	6	2	1	5	1	4	3	2	1	5	2	5	5	2	3
	1255	6		2	6	2	5	2	2	5	5	6	3	4	2	2	1	5	2	5	6	5	1	4	5	4	2	4	2	5	5	5	6	1	4	6	4	4	6	6	2	3	4	5	2	2	1	3	5
	1256	6		4	5	6	2	4	2	1	6	2	2	3	2	5	3	2	2	5	5	5	5	5	5	5	5	4	1	2	3	5	4	3	3	2	4	6	2	6	6	4	5	5	4	5	2	6	1
	1257	6		2	1	4	2	1	2	6	5	2	5	1	4	2	4	4	3	5	5	6	5	4	6	3	1	1	4	5	1	5	2	1	1	4	6	3	4	5	5	2	2	6	6	2	2	1	4
	1258	6		5	5	1	4	3	2	4	2	1	5	2	5	4	6	2	2	5	4	4	2	2	1	2	3	6	3	2	6	6	5	2	5	2	2	1	1	6	4	2	1	2	4	6	2	5	3
	1259	6		4	1	5	2	1	2	4	5	2	1	2	1	5	2	6	6	4	4	5	5	4	3	2	6	5	3	2	4	5	2	1	1	4	5	4	2	4	4	5	3	4	5	5	4	1	5
	1260	6		5	4	2	1	1	5	4	5	5	5	4	1	3	5	5	6	2	4	5	5	6	1	5	1	5	5	2	4	3	4	1	6	1	5	1	4	2	2	5	3	5	5	2	3	1	5
	1261	6		2	4	5	3	1	4	1	4	5	1	5	4	2	1	1	5	2	2	6	4	2	5	6	1	1	2	2	1	3	5	5	5	4	6	2	3	4	2	4	5	3	6	4	4	1	6
	1262	6		1	3	5	5	2	5	4	4	6	2	2	1	6	2	5	4	2	5	5	5	2	5	1	6	6	4	5	5	5	1	5	1	2	1	2	4	1	2	5	4	4	2	4	2	5	1
	1263	6		4	2	4	4	6	1	1	1	1	5	1	4	3	5	4	1	1	1	5	3	5	2	5	1	3	3	5	1	6	1	6	5	5	1	4	6	4	5	4	3	4	1	2	6	5	2
	1264	6		2	5	5	4	1	5	1	5	5	4	1	6	3	5	5	4	5	2	2	1	1	2	4	3	6	5	1	4	2	5	5	4	5	2	4	4	5	2	4	5	3	1	6	5	6	2
	1265	6		4	4	5	1	2	4	4	5	2	5	5	6	4	4	2	4	6	6	5	4	2	6	1	2	6	2	2	4	5	2	3	5	2	4	5	5	3	4	6	6	3	4	4	4	5	5
	1266	6		5	5	2	5	3	2	2	6	2	6	4	1	4	2	6	2	4	1	6	4	2	4	2	2	4	3	5	4	2	5	5	6	5	5	2	1	4	6	1	2	4	4	5	5	4	2
	1267	6		3	5	5	1	5	2	3	4	6	3	5	4	5	5	1	3	5	2	2	5	6	5	4	5	4	3	2	6	6	5	6	4	6	3	5	4	4	5	4	5	5	6	5	4	4	4
	1268	6		2	5	2	4	4	4	2	1	4	5	6	1	2	2	4	4	2	3	5	4	4	5	4	3	1	5	1	4	1	2	5	2	4	5	2	5	4	4	6	5	3	4	3	4	4	2
	1269	6		3	1	5	4	6	4	6	3	2	3	5	5	4	1	3	2	2	4	6	4	4	2	4	2	4	5	5	1	2	5	1	2	5	3	2	2	4	5	5	2	3	4	5	5	5	5
	1270	6		3	2	2	5	4	6	2	2	6	5	4	4	5	2	1	4	5	2	5	5	5	2	2	6	1	4	5	5	4	5	5	5	4	4	1	2	5	5	6	5	1	4	4	6	4	1
	1271	6		4	2	5	6	1	3	5	5	3	5	5	5	2	2	5	2	2	5	2	4	5	3	2	5	5	4	4	4	5	5	5	2	2	2	2	5	5	2	5	4	1	3	3	5	4	5
	1272	6		4	2	5	3	2	4	5	2	6	3	2	4	6	5	3	2	4	1	5	2	5	2	4	5	4	5	1	2	6	3	3	2	5	1	4	5	5	2	6	2	1	5	2	3	3	5
	1273	6		3	3	4	4	2	5	3	2	4	5	5	5	5	1	5	3	4	5	4	5	5	6	2	4	4	1	5	3	2	3	2	2	4	5	3	4	2	5	5	1	4	4	4	2	4	1
	1274	6		4	5	2	1	6	5	2	4	5	5	5	4	5	2	2	2	2	4	3	4	1	6	6	5	6	5	5	5	2	4	2	1	1	5	6	2	5	2	5	5	1	2	4	5	2	2
	1275	6		5	5	1	1	1	1	5	1	2	3	3	5	2	3	6	5	5	3	4	2	4	1	6	4	4	4	5	4	1	2	4	5	6	4	2	2	4	6	1	1	5	2	5	3	1	3
	1276	6		5	6	4	4	2	4	3	2	5	2	1	1	4	6	5	2	5	1	2	2	4	4	4	5	5	2	2	2	4	5	1	4	5	4	5	1	5	5	6	4	4	6	1	5	2	4
	1277	6		2	5	2	4	2	5	6	2	4	6	6	2	6	3	6	2	5	6	2	5	5	2	2	4	5	4	4	3	2	5	2	5	5	4	4	5	5	2	5	5	2	1	2	5	3	2
	1278	6		4	2	4	1	5	4	5	5	4	5	6	5	3	3	5	3	5	4	6	5	4	6	3	2	5	5	5	6	5	5	4	4	1	1	6	1	5	5	5	4	3	6	5	6	2	4
	1279	6		3	4	6	1	4	4	2	6	5	1	5	5	2	5	4	5	1	1	1	5	5	1	5	6	2	1	6	6	4	1	2	5	5	5	2	6	3	5	2	4	6	6	2	4	2	3
	1280	6		2	5	3	5	1	1	1	3	1	1	3	2	1	1	2	2	1	5	2	1	5	1	5	4	2	5	5	2	5	4	5	5	1	2	1	4	4	5	4	2	5	5	4	2	5	3
	1281	6		5	4	1	5	2	2	5	5	2	5	5	3	4	5	5	1	1	3	5	5	4	6	4	4	2	3	5	6	2	4	2	6	5	1	6	4	1	3	4	2	5	2	2	5	2	2
	1282	6		1	4	6	3	2	3	2	4	6	4	6	1	4	4	5	1	5	1	5	4	2	6	4	5	2	3	1	5	2	2	5	5	3	6	5	1	4	2	6	4	6	1	4	3	2	1
	1283	6		4	2	4	5	5	4	5	2	5	4	1	5	6	5	2	4	5	1	2	5	6	2	5	2	2	2	1	5	6	5	4	5	5	1	3	5	3	4	4	2	6	6	4	3	4	6
	1284	6		1	4	4	1	1	5	2	2	6	5	6	2	4	5	2	1	1	5	6	5	3	5	4	6	6	2	4	4	5	4	2	5	6	1	2	3	5	5	5	2	4	5	1	5	4	4
	1285	6		1	5	5	2	3	4	3	2	3	3	5	5	6	4	5	2	2	2	6	4	5	1	5	4	2	1	5	4	5	2	5	4	4	2	3	4	3	1	1	3	4	5	2	2	6	4
	1286	6		3	3	3	4	6	4	2	2	5	6	1	6	2	3	2	4	5	4	6	2	1	1	1	1	4	1	5	2	3	6	3	5	4	1	4	1	6	2	4	3	5	4	6	2	5	5
	1287	6		6	2	2	5	1	2	1	6	4	2	5	2	1	2	5	5	1	3	3	6	5	5	2	4	3	5	1	4	2	2	2	1	2	6	1	5	4	5	2	2	5	2	5	3	2	6
	1288	6		1	2	5	2	2	4	5	2	2	2	1	5	4	5	4	2	3	5	5	2	4	4	4	2	6	1	3	5	3	4	5	2	5	2	6	6	4	5	1	6	2	1	5	4	4	4
Li [17]	1	1		3	5	4	4	5	4	6	4	3	1	2	4	1	5	1	1	2	5	5	5	4	5	4	1	5	5	5	4	2	5	2	2	4	5	5	5	2	4	2	2	2	2	2	5	5	6
	2	1		2	6	1	5	1	4	2	4	1	1	3	3	2	4	1	3	1	6	5	5	4	4	3	2	1	6	5	4	6	6	6	3	1	2	6	2	2	5	2	6	2	4	6	4	2	1
	3	1		5	2	2	4	5	2	5	6	1	1	1	5	1	3	1	4	4	5	5	1	1	2	1	2	4	5	2	1	3	5	5	5	2	4	4	5	6	3	3	1	2	6	2	2	6	4
	4	1		2	5	5	5	4	3	2	2	1	1	4	5	2	2	3	2	5	2	2	5	4	1	1	5	4	6	1	2	5	2	3	1	5	5	2	5	1	1	5	1	6	1	6	4	5	4
	5	1		2	1	2	1	2	5	5	6	1	5	3	3	1	2	4	1	6	2	4	1	5	4	2	5	2	1	1	4	4	2	5	4	5	3	2	4	5	2	5	1	1	5	1	6	1	6
	6	1		6	1	3	3	4	5	1	2	3	1	5	2	4	4	2	4	5	4	1	4	4	1	4	3	5	1	1	6	5	4	2	5	5	2	4	2	5	3	6	5	3	2	2	4	3	3
	7	1		2	2	5	1	5	5	2	5	5	5	2	2	4	1	6	1	5	2	6	1	5	6	2	1	1	3	5	5	6	2	1	5	4	1	5	1	6	5	3	3	5	5	3	5	3	1
	8	1		4	4	2	5	4	2	5	1	2	3	2	1	5	1	2	4	5	2	5	6	5	6	2	4	2	4	2	6	4	2	6	5	2	5	5	5	2	6	4	2	6	4	6	2	5	2
	9	1		4	1	4	6	1	5	6	5	5	6	4	5	2	2	6	5	1	5	5	5	1	1	4	2	5	5	2	4	6	5	4	2	3	5	2	5	5	4	5	4	2	5	3	2	1	4
	10	1		3	1	1	2	1	1	4	6	3	2	6	4	1	1	1	5	4	5	1	5	2	2	1	2	4	4	4	3	2	2	2	6	1	2	1	2	4	2	1	1	5	5	1	2	2	4
	11	1		1	1	3	1	5	2	6	3	5	5	5	2	2	5	4	6	5	2	5	5	2	4	2	5	5	2	5	4	4	2	4	5	2	1	3	2	5	6	1	3	6	2	5	1	1	1
	12	1		2	6	2	1	6	4	3	5	1	6	5	2	2	2	2	5	5	4	4	3	2	5	4	5	5	4	3	4	5	5	2	3	2	5	1	1	5	5	5	4	6	3	2	5	6	5
	13	1		5	2	2	5	5	2	3	2	5	2	5	5	3	2	5	5	5	2	1	1	1	1	2	1	2	5	1	4	1	5	2	1	5	2	5	1	5	5	1	2	1	5	5	3	4	5
	14	1		5	5	4	3	1	1	2	1	1	1	6	4	2	5	5	4	1	4	2	2	2	3	5	2	3	4	5	5	2	4	2	1	2	2	6	5	4	2	1	2	5	1	5	2	5	5
	15	1		4	2	1	3	5	1	4	5	2	5	6	1	4	2	4	6	6	4	4	4	5	2	2	1	3	1	2	2	4	4	2	5	2	2	6	4	5	2	2	3	4	5	3	3	2	4
	16	1		4	6	5	1	1	5	5	5	4	5	6	4	4	5	2	5	5	2	5	4	6	2	6	4	3	5	2	2	4	1	2	6	4	5	5	1	6	1	6	2	4	2	2	3	5	3
	17	1		5	2	6	4	5	5	4	4	2	4	4	1	2	4	4	5	2	1	3	6	1	5	2	5	4	2	4	4	5	1	2	5	5	1	5	5	2	3	4	1	4	4	6	5	3	2
	18	1		1	2	2	2	6	5	4	1	2	4	5	6	2	4	5	6	5	6	4	1	5	4	4	1	5	4	5	5	5	5	3	5	5	5	2	3	5	3	5	4	2	2	1	5	2	4
	19	1		1	3	4	5	5	1	1	2	2	3	6	2	4	5	5	5	4	6	5	3	5	3	4	2	1	2	1	2	5	4	2	3	5	1	2	5	5	5	5	5	5	3	2	5	4	2
	20	1		2	3	5	2	4	6	4	5	6	1	5	1	2	5	5	6	5	5	5	2	5	1	1	3	4	4	1	4	4	5	2	1	5	2	6	2	6	5	2	2	1	5	2	4	4	1
	21	1		2	5	2	4	1	2	4	5	5	4	2	4	3	2	5	6	5	4	3	6	4	5	4	5	2	3	2	2	4	6	4	2	5	2	2	4	4	6	3	1	5	3	1	4	4	1
	22	1		4	5	5	1	2	2	1	1	1	3	5	4	5	6	5	6	2	1	1	2	6	3	5	5	5	5	1	6	5	5	6	4	4	6	4	1	5	4	2	5	5	1	5	6	1	1
	23	1		6	5	5	2	2	5	3	5	5	1	6	6	1	5	5	1	1	1	5	5	3	5	4	5	4	4	3	3	5	5	5	6	6	4	5	2	5	1	4	3	2	5	5	4	5	1
	24	1		4	2	5	4	1	5	1	4	4	4	1	5	2	4	4	3	1	4	4	1	5	5	1	4	2	6	5	5	5	2	3	1	4	5	3	5	6	1	6	4	2	2	5	2	5	4
	25	1		5	1	1	3	5	5	4	2	2	2	2	1	4	2	5	6	4	4	5	4	4	6	2	4	4	1	1	3	3	1	2	4	6	5	5	5	2	6	2	4	5	3	2	2	5	5
	26	1		5	3	2	4	2	1	4	3	4	5	2	5	6	6	1	4	2	5	5	2	3	5	2	2	6	2	2	5	2	1	1	5	5	4	3	2	5	3	4	6	5	5	2	5	1	1
	27	1		4	2	2	5	2	4	5	4	2	3	5	2	5	1	5	6	6	4	4	4	5	6	5	4	6	6	2	4	5	1	3	3	1	4	1	2	2	5	4	3	3	4	2	3	1	2
	28	1		4	5	1	1	4	5	5	5	1	4	5	4	4	3	4	3	5	5	5	5	2	2	3	5	3	1	2	2	5	5	5	5	4	2	5	4	2	3	4	5	3	5	2	2	6	2
	29	1		5	5	5	3	4	5	5	3	3	5	6	1	3	2	6	2	6	2	3	4	1	1	4	4	2	1	5	2	3	5	1	1	1	6	6	5	3	2	2	4	5	5	4	1	3	1
	30	1		1	1	5	5	3	5	2	1	2	3	2	1	4	1	5	5	5	3	2	5	5	5	4	5	3	2	5	3	1	3	2	4	1	6	4	1	1	2	1	5	2	1	4	5	3	2
	31	1		5	2	4	1	1	4	5	4	2	5	1	1	1	4	5	5	1	5	3	3	1	6	2	5	4	2	2	5	4	5	5	6	1	5	6	2	5	5	3	2	5	4	5	4	3	2
	32	1		3	2	1	5	2	4	2	1	4	5	4	2	5	6	4	2	5	2	5	5	5	2	4	4	5	5	3	3	6	1	1	2	1	3	4	1	2	5	3	3	5	2	2	1	3	5
	33	1		5	6	3	5	2	1	5	2	4	4	2	2	3	4	5	2	4	4	2	4	6	2	4	6	5	4	2	5	2	2	6	2	2	5	2	5	2	3	4	2	5	1	6	4	1	5
	34	1		5	4	5	2	3	3	3	5	6	5	2	1	6	3	3	6	5	1	2	2	1	1	6	6	6	1	4	5	4	4	4	6	5	3	6	2	1	2	4	4	2	4	3	5	5	3
	35	1		3	5	4	4	2	5	5	6	4	5	2	2	2	2	5	5	1	3	4	5	2	2	1	3	3	2	4	3	5	2	5	5	4	4	2	3	5	4	2	5	6	4	6	5	6	3
	36	1		5	6	5	5	2	2	4	2	3	4	1	4	5	1	4	5	5	5	5	4	5	2	2	5	5	5	3	5	4	5	2	5	5	5	4	5	1	2	5	6	5	3	6	1	4	3
	37	1		5	4	4	3	5	1	1	4	4	2	5	2	5	1	1	1	5	2	1	5	5	2	5	1	4	3	2	4	2	2	5	3	5	6	6	2	6	4	2	4	2	4	2	3	2	4
	38	1		2	4	1	2	1	5	5	3	1	3	5	1	5	5	1	2	2	4	4	5	2	2	5	4	5	2	2	5	2	2	4	4	2	5	2	5	3	6	6	5	1	1	6	5	1	5
	39	1		5	4	5	1	5	6	3	4	4	1	4	4	1	4	2	1	1	1	2	5	5	2	5	6	2	2	6	5	2	2	5	3	5	4	2	3	1	4	1	4	2	5	6	5	3	6
	40	1		1	1	2	3	5	5	1	5	2	5	4	4	6	1	4	2	4	5	4	3	4	3	4	1	5	2	4	2	2	5	2	4	1	4	3	1	6	3	6	5	5	5	4	2	5	6
	41	1		5	1	5	2	5	2	3	5	2	1	3	1	6	4	2	4	4	6	5	2	3	5	3	4	2	2	2	6	4	4	1	1	3	5	5	6	4	5	5	1	1	1	1	4	2	4
	42	1		4	1	2	5	4	2	4	5	3	5	5	1	4	2	2	4	6	4	2	2	1	5	6	5	5	5	5	2	1	2	3	2	1	2	3	6	4	6	2	5	4	3	5	2	4	5
	43	1		5	4	5	4	2	3	2	6	2	4	2	5	1	3	5	4	1	1	5	5	1	2	2	1	2	6	5	4	5	2	6	3	5	5	1	6	5	3	3	2	2	1	5	4	5	5
	44	1		5	6	5	5	5	5	2	5	4	4	6	5	5	1	6	4	2	1	5	5	2	2	5	1	4	2	1	5	2	4	1	3	1	2	3	6	4	4	2	3	4	4	2	5	2	4
	45	1		1	5	2	2	4	2	6	2	5	2	4	6	1	2	1	3	5	4	5	5	1	5	5	5	5	5	4	2	5	2	3	6	4	4	5	5	2	2	3	5	5	1	2	1	4	6
	46	1		5	5	5	3	6	6	5	2	2	4	5	4	4	1	5	3	4	3	5	5	6	5	3	2	5	2	6	1	2	5	3	2	2	1	5	3	4	4	3	5	2	1	2	4	5	3
	47	1		6	5	1	5	2	2	4	4	2	1	4	1	3	3	2	2	3	1	5	5	4	3	4	4	5	4	2	6	2	2	1	2	5	2	3	6	2	5	5	6	5	2	4	4	3	2
	48	1		4	2	1	2	4	2	5	4	5	5	1	2	4	2	3	4	5	2	1	6	5	5	5	2	2	4	5	4	6	2	4	5	5	2	3	2	5	4	4	1	3	6	3	5	6	4
	49	1		6	2	4	5	2	4	2	5	5	1	6	4	3	5	1	4	2	5	1	2	1	1	5	5	2	5	6	2	2	4	6	1	2	2	6	1	5	3	2	1	4	2	5	5	2	1
	50	1		4	4	4	5	5	1	2	5	5	1	4	1	1	4	2	4	3	3	5	4	2	5	5	2	2	2	2	1	6	1	1	3	5	2	2	5	4	3	5	4	2	4	2	6	1	2
	51	1		3	6	4	5	2	5	2	5	6	3	4	5	2	6	2	5	4	1	5	5	1	5	2	2	1	5	6	4	3	4	4	4	2	4	5	1	1	4	5	5	5	3	2	2	6	2
	52	1		5	6	3	3	5	1	1	6	2	2	1	2	5	5	5	6	5	4	2	1	6	4	4	5	6	6	5	2	2	2	4	3	2	2	4	1	5	5	4	1	5	4	5	3	1	6
	53	1		5	5	5	6	5	4	2	2	5	4	6	2	3	4	6	6	5	2	5	6	3	5	5	5	2	4	1	4	1	5	4	5	3	5	6	5	3	3	3	4	4	5	6	6	3	1
	54	1		2	4	2	4	5	1	1	1	5	2	1	5	1	6	6	5	5	4	6	5	5	2	5	1	2	1	4	4	3	4	5	4	3	5	5	5	5	2	4	5	5	1	5	5	4	4
	55	1		2	5	2	4	5	4	2	5	5	4	1	2	6	1	2	5	2	2	4	4	2	1	5	5	1	4	6	3	6	1	5	6	5	6	4	2	3	1	4	4	1	4	3	5	2	4
	56	1		5	1	2	6	4	1	3	5	6	1	5	5	5	1	6	6	2	1	5	1	2	3	3	1	4	2	2	4	5	4	4	5	3	5	5	2	2	2	5	4	5	6	3	2	1	5
	57	1		3	1	2	2	2	1	6	1	4	4	5	5	1	5	3	5	2	5	4	5	3	6	1	5	3	2	3	3	3	1	4	5	3	5	4	1	4	4	2	5	2	4	3	6	5	3
	58	1		4	5	2	1	2	5	5	2	5	5	6	4	6	2	5	2	2	5	5	4	3	2	1	4	5	5	5	4	2	2	4	4	2	2	5	4	2	5	4	2	4	1	3	4	6	5
	59	1		4	5	5	3	1	4	2	4	5	3	5	4	3	2	4	3	6	6	2	2	5	1	5	3	5	6	2	4	2	5	5	2	3	3	1	5	6	6	4	2	1	5	6	4	1	5
	60	1		4	6	1	4	2	1	2	3	2	5	4	3	5	2	5	5	2	5	1	6	5	6	6	2	1	5	4	4	2	4	4	1	2	3	3	5	6	1	5	1	4	2	3	2	3	5
	61	1		3	4	5	5	4	4	2	5	2	3	5	1	1	5	6	5	4	2	1	1	2	2	1	4	4	4	4	5	1	1	4	3	5	1	6	3	2	5	2	5	6	2	1	5	4	6
	62	1		4	1	6	1	5	5	1	5	3	5	6	4	5	2	4	2	6	1	5	5	4	1	5	4	4	2	4	2	1	2	6	5	6	2	6	4	4	3	5	6	5	4	4	5	1	2
	63	1		5	5	6	2	6	1	3	5	6	5	5	5	3	2	1	1	1	2	6	5	1	5	2	6	3	5	5	2	1	3	5	4	4	1	2	5	1	4	6	5	6	5	4	4	4	1
	64	1		4	5	5	4	5	5	1	1	6	5	2	3	2	2	1	2	3	2	4	4	2	5	1	2	5	5	1	1	2	2	1	2	2	5	4	5	4	5	5	5	4	5	6	3	5	2
	65	1		3	4	1	6	5	4	5	3	4	5	2	3	2	4	4	4	5	4	2	2	3	3	6	5	1	3	1	2	6	1	1	2	4	5	2	4	2	1	2	2	5	6	4	4	1	5
	66	1		6	2	2	1	5	2	2	4	5	5	5	4	2	1	1	4	5	6	5	5	1	5	3	1	1	5	1	3	2	5	5	3	5	6	4	2	2	1	6	3	5	3	2	2	3	5
	67	1		2	1	2	1	3	1	6	3	6	2	2	2	4	5	5	4	3	5	5	6	2	1	3	5	3	4	6	2	2	4	2	5	1	5	5	5	4	5	5	4	2	2	3	5	4	5
	68	1		4	2	6	4	2	2	2	4	4	5	1	5	1	3	5	3	5	4	4	5	2	1	4	3	4	6	1	1	4	5	4	1	2	6	5	1	1	2	4	3	1	5	3	5	2	4
	69	1		2	5	4	1	1	3	2	2	2	5	1	2	2	1	4	4	2	1	6	1	5	5	2	5	5	5	5	3	6	6	4	3	2	4	4	5	5	5	5	4	3	4	1	2	2	3
	70	1		6	2	5	6	5	2	3	2	6	5	5	5	4	1	3	6	4	6	4	1	2	5	1	1	4	4	5	2	3	5	5	6	5	5	1	5	5	6	6	4	6	6	4	4	5	3
	71	1		5	6	5	5	5	5	5	1	4	5	4	2	5	5	2	5	3	6	5	5	6	5	1	1	6	4	4	4	6	1	5	5	4	4	2	1	6	2	4	5	2	4	5	3	1	2
	72	1		5	5	3	3	4	4	4	6	2	4	5	4	5	4	2	1	6	2	4	1	1	1	4	5	4	4	2	2	5	5	2	4	1	4	4	4	6	2	5	5	1	3	5	5	6	2
	73	1		2	2	5	2	6	1	3	4	1	1	3	5	3	3	5	2	5	3	4	4	5	5	3	5	2	5	5	5	5	2	5	5	3	5	5	3	6	2	5	3	5	4	5	6	6	5
	74	1		5	5	5	5	2	4	5	5	5	3	1	2	4	3	6	5	3	5	1	3	5	6	4	1	4	1	4	1	4	3	2	3	3	4	2	2	6	3	2	2	4	6	4	5	2	2
	75	1		2	4	2	4	6	5	4	2	4	2	2	5	4	3	5	6	5	2	2	4	5	4	2	1	2	3	1	2	5	6	6	2	3	2	1	2	5	2	1	1	2	4	2	4	3	6
	76	1		5	5	4	4	1	6	1	6	5	3	3	4	2	1	1	5	6	5	5	2	3	2	2	2	5	5	3	4	2	6	4	1	5	5	6	5	2	1	2	2	3	2	4	5	4	5
	77	1		1	6	2	4	4	5	3	5	5	5	3	5	1	2	2	4	4	2	5	1	4	2	2	1	2	1	5	2	4	4	3	5	2	1	4	4	5	4	1	4	2	5	2	3	2	4
	78	1		5	5	4	5	1	2	5	4	3	2	6	5	2	4	2	5	2	4	3	5	1	1	1	6	4	3	1	5	5	2	5	4	4	6	2	5	5	5	5	4	1	1	4	6	4	3
	79	1		2	1	6	4	2	4	5	2	1	4	2	4	5	3	5	4	5	2	2	2	3	5	2	6	3	2	4	4	2	3	2	5	1	2	6	2	1	2	6	2	4	2	2	3	1	2
	80	1		2	5	3	2	3	5	5	2	4	4	1	5	5	2	2	4	1	1	3	1	3	4	6	5	5	4	3	4	6	2	1	5	2	4	2	2	2	2	1	1	5	4	5	4	5	4
	81	1		4	5	5	6	1	1	6	2	2	6	1	3	4	4	2	5	1	3	5	2	4	4	3	5	6	3	5	1	1	5	5	1	3	3	1	5	5	1	6	2	2	3	6	2	5	5
	82	1		2	5	4	1	1	5	5	4	5	2	5	6	1	5	5	2	4	5	4	5	6	4	2	1	1	5	1	5	3	2	2	3	5	5	4	3	4	5	4	5	2	1	4	6	1	2
	83	1		4	1	2	4	6	3	5	2	1	6	2	5	4	2	4	5	6	4	4	4	3	5	4	3	6	1	6	2	6	5	3	5	4	4	4	4	5	2	4	2	2	5	4	4	3	3
	84	1		2	3	5	5	1	6	1	1	3	5	2	2	1	2	1	2	5	5	3	1	2	5	5	1	5	2	4	3	1	5	1	1	5	5	1	2	4	5	4	2	4	5	2	5	5	6
	85	1		3	5	2	1	4	5	5	2	4	3	3	2	3	5	2	5	2	1	5	5	4	5	1	5	4	2	4	4	4	1	6	5	2	2	4	2	3	4	2	3	3	4	4	1	2	2
	86	1		2	3	2	2	1	5	2	6	5	1	5	5	5	4	5	5	1	3	2	5	2	3	4	5	5	2	1	4	5	4	4	5	6	1	2	2	1	6	1	5	2	2	3	2	1	5
	87	1		1	6	4	2	6	2	4	4	2	2	2	2	2	6	2	5	5	1	1	1	4	1	1	1	5	4	5	1	4	2	5	1	1	1	4	3	6	3	5	4	1	3	2	6	2	2
	88	1		2	3	4	3	4	6	6	1	4	2	5	1	4	5	2	3	3	3	4	2	5	5	5	2	4	2	5	4	2	5	5	3	3	1	2	6	4	5	6	5	2	5	2	2	6	5
	89	1		5	4	2	6	5	2	6	4	1	5	4	2	3	4	5	5	5	5	2	5	4	5	5	4	1	1	2	5	6	6	5	6	4	2	2	6	3	1	5	2	6	5	1	1	6	5
	90	1		4	3	6	5	2	5	5	5	1	4	4	5	4	2	4	4	6	2	2	2	4	5	3	5	5	5	2	5	2	5	4	3	2	4	6	1	5	2	3	1	4	3	4	1	5	5
	91	1		4	5	4	1	2	2	3	2	1	2	2	4	4	4	1	6	3	2	5	6	3	2	1	4	5	5	6	2	1	5	5	5	2	4	5	3	6	5	5	4	5	1	2	3	3	5
	92	1		2	1	5	5	4	5	4	6	5	2	1	1	2	4	6	2	2	5	1	4	1	4	1	2	6	2	1	1	6	4	2	2	2	3	6	6	5	6	4	2	4	1	3	1	6	4
	93	1		1	1	6	5	1	5	2	6	5	4	1	5	6	5	5	2	4	5	1	3	6	4	4	5	4	5	5	4	1	6	6	6	2	2	6	5	4	4	5	1	5	1	2	6	5	2
	94	1		5	2	2	5	3	1	4	5	1	4	6	5	2	5	6	2	6	4	1	1	2	6	1	2	6	1	5	5	4	4	2	5	5	5	5	2	2	5	1	4	3	4	3	2	5	5
	95	1		4	4	5	2	5	3	4	6	2	4	6	5	1	5	2	1	5	2	2	4	3	4	6	5	5	2	2	1	4	2	4	2	6	2	6	5	4	2	2	4	3	2	4	2	4	2
	96	1		5	5	3	3	5	5	5	5	4	1	5	2	6	3	4	4	4	2	2	6	2	2	5	1	6	4	4	6	1	5	5	3	3	5	1	2	5	5	4	2	4	1	3	5	4	5
	97	1		1	2	5	5	4	5	1	4	2	1	1	1	6	2	2	2	2	1	1	1	3	3	4	2	4	5	4	4	2	6	1	3	5	5	5	4	4	5	1	4	4	2	6	5	5	2
	98	1		5	3	2	2	5	3	1	2	5	2	5	3	4	2	3	5	1	5	2	2	2	2	2	5	5	5	2	2	5	2	4	5	2	6	4	4	3	3	1	4	2	3	5	6	5	6
	99	1		2	1	5	2	2	5	3	2	3	2	4	3	5	4	3	2	5	3	2	6	1	3	4	3	2	6	2	1	6	2	5	5	5	6	2	2	6	5	1	5	3	4	5	2	5	5
	100	1		5	5	5	5	5	4	1	5	3	3	4	2	5	4	5	4	4	1	6	1	1	4	5	3	1	5	1	2	1	6	4	5	5	5	2	2	6	1	6	2	5	5	5	5	4	2
	101	1		2	2	3	1	1	2	6	3	1	5	4	4	6	6	5	2	3	5	1	4	1	1	6	4	4	4	4	5	6	5	5	4	1	5	3	4	1	1	5	4	4	1	6	2	4	2
	102	1		2	1	3	4	5	5	5	4	6	3	5	1	4	2	6	5	1	1	4	5	5	2	4	1	6	4	4	5	5	1	5	4	5	2	5	6	1	4	1	5	4	4	2	1	2	1
	103	1		6	1	2	5	6	2	5	4	5	5	5	4	5	1	2	6	4	5	5	5	4	1	2	5	3	5	2	5	4	6	4	5	4	5	6	4	2	2	4	1	2	2	2	3	3	4
	104	1		4	2	4	2	1	4	2	4	5	5	2	5	5	4	5	5	2	2	5	4	2	2	5	2	5	1	5	2	5	2	1	5	4	5	2	1	5	4	5	4	6	1	5	5	5	5
	105	1		1	6	2	2	5	1	4	1	3	1	2	5	4	4	3	3	3	5	5	6	5	4	6	5	2	2	6	3	4	3	5	5	6	5	1	3	1	5	1	2	2	4	2	1	4	3
	106	1		4	4	5	2	6	2	3	6	6	5	1	6	5	6	2	6	5	6	5	5	1	4	1	2	2	4	2	5	4	5	5	1	2	2	2	2	2	1	5	1	4	5	3	2	5	5
	107	1		2	6	2	1	5	5	3	4	4	4	4	5	5	3	5	2	4	6	1	3	5	3	2	5	4	5	3	5	4	2	2	1	5	1	5	3	4	2	5	1	5	5	2	5	3	4
	108	1		4	5	6	5	2	4	3	6	4	1	5	5	5	2	5	1	5	5	4	5	5	2	3	5	1	4	3	5	3	2	2	1	1	5	2	4	4	5	1	2	1	4	2	2	2	5
	109	1		4	5	4	2	4	5	3	5	5	2	2	6	3	5	4	5	6	4	5	4	4	5	6	1	6	3	4	5	6	3	2	4	4	5	4	6	4	3	1	2	1	6	5	1	3	3
	110	2		5	2	3	1	3	1	6	5	5	4	4	1	2	4	4	4	1	1	6	5	1	4	1	5	1	5	2	5	4	2	6	1	2	4	3	6	2	2	6	4	5	3	4	5	5	2
	111	2		5	6	2	2	6	4	5	3	5	2	5	6	6	2	5	5	5	6	4	4	5	3	5	1	4	6	3	1	5	5	3	2	1	5	6	5	5	2	5	1	1	4	2	2	5	1
	112	2		3	5	6	4	4	5	1	2	5	1	6	5	2	2	5	2	6	5	6	1	6	6	2	1	4	4	5	1	1	6	1	1	5	5	2	2	1	4	5	5	2	5	5	1	2	1
	113	2		5	4	5	2	5	4	3	2	6	5	5	5	4	4	1	4	4	6	4	4	1	2	2	1	4	4	4	5	6	4	2	3	4	5	6	1	5	2	5	5	5	1	5	3	4	4
	114	2		4	5	2	1	3	6	6	1	1	1	2	2	4	5	2	3	4	4	2	4	4	2	5	4	6	2	1	4	2	1	5	5	4	5	2	2	5	5	4	3	3	5	4	2	2	4
	115	2		5	2	3	2	5	1	4	2	5	4	4	4	3	5	4	5	1	3	5	1	6	5	6	2	4	5	5	4	4	5	3	1	5	1	5	2	5	3	5	6	2	3	5	4	5	3
	116	2		4	4	3	4	3	2	4	2	5	4	4	2	3	2	4	6	4	5	4	1	6	5	4	4	1	6	3	3	6	6	6	1	6	5	5	5	3	1	5	1	1	1	2	3	5	5
	117	2		2	2	2	5	2	3	2	4	4	4	4	2	2	1	1	6	5	2	4	2	2	2	5	1	4	4	5	4	4	3	3	1	6	2	3	5	5	5	5	5	5	5	3	4	6	2
	118	2		2	5	6	5	2	4	1	1	4	5	2	5	4	6	5	5	2	5	4	2	6	1	4	6	3	6	6	1	4	5	2	4	5	5	4	1	6	6	1	3	2	4	6	5	5	6
	119	2		5	1	5	6	2	1	5	2	5	2	2	6	5	6	6	5	1	6	1	1	4	4	4	2	2	1	5	5	6	2	3	6	4	5	3	2	5	2	1	1	2	4	5	5	5	6
	120	2		5	4	5	1	4	4	5	3	3	3	4	2	2	5	5	2	4	4	5	5	2	5	5	2	2	1	1	2	4	3	5	4	1	1	2	1	5	4	5	2	2	2	4	4	5	5
	121	2		5	2	3	4	3	2	5	6	3	1	6	1	6	5	3	4	2	5	2	2	5	3	4	5	4	2	6	2	1	5	2	2	1	2	1	6	2	5	3	6	1	1	5	4	2	2
	122	2		4	2	5	5	1	1	1	6	2	2	6	4	2	6	2	2	5	2	5	1	5	1	3	1	6	6	3	3	3	3	2	4	4	3	4	2	6	4	3	5	2	4	1	3	2	4
	123	2		1	5	2	6	2	2	4	4	2	5	2	1	1	4	1	2	5	4	3	6	6	5	4	2	1	2	5	4	5	5	4	3	2	6	5	2	3	6	3	2	5	5	2	3	2	5
	124	2		5	6	2	2	5	2	4	2	5	6	6	1	6	3	5	5	6	1	1	5	4	4	2	2	2	3	1	6	1	5	2	4	1	1	6	4	6	1	2	4	4	4	1	2	4	5
	125	2		5	4	3	2	2	2	4	3	1	5	5	2	5	2	2	1	4	5	4	6	3	2	4	2	1	6	2	4	3	3	4	1	5	3	3	2	3	2	4	4	5	3	5	2	4	5
	126	2		2	5	2	1	5	5	5	1	2	6	4	5	5	1	2	4	4	2	6	1	6	3	4	5	2	1	1	3	5	2	5	5	6	4	1	2	4	5	1	3	6	5	6	6	4	4
	127	2		3	5	5	2	5	5	5	2	2	6	2	2	1	5	5	4	6	5	3	2	6	5	3	5	1	4	5	2	2	4	6	1	4	2	5	4	2	5	1	5	5	5	5	4	2	2
	128	2		4	5	3	6	4	2	4	5	4	2	5	6	4	3	4	6	5	2	2	5	2	6	4	1	3	4	2	2	4	2	3	3	5	5	5	2	6	6	6	2	5	5	2	2	2	4
	129	2		2	4	3	4	6	3	4	3	3	2	4	1	4	5	4	1	5	4	5	5	5	4	2	5	3	5	5	2	1	5	4	2	5	2	1	2	4	1	5	2	1	5	1	4	6	4
	130	2		6	6	3	4	1	1	3	5	4	5	2	5	5	5	5	5	1	1	4	2	2	5	5	6	2	2	3	2	2	5	4	5	1	2	1	2	1	2	5	5	5	2	2	4	2	6
	131	2		1	1	5	1	4	2	3	5	5	5	6	2	5	1	5	6	5	2	5	5	3	4	2	2	3	4	1	6	2	4	5	5	4	1	2	5	3	2	2	6	2	5	2	5	2	4
	132	2		4	3	4	1	2	1	1	5	1	4	2	5	4	5	2	1	1	2	5	6	4	5	5	5	1	4	6	2	6	1	3	2	3	4	2	2	5	5	6	3	4	2	1	5	6	5
	133	2		3	5	5	5	3	6	1	4	1	2	5	4	5	4	3	5	4	1	5	1	4	4	4	5	4	2	5	6	5	5	1	2	1	2	5	2	3	1	5	2	4	5	5	3	2	4
	134	2		1	5	1	4	2	4	6	2	4	6	3	2	1	2	5	6	2	2	5	1	3	6	5	5	5	2	2	6	5	5	3	3	2	4	2	4	1	1	5	4	5	5	5	4	4	5
	135	2		5	3	6	3	2	4	6	1	5	1	2	4	6	6	6	6	2	3	1	4	5	4	4	5	5	2	5	3	4	3	4	5	2	4	4	3	3	1	4	5	2	3	5	2	6	2
	136	2		1	5	5	5	4	2	5	5	4	6	4	4	1	4	4	5	2	3	2	5	5	6	3	3	5	2	2	5	5	3	2	5	2	2	2	3	2	2	5	1	2	5	6	4	3	4
	137	2		4	3	1	5	4	4	3	4	2	6	1	5	5	2	2	2	1	5	5	4	1	6	5	6	2	5	5	5	2	5	2	5	2	5	5	5	3	4	5	4	1	4	5	3	4	2
	138	2		3	1	1	5	5	4	6	5	2	2	5	1	4	1	1	6	5	1	4	3	5	5	6	3	6	6	2	5	5	5	6	2	2	2	5	3	5	5	1	5	2	1	6	3	4	5
	139	2		5	2	5	2	1	1	1	4	6	5	5	3	2	4	5	2	3	1	2	5	2	2	1	5	5	4	4	2	6	4	2	5	2	4	4	5	3	4	5	1	5	5	4	6	5	5
	140	2		6	1	4	5	3	4	2	5	2	4	5	6	4	5	1	1	5	1	5	5	1	2	2	1	2	6	6	3	2	1	5	1	5	5	1	3	5	2	1	4	2	3	1	2	4	3
	141	2		2	4	6	4	4	1	1	2	1	6	4	5	5	5	6	5	5	3	1	4	2	6	2	1	4	4	2	5	1	5	6	2	2	2	5	1	2	5	4	3	1	4	3	6	4	4
	142	2		4	2	2	2	5	2	4	2	4	1	5	1	5	5	4	4	4	4	4	5	6	6	2	1	5	4	2	4	5	2	5	4	1	4	3	5	1	5	4	3	4	5	2	4	5	2
	143	2		3	2	5	2	1	6	3	1	5	1	3	6	1	6	5	2	5	6	5	4	4	2	4	5	6	5	3	5	6	2	5	4	3	5	1	5	3	4	6	6	1	2	5	3	6	2
	144	2		3	1	5	5	2	5	2	5	5	2	5	3	5	6	5	6	4	4	1	4	4	5	5	4	1	3	2	5	3	4	1	5	1	5	3	5	5	5	4	5	5	1	3	3	1	4
	145	2		3	5	1	4	5	5	2	4	2	5	2	5	5	4	2	6	2	2	5	5	1	3	5	2	3	3	5	3	4	2	5	5	2	5	5	5	4	5	6	1	5	1	2	2	2	4
	146	2		5	4	6	1	4	3	3	6	5	4	2	3	5	5	2	6	2	2	4	5	5	4	5	5	3	3	1	5	4	2	1	4	1	5	5	5	5	1	5	5	4	4	2	2	3	6
	147	2		2	5	1	1	2	5	2	1	4	2	4	4	5	1	6	5	5	1	5	5	2	6	5	6	5	3	6	4	4	5	3	2	6	5	6	4	6	2	4	1	2	1	2	3	6	2
	148	2		2	2	2	2	5	1	1	2	2	2	4	5	2	1	2	3	5	4	4	3	2	2	2	1	5	5	5	6	2	5	5	4	2	4	5	2	2	5	2	2	5	2	4	3	2	5
	149	2		2	1	4	2	3	4	5	5	3	2	2	1	5	4	3	5	2	2	6	5	4	5	4	4	3	2	1	5	2	4	6	2	5	1	4	4	4	1	5	6	2	5	3	3	4	4
	150	2		4	6	5	2	5	2	1	5	5	2	2	6	2	3	4	4	6	2	2	4	2	3	5	4	4	2	2	5	2	2	3	2	4	6	4	5	2	4	6	2	2	5	1	3	1	4
	151	2		2	3	6	3	1	4	1	2	2	5	4	2	4	5	6	3	3	1	6	4	2	6	2	4	2	5	6	5	1	2	6	5	1	2	2	4	5	5	5	1	2	1	6	2	5	2
	152	2		1	2	2	2	1	5	1	4	5	4	5	2	4	4	5	4	1	5	5	5	5	1	1	2	5	3	4	5	3	2	2	6	4	2	5	2	1	4	4	6	5	2	2	5	5	4
	153	2		1	2	1	5	1	1	3	1	5	1	1	1	4	4	2	1	5	2	5	1	5	6	4	1	5	2	2	4	1	4	6	2	2	4	4	1	5	5	3	2	6	1	5	4	2	5
	154	2		4	2	1	3	1	2	4	4	2	1	3	1	6	3	5	4	2	2	4	6	4	4	5	2	2	1	1	2	2	3	5	6	2	5	2	1	2	4	5	2	2	3	1	1	4	4
	155	2		6	2	1	1	5	2	5	4	3	4	1	3	3	5	2	5	2	6	1	5	2	5	2	6	2	4	5	4	5	4	4	2	5	5	5	6	5	2	3	2	4	2	4	3	6	6
	156	2		5	2	2	5	1	1	1	3	6	4	4	3	2	2	6	1	4	5	2	5	5	2	6	3	2	2	2	5	2	1	4	1	5	5	6	5	2	6	1	3	3	5	4	5	5	4
	157	2		1	5	2	1	6	2	1	1	1	4	6	5	4	5	2	5	5	4	1	4	2	6	4	1	2	4	1	4	5	5	5	1	5	4	1	3	1	5	3	3	4	2	4	4	1	6
	158	2		6	5	5	4	4	2	2	5	4	3	2	3	3	5	4	6	5	5	2	2	3	5	2	6	3	2	5	5	5	5	2	6	2	2	4	5	4	3	4	2	1	5	1	6	5	4
	159	2		2	3	4	5	6	2	1	3	5	2	3	5	5	3	6	5	4	4	1	5	5	6	2	4	4	1	5	6	1	5	6	3	2	4	2	4	1	6	1	1	6	2	3	5	2	6
	160	2		4	2	2	4	5	2	5	2	4	3	5	1	1	6	4	3	5	4	5	2	2	2	5	5	4	2	5	2	4	2	2	1	1	4	4	5	5	5	2	4	3	1	3	4	5	5
	161	2		5	4	1	4	5	2	4	1	5	2	1	4	5	5	1	5	2	2	2	2	5	2	1	5	4	1	4	4	4	5	5	5	5	2	5	5	1	2	2	2	6	2	2	2	4	2
	162	2		4	2	1	4	5	6	5	3	4	5	4	4	6	3	6	4	4	2	2	3	6	2	2	5	2	2	5	1	2	2	2	6	6	4	5	2	6	5	4	1	2	2	6	4	1	5
	163	2		3	2	4	1	3	2	1	1	5	2	5	4	1	3	5	5	3	4	2	4	2	1	2	2	2	1	1	5	3	3	6	5	5	3	2	1	6	5	1	2	6	4	2	5	3	4
	164	2		5	5	3	3	1	1	2	2	6	2	4	1	1	2	4	2	1	6	2	4	5	5	4	1	4	5	2	3	5	4	4	1	4	5	5	4	4	6	2	2	2	2	2	1	4	6
	165	2		1	2	2	5	4	1	6	4	2	2	3	6	5	3	5	5	1	5	5	2	5	1	4	2	4	1	3	4	4	6	5	4	2	2	6	4	2	3	3	2	4	2	4	2	5	4
	166	2		4	2	2	5	1	5	4	1	6	4	3	2	2	6	5	5	5	5	1	6	6	5	3	2	2	5	4	4	2	3	3	3	2	4	2	2	5	1	2	4	5	4	4	3	4	1
	167	2		4	5	2	2	2	1	3	4	5	4	5	2	6	6	5	6	5	2	4	4	2	4	5	3	1	3	1	2	2	1	6	2	1	6	4	2	1	2	5	1	6	4	6	6	1	2
	168	2		2	5	3	3	6	4	5	2	5	5	2	5	1	5	2	1	5	5	5	5	5	3	5	1	5	2	1	5	4	3	6	4	3	4	4	5	5	3	6	6	5	4	5	4	4	2
	169	2		5	5	2	5	5	1	2	4	1	1	2	1	1	1	6	4	1	4	1	1	5	2	1	4	5	2	5	6	6	4	6	5	2	6	6	2	5	5	1	6	6	5	1	4	5	5
	170	2		6	6	3	1	5	5	5	5	2	4	5	4	1	4	1	4	5	6	2	3	5	2	2	6	2	4	4	3	2	6	2	1	1	2	4	5	1	1	1	2	2	3	3	4	3	5
	171	2		6	4	5	1	2	2	3	3	4	5	2	6	3	5	5	2	4	6	2	2	2	5	3	4	2	5	6	3	5	6	4	2	5	1	5	2	6	3	2	4	4	6	2	2	2	5
	172	2		4	2	2	2	6	1	5	4	4	1	1	2	5	6	2	3	4	4	4	6	4	4	5	3	1	2	1	4	2	2	5	2	6	5	5	5	2	2	1	1	4	5	6	2	5	1
	173	2		5	5	2	4	5	2	5	2	2	2	5	5	5	5	6	3	2	2	1	4	2	5	6	1	1	3	2	5	6	2	4	3	1	6	4	2	1	5	5	4	5	2	4	6	4	4
	174	2		4	4	6	5	6	5	5	5	2	1	4	3	1	1	4	1	6	5	4	4	2	5	1	3	4	4	6	6	1	4	5	5	4	2	5	3	2	2	2	5	5	5	4	2	4	6
	175	2		5	4	2	5	2	4	2	6	1	1	3	5	2	3	4	4	4	5	5	6	1	5	1	6	5	6	2	5	5	3	1	6	4	6	2	1	5	5	4	4	4	5	1	4	1	4
	176	2		1	2	2	5	6	4	2	6	5	6	3	5	5	1	1	5	5	1	2	5	2	5	2	1	5	5	5	5	5	5	5	5	4	5	4	4	5	6	3	1	3	6	1	5	4	6
	177	2		1	5	6	4	4	5	5	5	1	3	6	3	5	5	1	1	2	5	1	3	5	1	2	5	5	2	5	6	5	4	5	1	5	5	2	5	2	2	4	1	5	4	1	1	5	2
	178	2		2	2	6	5	2	1	5	4	5	5	2	1	3	2	5	3	5	4	1	1	2	2	2	3	2	1	1	4	5	4	1	5	1	2	2	1	5	2	1	4	4	2	1	2	3	5
	179	2		4	5	6	4	1	1	1	4	6	6	6	1	2	5	5	1	5	5	3	5	4	5	1	5	5	6	5	4	3	5	6	4	5	3	5	3	2	4	2	5	4	3	1	3	4	4
	180	2		5	4	5	2	2	2	5	1	3	3	5	2	4	4	2	5	4	2	4	5	5	1	2	1	2	5	5	3	2	6	4	1	1	4	5	5	6	5	4	5	1	5	2	5	5	1
	181	2		3	2	2	2	1	1	4	2	1	2	2	4	6	2	5	2	1	2	1	6	4	2	3	5	6	2	1	3	1	5	5	5	1	1	6	3	5	6	1	4	1	5	5	1	3	6
	182	2		4	2	2	4	5	5	3	2	1	4	1	1	4	3	5	2	1	3	3	1	4	4	5	1	5	4	5	4	2	2	4	5	6	4	5	5	2	2	1	2	6	5	1	5	5	4
	183	2		5	4	4	4	6	2	1	4	1	5	2	5	3	5	4	5	5	2	5	4	5	4	5	4	4	1	1	5	3	4	2	4	6	1	1	4	6	5	5	6	2	5	6	5	2	3
	184	2		4	2	4	2	4	4	2	1	6	3	4	2	6	2	1	3	4	5	5	6	6	1	5	3	2	1	4	4	4	4	2	4	4	4	5	4	4	2	5	4	5	3	4	5	2	4
	185	2		5	3	1	5	4	4	5	3	5	1	5	1	5	5	3	1	4	2	4	5	4	4	5	5	6	1	6	5	4	4	5	2	5	2	3	6	5	2	4	6	2	2	5	1	1	5
	186	2		4	3	4	2	4	2	2	6	1	2	2	6	5	2	2	1	2	4	5	6	2	3	1	1	5	5	2	3	1	2	2	4	2	1	4	2	5	3	6	4	5	5	3	2	6	5
	187	2		4	5	4	1	2	3	2	4	6	4	1	4	1	5	5	2	2	2	6	5	2	4	2	4	4	5	5	4	5	6	2	4	1	5	5	5	4	1	2	5	2	2	1	2	1	5
	188	2		2	4	5	5	5	5	4	5	5	1	5	4	5	1	2	4	6	1	5	4	4	3	5	2	6	2	4	5	5	5	5	6	5	5	1	2	4	2	6	4	3	6	5	4	2	4
	189	2		5	5	5	2	6	5	6	5	4	5	6	2	5	4	4	1	6	3	3	2	5	5	5	6	2	2	6	4	5	2	3	2	1	2	2	1	2	1	4	1	2	5	6	5	1	6
	190	2		4	3	6	3	5	5	3	4	1	4	6	1	5	2	5	2	1	2	2	1	4	3	2	3	5	5	3	3	2	5	4	6	1	2	3	2	3	4	2	5	2	1	5	3	5	5
	191	2		5	3	2	1	5	2	1	4	5	5	4	5	3	2	2	2	3	6	4	4	1	2	4	5	1	4	3	5	4	4	2	2	3	6	5	2	2	4	2	5	5	5	3	5	4	2
	192	2		2	2	2	2	5	5	5	4	1	5	4	1	1	2	4	4	4	4	1	5	2	5	1	1	5	3	1	4	6	5	5	2	4	2	2	4	2	4	4	5	3	5	5	3	5	2
	193	2		1	5	5	4	5	3	5	5	4	1	2	5	5	3	2	5	5	3	1	4	5	2	4	1	2	2	1	4	4	4	3	5	4	3	3	5	3	4	3	5	5	2	3	4	3	4
	194	2		5	5	5	5	5	2	5	1	1	6	5	5	1	4	6	4	6	4	2	2	5	5	2	5	1	2	4	2	5	5	3	2	4	1	3	2	6	4	5	3	5	5	4	5	3	4
	195	2		3	2	5	6	4	2	4	4	3	2	4	5	6	5	2	2	4	2	1	4	4	1	4	5	1	5	2	5	1	2	1	3	2	3	3	6	2	4	2	5	2	2	3	6	5	4
	196	2		6	4	1	3	2	4	2	4	4	3	3	5	2	5	4	4	2	3	4	2	1	5	6	5	2	4	4	6	5	4	4	5	5	5	5	1	4	5	6	4	4	6	4	3	5	1
	197	2		5	4	5	4	5	4	5	1	4	2	4	2	1	2	4	2	1	3	2	2	5	2	3	2	4	5	5	2	5	2	2	3	3	4	1	2	3	5	4	6	5	5	4	2	5	5
	198	2		3	1	1	4	6	3	4	5	5	5	2	5	2	2	3	2	6	1	5	1	4	2	2	3	5	2	5	2	5	5	2	2	3	3	5	2	2	4	2	4	2	6	2	1	2	4
	199	2		1	4	3	5	5	1	5	6	5	1	4	2	1	1	6	2	3	5	4	2	2	2	2	6	2	1	1	5	5	1	5	3	2	4	5	5	5	1	4	2	6	3	1	1	1	5
	200	2		4	1	4	1	5	6	3	2	5	5	6	3	4	1	4	1	2	3	5	6	5	2	5	4	2	4	5	4	5	6	5	6	6	5	5	3	1	2	5	3	5	2	1	4	2	4
	201	2		2	6	2	2	4	5	3	6	4	4	6	5	2	3	5	4	2	5	3	5	1	5	4	3	6	5	6	1	3	2	5	2	5	6	1	1	4	6	1	5	5	2	4	1	1	3
	202	2		3	1	5	2	4	1	5	2	4	6	5	2	5	3	5	4	1	1	6	2	2	5	4	5	2	1	2	2	5	4	4	2	6	2	5	4	2	6	3	5	5	1	5	3	3	2
	203	2		2	5	6	5	5	1	3	2	4	1	4	1	4	3	5	3	2	4	5	2	2	6	1	2	2	5	4	3	4	5	3	5	2	6	6	5	5	3	2	5	6	4	5	5	1	4
	204	2		5	2	3	3	2	5	2	2	2	5	2	3	6	3	1	5	5	5	4	5	6	4	2	5	4	1	4	4	4	5	5	6	6	5	2	2	4	6	4	3	6	6	1	6	1	5
	205	2		1	5	5	3	5	2	2	3	3	1	5	1	6	4	1	4	3	1	4	5	3	4	2	2	1	5	5	2	5	1	6	2	5	3	1	1	5	1	2	5	3	4	4	2	5	6
	206	2		2	2	5	4	2	5	2	3	5	1	2	4	6	5	4	1	5	6	4	5	4	3	4	4	5	2	6	1	4	5	5	4	5	4	1	2	2	5	1	5	2	2	5	1	6	3
	207	2		5	1	5	2	2	6	5	5	5	3	2	2	5	2	5	1	2	5	4	5	6	5	4	5	5	5	5	2	6	4	6	6	2	1	5	1	2	4	4	5	2	1	1	6	1	6
	208	2		5	2	5	5	5	1	6	1	1	2	5	3	4	5	1	4	5	2	5	6	5	5	5	2	2	1	4	5	4	6	5	4	2	4	5	4	2	5	2	5	5	5	3	2	2	2
	209	2		6	1	6	2	1	5	3	5	4	4	4	2	1	3	6	1	5	3	1	2	6	3	1	2	5	1	6	6	5	2	2	4	5	3	2	5	2	2	4	6	5	5	4	5	2	4
	210	2		5	5	5	4	5	1	4	5	1	4	2	4	1	3	2	5	5	2	4	5	3	4	2	1	6	4	1	4	2	5	5	5	2	1	2	4	6	3	6	5	4	5	3	1	6	3
	211	2		2	4	6	5	5	4	4	3	1	2	1	4	1	5	6	2	5	5	2	3	3	1	4	2	1	4	1	6	3	6	1	5	5	4	4	4	4	2	2	1	2	5	4	4	5	5
	212	2		5	2	5	2	5	2	2	5	2	6	5	4	3	4	5	4	4	2	2	5	5	6	1	2	5	5	5	1	5	1	2	2	3	2	2	5	1	4	2	6	6	5	4	5	4	2
	213	3		5	2	4	6	6	2	5	4	3	2	6	5	2	5	3	6	4	5	6	4	6	2	2	3	5	2	2	5	5	6	1	2	3	5	2	5	2	4	3	4	5	1	5	6	4	4
	214	3		4	4	2	2	2	4	2	6	4	5	1	1	5	4	5	2	5	3	2	5	4	2	5	3	2	2	2	5	5	1	2	5	1	2	3	4	3	2	4	5	1	2	2	3	1	2
	215	3		5	5	2	4	5	4	5	5	6	2	1	6	2	1	6	4	1	2	5	5	4	5	6	5	1	6	5	6	2	5	5	1	5	1	2	2	4	3	5	2	2	6	5	5	6	5
	216	3		6	6	4	5	5	3	2	2	6	2	3	2	1	5	1	6	3	4	3	5	5	5	5	5	5	1	5	5	4	4	3	2	2	3	1	5	5	2	6	2	5	1	2	4	4	2
	217	3		3	5	2	2	1	5	3	2	4	1	3	6	1	1	5	5	5	2	2	5	4	4	4	4	6	6	4	2	5	3	4	2	4	5	2	2	2	2	5	4	5	2	1	1	4	4
	218	3		6	2	4	6	5	4	6	4	5	4	2	5	4	5	2	6	5	4	4	5	2	1	1	5	2	5	4	4	2	4	5	5	2	2	6	2	2	2	5	4	5	2	3	2	4	2
	219	3		4	3	5	4	5	2	4	4	3	5	2	1	4	5	6	2	5	3	6	2	2	5	6	3	3	5	2	5	6	5	5	6	3	3	2	4	1	5	2	5	4	2	4	3	6	4
	220	3		5	6	4	1	4	1	3	4	4	6	5	3	2	5	6	6	5	1	2	5	4	5	4	2	4	2	1	5	5	5	1	5	5	5	2	3	4	1	6	6	1	1	2	2	4	4
	221	3		3	2	4	4	5	2	6	1	3	2	2	1	4	2	3	1	6	3	2	5	5	2	5	2	5	4	5	1	1	6	2	4	3	6	2	2	5	4	3	3	5	3	3	2	4	4
	222	3		2	4	2	4	6	2	5	5	5	5	2	5	2	3	4	6	2	3	5	5	2	1	2	5	1	2	4	5	6	2	5	1	6	3	2	3	5	3	4	5	2	4	5	5	5	1
	223	3		4	5	4	4	5	5	1	5	5	4	5	2	2	5	5	2	1	3	6	1	2	5	1	2	1	4	2	5	1	5	4	3	5	3	6	1	4	1	4	1	4	5	5	3	1	5
	224	3		1	5	5	6	3	5	1	2	2	6	6	4	5	4	3	6	5	5	1	5	6	2	4	5	2	4	4	2	4	3	4	6	5	1	2	5	1	3	1	5	5	4	5	2	2	4
	225	3		5	6	3	5	5	2	5	4	2	4	4	3	5	5	5	2	1	4	5	1	4	2	6	2	1	5	4	4	6	2	6	1	2	5	5	4	1	2	5	6	1	5	5	3	5	5
	226	3		5	5	1	5	1	2	3	2	4	6	2	4	2	6	6	1	5	6	3	2	2	6	4	5	2	5	4	6	2	4	3	3	5	3	4	1	6	2	4	6	2	5	1	5	2	5
	227	3		1	2	1	2	5	1	1	5	3	2	2	5	4	2	5	5	2	6	5	4	5	6	4	4	5	6	5	4	5	4	6	1	2	4	1	2	4	6	1	5	6	4	4	4	5	1
	228	3		2	6	1	1	4	6	1	4	5	4	2	5	5	2	5	1	5	6	4	5	5	5	2	2	6	1	2	4	5	2	5	2	5	4	6	1	2	4	1	2	2	2	4	5	4	2
	229	3		5	5	2	2	6	4	4	5	2	5	6	5	2	2	6	5	5	3	4	2	6	2	4	3	1	4	5	5	2	5	2	2	2	5	3	5	2	6	2	6	2	5	4	2	2	3
	230	3		4	2	6	5	6	1	5	1	4	4	5	1	4	1	3	6	2	4	2	4	5	6	5	2	3	5	5	4	3	1	5	5	1	3	1	4	5	5	4	4	2	3	3	2	4	1
	231	3		2	2	4	6	6	5	2	6	6	3	1	3	4	6	2	5	4	4	3	2	2	1	6	4	2	3	4	6	5	6	4	2	5	5	4	2	5	1	4	4	2	5	6	6	2	2
	232	3		1	2	2	3	4	6	2	4	2	2	2	2	1	6	1	4	1	5	2	5	2	5	4	4	6	2	1	2	5	1	2	2	4	1	6	2	2	3	3	4	2	1	5	4	4	5
	233	3		3	4	3	2	3	2	2	4	1	2	6	3	6	3	5	1	3	6	5	2	5	5	5	2	5	5	2	2	4	5	5	1	1	5	1	2	5	6	2	3	3	4	4	6	3	4
	234	3		4	3	2	1	4	4	6	1	5	2	4	5	5	2	4	5	2	3	2	5	4	1	6	4	5	3	5	5	4	5	3	4	5	4	5	6	1	2	6	5	2	4	6	1	4	4
	235	3		4	4	3	2	3	2	4	1	2	6	6	1	2	5	4	3	2	5	6	1	5	2	2	2	3	6	1	4	5	1	2	2	2	1	5	6	1	6	5	4	2	5	2	1	4	6
	236	3		1	1	5	6	6	5	6	3	4	4	5	6	4	2	1	3	2	2	1	5	1	6	4	6	1	5	2	4	4	2	5	6	4	1	2	1	6	2	1	1	1	6	4	6	5	5
	237	3		2	1	2	2	3	2	5	2	5	2	4	5	4	2	2	2	6	5	6	1	5	1	5	6	2	1	4	5	1	4	2	5	2	2	5	1	2	6	6	6	5	5	3	1	6	2
	238	3		2	1	1	5	2	4	6	2	1	3	1	5	2	2	3	2	6	2	6	4	4	6	1	5	2	5	3	3	2	6	5	2	2	2	3	2	5	6	1	5	3	6	5	5	6	5
	239	3		5	1	6	2	6	5	6	4	6	5	1	5	5	3	4	2	5	5	1	5	2	5	4	5	1	2	1	4	2	1	4	3	4	5	3	2	1	1	4	5	4	5	2	5	2	5
	240	3		6	1	1	6	4	6	4	4	5	6	4	4	2	2	3	5	5	1	5	4	4	3	3	4	1	4	5	6	5	4	3	1	1	1	5	3	2	2	4	2	2	6	5	2	1	2
	241	3		4	3	2	6	2	6	5	1	5	5	2	6	4	5	4	1	5	4	2	4	4	3	6	1	6	2	5	4	4	4	5	5	1	4	1	5	5	2	3	6	3	2	4	4	4	5
	242	3		1	5	5	1	5	5	3	4	4	5	5	1	1	6	5	3	1	1	4	4	4	5	1	6	6	4	2	5	5	1	2	2	5	2	5	2	2	4	4	2	2	1	3	3	5	6
	243	3		4	4	4	4	2	4	1	3	5	2	3	4	6	5	5	5	5	5	4	4	1	1	6	6	2	5	1	2	4	4	6	1	3	1	2	4	2	3	1	5	2	1	3	4	1	2
	244	3		1	6	5	2	5	6	2	5	5	2	5	5	1	4	3	4	1	2	4	4	5	5	4	5	4	5	3	5	1	5	5	2	5	5	3	5	5	2	4	5	5	5	2	6	2	4
	245	3		5	2	5	6	1	6	2	5	2	6	1	4	5	5	3	6	2	6	2	4	4	1	5	4	6	1	4	6	2	5	6	4	5	1	4	4	4	5	5	2	2	2	4	5	2	4
	246	3		5	3	1	6	2	3	6	5	1	5	4	2	5	3	4	5	6	4	4	6	1	4	2	3	1	2	5	3	1	4	5	6	2	2	3	3	2	1	4	4	5	4	4	5	5	6
	247	3		5	5	5	2	4	5	5	6	5	5	5	2	2	6	1	5	2	5	2	2	6	6	5	5	5	2	2	2	4	3	5	5	1	1	2	4	6	3	3	5	2	2	2	4	5	4
	248	3		4	6	6	5	2	4	3	2	5	3	4	5	6	2	1	6	6	6	5	6	2	5	5	5	3	2	2	2	5	2	4	2	2	2	4	5	6	5	3	5	2	3	1	1	4	2
	249	4		3	3	6	2	3	5	4	4	4	2	2	5	3	4	5	5	4	4	1	6	4	2	5	5	5	2	4	4	4	1	4	2	5	5	2	2	1	6	5	5	5	2	1	1	6	2
	250	4		6	1	4	2	5	4	5	5	3	4	2	4	5	4	5	3	6	4	2	2	5	1	4	1	4	4	3	6	2	5	1	5	6	2	2	1	4	4	2	2	1	1	4	2	1	4
	251	4		5	1	5	5	6	2	3	6	2	2	5	5	6	5	2	4	5	2	1	4	5	4	4	2	4	6	3	3	4	6	5	3	5	2	3	3	6	3	3	3	1	3	2	4	2	2
	252	4		4	5	2	1	4	5	6	3	3	4	6	4	5	5	4	5	4	2	4	4	5	1	2	5	2	5	5	6	4	6	1	1	6	2	4	1	2	5	2	4	2	5	4	4	3	2
	253	4		6	1	6	2	2	5	3	3	4	3	4	5	1	5	5	4	1	4	3	5	3	4	2	2	3	6	1	2	4	5	3	5	5	2	5	1	2	1	4	1	4	4	4	2	2	5
	254	4		2	2	5	5	6	6	1	2	4	4	5	6	2	6	3	4	5	4	5	2	2	2	3	4	6	2	2	2	4	5	5	5	5	5	3	5	5	2	5	6	5	5	3	5	2	6
	255	4		2	6	4	5	2	5	4	5	5	4	4	4	1	5	5	1	6	4	4	4	6	4	5	3	2	2	2	4	2	4	5	4	5	2	5	6	5	3	2	4	2	1	4	6	1	5
	256	4		1	2	5	3	4	6	5	2	5	5	6	5	3	5	1	4	5	4	6	2	2	6	5	3	5	4	5	4	1	5	2	6	4	2	3	5	5	2	5	1	2	4	5	2	4	2
	257	4		5	2	5	5	2	2	2	1	4	6	3	5	1	5	4	2	6	2	2	2	1	1	2	5	4	4	2	3	2	1	1	5	2	6	2	1	5	2	1	1	2	2	1	5	4	1
	258	4		2	5	2	2	2	5	5	5	5	1	2	5	6	6	4	2	2	5	5	4	5	2	3	5	4	5	1	3	1	1	4	4	5	1	1	3	5	6	5	6	1	5	5	6	3	5
	259	4		4	5	5	4	4	1	2	4	3	4	4	6	5	4	5	6	3	2	1	6	5	4	4	4	2	6	5	2	4	2	5	2	1	3	4	5	2	3	6	5	2	4	4	5	4	6
	260	4		2	6	2	1	5	2	5	2	5	3	6	4	5	4	2	1	1	2	6	5	5	2	3	1	5	1	3	5	5	1	5	4	5	2	3	4	1	4	1	6	5	6	2	3	2	5
	261	4		4	6	1	2	6	4	5	2	2	6	2	2	4	3	5	4	1	3	4	6	4	4	5	6	4	4	6	4	6	1	2	2	5	5	4	2	1	6	4	5	1	5	5	5	4	3
	262	4		3	2	4	5	2	3	4	6	2	5	1	1	2	5	1	5	5	1	5	1	5	1	3	1	6	4	5	6	1	5	1	1	5	1	3	6	2	4	5	4	4	4	2	6	6	5
	263	4		2	6	1	2	4	4	2	1	4	2	1	5	3	2	4	4	5	3	6	1	1	2	2	6	5	3	4	5	4	2	5	5	4	1	3	4	5	2	5	5	3	4	4	1	5	2
	264	4		2	2	4	5	1	5	1	5	6	4	4	5	6	6	4	2	2	5	3	2	2	5	2	5	2	2	5	2	2	3	4	1	2	6	5	2	2	5	2	5	5	5	1	5	1	4
	265	4		2	6	5	6	2	5	5	5	3	4	4	5	4	6	4	6	2	5	5	5	2	2	1	3	4	5	1	5	2	2	2	4	4	5	2	5	5	2	4	6	5	2	3	1	2	3
	266	4		2	5	1	5	6	2	3	4	5	5	1	5	5	4	5	2	1	5	2	2	6	1	6	5	1	5	2	2	6	5	4	4	2	4	6	5	4	1	4	2	4	6	2	3	6	5
	267	4		5	4	1	1	4	5	3	5	4	3	4	4	2	4	5	5	1	6	6	6	3	5	3	4	4	5	2	4	3	5	2	4	1	4	5	2	4	1	2	2	3	6	5	1	5	5
	268	4		4	5	5	4	2	3	2	2	5	4	5	1	1	5	5	4	5	2	4	1	3	4	2	5	4	5	4	5	5	5	1	5	6	4	5	5	6	6	5	6	3	4	6	5	5	4
	269	4		2	6	5	6	2	1	4	4	3	6	1	2	5	5	3	3	4	1	2	2	4	2	4	3	4	5	6	4	2	1	5	5	5	2	3	2	3	5	6	2	6	2	6	4	1	1
	270	4		2	5	2	3	6	1	4	5	5	4	1	5	2	5	3	5	5	1	5	1	4	3	5	5	5	4	1	3	4	3	3	2	5	3	3	5	5	6	4	3	5	1	1	5	5	5
	271	4		1	4	2	2	4	2	4	1	5	5	2	6	4	3	6	3	5	3	2	4	3	5	4	4	2	1	5	5	3	1	5	1	2	2	4	4	3	2	2	2	4	5	4	3	3	1
	272	4		5	3	5	4	5	2	1	3	4	2	2	5	5	1	6	5	4	1	2	4	5	6	2	1	1	4	2	4	4	6	2	1	2	2	4	1	5	2	3	5	5	5	1	5	4	5
	273	4		6	5	5	2	3	4	2	1	5	5	4	2	1	5	3	2	6	5	2	2	2	6	4	2	1	2	5	1	4	5	4	2	1	4	5	4	5	6	6	3	4	3	2	5	5	2
	274	4		2	4	5	5	3	2	4	4	5	3	5	6	5	4	3	1	4	5	5	5	2	5	5	5	6	4	6	4	5	3	1	4	3	6	3	5	1	4	6	2	5	3	4	3	3	5
	275	4		2	5	4	5	2	1	2	4	4	5	4	6	4	2	1	2	1	1	5	1	4	2	1	5	6	5	5	6	4	2	2	2	6	5	1	4	4	5	3	5	5	6	5	5	4	5
	276	4		5	1	2	5	2	4	4	1	2	2	6	1	1	2	4	4	6	5	3	5	2	1	5	6	5	6	6	2	4	2	6	5	4	4	1	5	3	3	1	1	5	6	5	4	3	3
	277	4		2	6	4	5	2	5	1	3	1	2	2	2	5	2	5	2	1	4	2	3	5	4	6	6	4	4	5	4	1	4	4	4	3	6	3	2	2	5	5	5	5	2	3	1	1	5
	278	4		5	6	5	4	4	5	5	5	6	6	5	4	6	3	4	3	2	2	2	5	1	5	1	4	5	4	4	6	5	2	5	5	3	3	2	3	2	2	5	1	6	6	2	5	4	1
	279	4		1	2	5	2	6	6	5	1	4	4	5	4	5	2	6	5	2	2	4	4	5	2	5	1	4	4	1	5	5	3	4	4	5	5	2	5	5	2	4	5	4	1	2	6	3	2
	280	4		5	2	5	4	5	5	3	4	2	3	4	3	5	6	1	3	2	6	5	4	2	6	2	3	2	1	4	2	4	4	2	4	2	2	5	1	2	5	1	2	2	4	4	6	2	2
	281	4		5	6	4	2	4	4	5	5	4	4	3	1	2	4	5	4	4	1	1	2	6	2	5	5	5	1	2	4	3	4	5	6	2	5	4	2	2	1	5	4	1	4	4	1	5	6
	282	4		3	4	4	1	2	3	4	5	6	2	2	6	6	4	4	1	4	2	5	5	1	4	6	2	4	2	1	2	1	5	3	4	1	2	6	1	2	2	4	2	1	4	1	4	2	6
	283	4		5	4	5	2	1	1	6	5	4	3	6	6	5	3	5	1	5	5	1	5	6	4	1	1	4	5	2	4	1	5	5	6	4	2	5	4	4	2	4	5	1	4	2	5	4	2
	284	4		3	3	1	5	2	3	4	5	5	6	1	2	2	3	6	4	2	5	2	5	5	5	4	1	2	5	3	1	4	5	4	5	5	5	2	1	2	3	4	5	1	2	3	5	2	4
	285	4		1	5	1	5	2	4	1	5	3	5	1	6	6	3	5	2	5	4	1	5	4	3	1	2	2	1	3	4	5	2	4	4	2	6	5	2	1	6	4	1	3	1	5	4	3	2
	286	4		5	4	5	6	5	1	5	3	5	6	5	5	2	5	2	4	3	2	1	2	3	1	5	5	5	1	2	4	5	5	2	5	5	6	6	2	4	5	1	6	5	1	5	5	5	1
	287	4		1	5	2	5	6	3	6	2	1	2	4	4	5	4	3	4	3	4	5	5	6	1	4	5	5	1	4	2	1	5	1	2	2	2	6	6	5	1	2	1	2	1	2	1	6	2
	288	4		2	3	4	3	5	1	1	5	5	1	4	4	1	6	2	4	3	1	4	2	4	4	5	6	5	4	5	6	1	3	1	1	2	5	2	5	4	1	4	5	6	4	5	5	4	1
	289	4		4	3	4	1	3	3	2	2	2	2	4	1	2	5	6	2	4	4	4	4	4	5	2	6	5	4	4	6	5	2	5	2	4	5	5	5	4	2	2	2	4	5	1	1	4	2
	290	4		5	3	2	4	5	4	4	2	3	1	1	1	3	1	3	2	4	4	2	1	6	5	4	6	4	1	3	5	5	1	4	4	1	6	5	5	2	1	4	3	1	5	2	5	5	5
	291	4		5	5	2	2	2	5	4	3	3	5	4	2	2	4	5	4	2	6	4	2	3	5	4	4	3	2	2	5	3	5	1	6	4	5	5	4	5	6	2	5	2	4	5	5	1	5
	292	4		4	5	4	3	3	2	3	5	3	2	4	4	2	5	3	4	5	4	2	2	1	5	5	5	5	3	2	5	5	6	4	5	3	4	6	2	4	5	5	3	2	2	5	6	4	5
	293	4		4	5	5	2	4	2	5	6	5	2	1	2	2	5	5	2	3	5	2	4	5	5	1	4	5	4	2	4	2	2	5	5	1	1	2	5	5	5	2	2	3	5	3	2	1	4
	294	4		5	1	5	1	1	4	5	3	2	6	1	5	2	5	2	5	1	2	1	2	6	2	5	1	1	3	2	1	6	4	2	2	2	4	6	3	3	4	5	4	5	1	1	1	6	4
	295	4		2	4	5	4	2	3	2	4	6	2	5	5	4	5	5	4	2	4	2	1	4	1	5	3	5	2	5	3	2	2	5	6	1	4	4	5	5	1	3	6	2	2	2	6	3	5
	296	4		5	2	5	5	5	4	3	5	1	5	4	1	4	4	6	4	2	6	5	1	2	4	1	4	5	6	5	5	2	4	3	2	5	5	3	5	2	5	6	4	5	2	2	2	3	5
	297	4		1	1	4	2	2	1	5	5	4	5	5	1	1	5	2	1	4	1	1	5	1	1	6	4	6	4	5	1	3	2	6	5	6	2	1	6	5	4	6	4	1	2	1	4	3	5
	298	4		2	3	4	5	5	5	1	4	4	4	2	4	2	2	4	4	4	1	4	2	2	5	1	4	4	6	6	2	5	3	2	4	5	4	1	5	5	2	2	2	3	4	5	2	1	3
	299	4		2	2	1	5	2	2	1	2	1	4	3	1	5	5	5	2	2	2	2	3	5	4	4	2	2	2	2	4	1	2	5	4	4	4	1	1	2	5	5	1	5	2	4	4	5	4
	300	4		2	2	5	1	4	5	6	6	5	2	2	5	6	4	1	1	2	5	1	2	2	2	5	4	5	4	2	1	6	3	2	2	2	2	2	5	5	1	3	2	4	4	5	5	5	6
	301	4		4	4	3	3	2	5	5	5	2	6	6	5	5	3	4	5	2	4	5	4	3	5	2	2	4	4	5	4	4	2	3	5	3	1	2	5	2	1	5	5	2	1	6	1	5	3
	302	4		1	5	3	1	5	1	6	3	4	2	5	5	5	4	5	1	4	5	5	2	5	5	5	6	5	2	2	2	2	2	5	4	3	4	2	3	4	2	3	2	2	4	2	4	6	5
	303	4		3	5	2	2	4	2	1	4	1	2	5	5	1	5	4	5	1	5	2	4	1	2	6	5	2	1	4	6	6	4	5	5	5	4	2	6	3	6	2	4	6	2	5	2	4	2
	304	4		5	1	5	4	4	4	3	3	3	4	2	5	1	5	4	2	1	1	6	5	5	3	4	5	4	3	4	3	2	5	4	6	5	5	6	1	4	5	2	6	4	5	5	2	2	3
	305	4		2	1	1	4	4	5	2	4	5	2	5	1	5	2	6	4	1	6	3	5	1	6	6	4	4	1	2	3	1	3	5	5	4	1	4	4	2	4	5	5	2	3	2	3	2	4
	306	4		6	4	2	4	5	2	6	1	2	1	5	1	2	4	2	2	1	4	2	6	1	4	2	4	5	2	1	4	6	2	4	2	4	5	1	3	4	4	3	4	4	2	5	3	5	4
	307	4		1	5	1	4	5	4	5	4	5	5	6	1	5	4	4	4	3	2	2	5	5	6	4	5	1	5	2	2	5	3	5	2	4	6	1	2	5	3	2	5	1	1	2	4	6	5
	308	4		5	3	1	3	5	2	4	5	5	6	4	6	5	4	2	3	5	2	6	4	2	5	2	4	4	4	2	5	1	5	4	5	1	4	1	3	5	3	4	3	2	1	5	6	6	1
	309	4		2	4	4	4	5	5	1	2	5	3	2	5	4	4	5	3	2	4	6	5	1	4	2	2	3	5	5	5	5	2	2	5	2	2	2	2	4	3	1	2	1	3	6	3	3	5
	310	4		5	4	3	5	4	4	1	5	3	6	4	5	5	1	4	2	2	1	5	1	4	3	4	5	4	4	1	2	6	1	3	5	6	2	2	5	3	5	5	3	2	4	5	5	4	4
	311	4		3	2	5	1	5	4	3	4	2	5	4	5	1	4	5	2	6	5	3	5	4	2	6	5	5	2	5	1	3	6	2	4	5	4	4	1	1	6	5	2	5	4	1	2	5	2
	312	4		1	6	4	1	2	2	5	2	1	2	5	1	5	5	2	5	4	1	2	5	5	2	5	4	1	5	2	1	6	3	1	5	4	4	3	5	5	6	6	4	2	2	4	6	5	5
	313	4		6	5	1	5	2	1	5	2	3	6	3	6	5	4	6	5	4	4	1	4	5	4	2	5	6	2	2	2	5	6	6	1	2	6	5	4	6	1	1	5	1	1	4	2	4	3
	314	4		6	4	4	2	3	1	5	6	2	4	2	4	5	2	4	2	5	2	2	2	4	2	1	2	1	2	1	5	2	4	2	2	1	5	2	4	3	1	4	2	5	2	1	5	2	2
	315	4		6	1	2	4	6	1	5	5	5	5	3	4	4	2	3	5	2	4	3	4	4	3	3	4	3	4	5	1	6	6	3	2	1	5	5	5	4	4	2	4	1	2	1	3	2	1
	316	4		2	3	2	4	3	4	2	4	1	1	3	6	5	1	5	4	2	6	2	2	2	4	5	2	2	4	2	5	3	2	6	4	2	5	1	6	6	2	5	5	4	5	1	4	2	6
	317	4		5	1	2	2	3	2	5	4	6	2	2	5	1	4	1	5	4	4	4	5	6	5	5	1	5	2	2	4	3	1	4	6	5	6	6	5	5	3	4	1	6	5	5	6	2	1
	318	4		5	6	5	1	4	4	4	1	4	5	6	3	5	5	5	2	1	5	2	4	2	5	1	4	4	5	5	3	5	3	5	4	6	4	4	3	1	2	5	1	5	2	5	5	2	2
	319	4		1	5	3	4	2	5	4	6	6	4	4	1	1	6	2	3	3	2	1	5	5	2	5	1	2	6	5	6	3	2	6	6	5	1	5	2	5	5	5	2	3	3	5	4	5	5
	320	4		5	2	1	2	1	6	2	5	2	3	5	5	5	2	5	2	5	2	4	1	5	2	5	3	2	5	6	4	4	2	3	2	6	1	2	1	1	3	4	3	6	6	5	2	2	2
	321	4		4	2	6	6	5	3	1	1	1	2	4	4	1	1	1	5	4	5	5	5	6	4	1	4	2	2	6	1	5	5	1	4	6	6	2	5	5	5	4	6	3	4	6	4	1	1
	322	4		3	1	4	2	3	4	1	5	1	2	4	6	6	5	2	4	3	5	4	3	5	4	5	3	4	1	3	5	4	1	2	1	5	1	4	3	5	1	6	4	5	5	2	6	4	4
	323	4		5	2	2	4	2	6	6	3	1	5	4	1	3	5	4	3	4	1	5	4	3	1	6	1	4	3	3	4	4	2	5	5	2	1	6	5	3	4	4	4	2	3	1	5	5	5
	324	4		4	5	5	5	4	5	2	4	3	6	6	5	1	5	2	6	2	2	4	4	2	5	4	2	5	3	2	4	1	5	5	4	5	3	6	5	2	3	5	1	5	4	5	4	1	5
	325	4		5	3	5	6	2	2	5	5	5	5	4	2	3	1	4	3	3	1	5	3	2	6	3	4	4	6	4	3	5	6	4	3	5	2	2	4	6	6	2	2	3	6	3	2	2	4
	326	4		2	2	2	5	2	4	5	4	3	5	4	2	5	2	1	4	2	3	1	1	4	2	5	2	5	5	4	5	2	5	4	2	3	1	4	2	4	5	1	2	2	2	5	5	2	4
	327	4		2	4	2	4	2	5	2	6	5	3	2	1	4	5	5	5	2	2	2	6	3	5	3	2	5	5	1	4	5	3	1	5	1	5	4	5	4	4	5	6	4	5	5	2	4	5
	328	4		4	1	3	2	4	5	3	5	6	4	6	1	2	6	5	3	4	3	5	5	1	2	4	1	2	2	1	5	1	2	5	6	4	3	5	5	4	5	5	3	6	2	1	5	4	4
	329	4		4	3	4	4	6	5	1	1	1	4	5	6	5	4	5	1	5	4	4	4	2	2	5	4	6	2	3	6	2	3	3	1	3	5	4	2	2	5	5	4	6	4	3	5	4	1
	330	4		5	5	5	3	5	1	2	2	2	6	4	4	2	5	2	6	1	4	5	5	2	5	4	5	4	2	3	6	2	3	5	2	1	4	5	5	2	2	3	5	4	5	1	1	5	3
	331	4		1	1	6	5	5	5	5	1	1	6	5	5	2	5	6	5	5	5	1	3	5	5	4	2	2	5	5	5	5	3	5	2	1	1	2	3	2	4	4	5	2	3	5	5	4	3
	332	4		6	6	1	4	4	5	2	4	5	5	6	4	1	4	5	4	1	2	5	5	5	4	5	5	6	1	5	5	1	1	4	4	2	3	5	4	6	4	3	5	5	2	2	1	2	5
	333	4		1	2	4	1	5	2	2	5	2	5	4	5	5	6	1	5	2	6	6	1	4	1	1	2	4	2	4	2	2	4	5	4	2	1	2	2	3	4	4	2	4	2	2	2	3	4
	334	4		3	5	3	5	2	2	1	5	4	1	1	5	5	4	4	5	5	5	5	5	5	4	2	1	3	1	2	1	2	4	2	1	3	5	1	1	5	2	2	1	3	1	1	1	1	6
	335	4		5	4	4	5	3	6	4	2	4	5	1	1	6	4	2	2	6	3	5	5	6	5	1	5	3	5	5	6	5	2	1	4	4	4	5	4	6	5	2	4	2	6	4	2	2	1
	336	4		2	5	5	2	2	6	5	3	4	2	4	4	5	1	4	2	5	5	5	1	2	5	1	2	1	5	2	5	5	4	5	2	2	4	3	4	5	6	2	4	5	5	2	2	5	5
	337	4		4	5	1	6	1	6	1	3	2	2	2	2	2	3	1	2	1	2	4	5	5	1	5	5	5	5	3	5	2	3	4	2	2	5	4	6	1	1	1	1	5	6	6	5	5	5
	338	4		5	5	1	1	2	4	4	2	3	1	4	6	4	3	5	5	2	3	3	1	1	5	4	1	6	4	2	2	5	5	2	5	6	4	6	1	2	5	1	4	4	2	6	5	4	5
	339	4		4	5	5	4	5	3	1	2	2	6	5	2	5	1	5	2	4	5	6	2	6	4	2	4	4	1	6	1	5	4	2	5	4	4	4	1	5	6	5	4	5	4	5	4	6	1
	340	4		1	2	5	5	2	6	4	6	5	5	5	5	2	1	1	1	3	5	1	6	1	5	3	3	2	4	5	5	6	5	6	1	1	3	2	2	5	4	3	2	6	4	4	4	6	5
	341	4		4	4	2	2	5	1	5	6	1	5	2	6	5	2	1	3	3	1	5	5	1	1	4	5	2	4	4	2	6	4	4	5	2	4	3	1	4	6	5	5	3	5	2	3	5	6
	342	4		3	4	3	5	6	5	5	6	4	5	1	4	2	2	5	4	6	1	2	5	6	4	1	2	3	5	5	2	5	6	4	5	5	3	2	1	1	6	1	4	2	1	5	5	2	4
	343	4		4	6	4	3	6	5	1	1	2	2	2	4	6	5	5	4	2	4	5	6	5	2	3	2	3	5	4	5	5	5	2	5	5	2	2	1	2	4	4	5	4	5	2	5	5	1
	344	4		6	4	3	2	4	3	6	3	4	2	3	3	6	2	6	1	6	4	4	4	5	1	4	2	5	1	1	2	5	5	1	2	5	5	5	5	5	4	4	1	1	2	3	4	2	6
	345	4		2	1	5	5	5	2	5	4	4	5	5	2	2	3	5	4	1	2	1	1	5	4	4	1	6	1	1	6	1	4	5	5	6	2	1	4	6	5	4	5	1	2	4	2	3	2
	346	4		5	2	5	2	5	4	2	2	6	2	2	4	5	2	2	1	2	5	4	2	4	2	5	2	2	1	3	3	6	5	4	6	5	1	4	5	6	5	2	5	2	3	3	2	5	4
	347	4		2	4	4	6	5	2	2	5	2	5	1	6	2	5	5	2	2	4	5	1	4	4	2	5	4	2	2	5	3	5	3	5	4	1	5	5	6	2	4	5	5	5	3	3	1	4
	348	4		4	5	4	4	4	3	5	5	1	1	4	6	1	3	2	5	1	5	2	2	2	5	2	6	6	3	2	2	5	2	1	5	4	4	4	6	5	1	6	4	5	5	3	3	5	2
	349	4		5	1	4	5	6	4	2	5	5	1	2	4	6	1	6	2	2	1	6	3	2	1	5	4	4	5	2	4	6	5	3	5	5	6	2	4	4	1	5	2	2	5	2	4	1	4
	350	4		5	1	5	5	5	6	5	2	5	1	4	5	6	5	6	5	1	5	4	5	5	2	5	1	1	4	1	4	3	5	2	1	3	1	1	2	5	1	1	4	4	4	5	4	5	2
	351	4		5	4	5	3	2	5	2	3	4	5	4	6	2	5	5	1	3	1	5	5	4	2	4	6	5	5	5	5	4	2	4	5	2	4	3	3	5	5	5	4	3	3	3	5	5	5
	352	4		2	3	4	5	5	2	4	6	4	5	5	2	3	1	2	4	5	1	3	6	5	6	2	2	2	4	2	5	1	1	5	3	5	5	2	3	4	2	2	4	4	2	1	3	4	4
	353	4		3	5	5	4	4	2	6	5	4	4	5	2	6	2	5	6	4	2	6	5	6	4	3	1	5	6	5	2	6	6	1	2	2	5	5	4	5	5	2	2	1	5	5	5	3	1
	354	4		1	5	6	6	1	4	2	5	2	4	2	2	5	2	5	3	4	2	5	5	5	5	5	2	5	6	4	2	4	3	5	4	5	2	2	2	1	3	5	1	1	4	4	6	5	5
	355	4		1	4	5	3	4	1	4	5	5	1	2	2	1	5	2	2	5	2	5	2	4	2	3	1	3	2	5	5	4	2	5	2	4	3	2	2	4	2	4	5	5	5	2	2	4	1
	356	4		3	2	4	2	4	4	6	4	6	4	4	3	5	5	2	6	4	2	4	2	5	2	2	5	2	4	1	6	2	2	4	2	6	2	2	6	5	4	2	2	1	2	2	3	6	2
	357	4		1	4	1	1	1	3	6	5	4	5	4	5	6	5	5	5	3	3	1	5	4	4	5	5	5	2	5	5	6	6	2	3	5	2	2	5	4	5	1	1	4	1	5	2	5	1
	358	4		4	5	6	5	4	3	2	2	5	5	2	4	5	4	1	4	5	1	5	2	3	5	4	2	1	5	6	4	1	2	2	5	5	3	5	3	4	5	5	1	4	2	2	1	3	3
	359	4		2	3	5	5	2	2	1	5	3	5	1	2	5	2	1	5	4	1	4	1	1	2	4	5	5	3	3	2	1	4	1	6	1	3	5	2	2	5	5	5	4	1	1	4	5	4
	360	4		2	5	2	2	4	4	6	2	4	5	5	1	1	2	5	4	2	6	5	2	5	6	6	3	5	3	5	1	2	2	4	4	4	5	4	5	2	4	5	5	5	1	5	6	5	4
	361	4		4	4	4	5	4	2	6	3	6	4	1	1	2	5	2	5	2	1	2	2	4	3	1	4	3	5	5	4	2	4	5	3	1	3	1	1	5	5	1	1	5	2	3	4	4	5
	362	4		5	2	1	4	5	1	5	4	2	4	5	2	2	2	5	2	1	4	5	5	4	3	2	4	5	4	6	6	4	4	4	1	5	1	4	2	2	5	5	4	2	1	4	5	2	4
	363	4		5	3	3	3	4	3	3	4	5	6	6	5	4	5	6	3	2	2	5	6	4	1	1	6	4	5	1	2	4	1	4	1	2	3	3	2	5	5	5	2	1	2	2	3	3	1
	364	4		5	6	5	4	2	2	5	6	5	2	3	4	5	6	5	5	5	6	4	4	2	1	4	3	2	2	2	4	2	1	1	2	2	5	3	5	6	5	4	4	5	6	3	2	3	2
	365	4		5	5	5	4	5	5	5	1	2	5	5	6	5	2	2	2	5	5	2	4	2	3	5	4	4	5	4	1	3	6	5	4	5	4	4	6	6	4	4	2	5	4	4	5	1	5
	366	4		5	2	5	1	1	2	3	5	6	3	6	4	3	3	6	4	2	3	5	2	5	2	5	4	4	5	4	6	3	5	4	3	4	5	5	4	1	2	5	5	2	3	5	4	5	5
	367	4		1	5	4	5	5	5	2	1	5	4	6	4	1	3	3	5	6	1	1	5	6	2	1	3	5	1	5	4	5	5	4	2	5	4	2	5	4	1	6	6	4	3	3	4	1	5
	368	4		4	5	2	5	2	6	2	6	5	5	5	6	4	2	1	5	5	2	6	2	2	1	6	6	1	1	1	2	6	6	1	4	5	5	5	5	4	4	5	4	5	1	2	5	2	2
	369	4		5	2	2	5	6	4	5	5	4	3	2	6	1	4	1	4	5	1	2	6	5	2	1	6	3	1	5	4	3	3	5	4	3	4	5	2	6	4	5	4	1	2	3	4	6	4
	370	4		5	5	4	2	2	2	2	4	5	2	3	4	5	1	1	2	3	6	5	4	5	1	1	5	4	1	4	3	4	2	2	5	1	3	1	4	2	4	2	2	1	1	5	2	2	6
	371	4		1	4	6	4	5	5	4	4	6	6	2	3	5	5	2	5	1	2	3	4	1	2	2	5	2	2	3	4	1	3	3	4	4	5	4	6	1	2	2	4	4	4	1	2	5	2
	372	4		5	1	6	5	2	1	2	5	4	5	4	5	5	1	3	6	1	5	2	5	2	5	2	6	4	5	2	3	1	4	3	6	4	3	4	5	5	5	1	2	1	2	4	2	5	5
	373	4		5	2	5	2	4	6	5	5	4	2	1	5	4	1	5	6	5	6	5	5	2	4	6	2	4	2	5	2	1	1	6	4	5	2	3	2	6	5	6	1	1	4	2	2	5	2
	374	4		6	4	5	3	6	5	5	2	4	2	2	5	5	3	4	2	3	5	1	4	4	4	3	6	5	6	5	2	1	2	5	5	2	5	5	4	5	4	3	6	3	3	5	5	5	4
	375	4		5	1	1	3	2	2	1	2	6	2	2	2	2	6	4	2	6	5	4	4	6	2	5	4	5	3	5	2	2	6	5	2	1	3	5	1	6	2	6	1	6	2	4	5	6	4
	376	4		1	5	4	6	3	2	4	2	1	2	5	2	5	5	5	5	6	1	1	4	6	2	5	4	5	4	1	1	2	3	2	3	4	2	5	4	2	5	3	4	2	2	2	5	2	2
	377	5		5	5	1	1	3	6	1	4	4	3	1	1	5	2	3	2	2	3	5	1	1	5	1	4	1	1	6	4	5	4	6	2	3	2	1	2	4	4	4	2	6	6	5	5	1	5
	378	5		6	2	5	4	4	4	4	6	2	5	2	2	5	6	5	4	6	3	4	6	3	5	1	1	2	2	5	3	3	2	1	2	4	4	3	3	6	6	2	1	3	5	2	5	2	4
	379	5		6	1	5	1	2	5	5	2	5	3	2	5	5	4	4	3	5	4	3	5	5	2	5	5	2	5	4	6	1	6	5	5	1	5	4	6	5	5	4	6	5	2	5	5	5	2
	380	5		4	5	4	2	5	2	6	1	2	1	1	2	5	3	2	4	4	4	1	4	3	6	5	1	1	6	2	4	3	5	3	2	4	3	5	5	5	2	5	4	1	1	4	2	5	5
	381	5		2	2	5	2	1	4	2	1	4	2	4	5	5	5	5	5	2	2	5	2	4	2	1	4	6	5	5	6	3	4	2	6	4	1	2	6	5	1	5	3	5	1	5	2	3	2
	382	5		4	4	2	3	6	4	2	5	1	2	1	5	4	4	4	5	2	5	4	5	5	2	5	4	3	3	2	6	1	5	1	2	4	2	5	3	1	5	3	5	5	6	2	2	2	3
	383	5		2	2	1	4	1	2	5	4	5	5	3	5	5	4	3	5	3	6	2	3	5	1	2	2	5	2	4	6	2	5	4	3	4	5	4	2	5	5	5	4	4	2	1	5	2	1
	384	5		5	2	6	2	2	4	5	5	2	5	2	4	4	5	6	4	3	6	4	1	5	4	2	2	2	5	2	4	5	2	4	2	5	4	4	6	5	3	3	5	5	5	3	1	4	6
	385	5		2	2	1	4	1	2	6	4	2	4	3	3	4	2	2	2	6	2	4	2	5	6	3	1	5	5	4	2	1	2	5	4	2	6	2	1	5	1	4	5	2	5	4	3	2	2
	386	5		4	5	1	4	4	3	2	5	5	6	2	1	5	1	5	4	5	1	4	3	3	3	5	4	4	2	6	5	3	3	3	2	2	4	5	6	2	4	2	4	3	3	1	5	1	3
	387	5		2	2	5	1	5	5	3	1	1	5	6	2	2	5	5	5	2	5	2	1	5	5	6	3	4	2	5	4	4	5	5	5	2	4	1	1	5	6	2	5	2	2	2	1	2	3
	388	5		3	2	2	4	5	4	5	1	3	1	5	1	2	2	4	4	4	2	4	4	1	2	3	5	1	5	5	5	3	6	5	2	4	4	4	3	2	2	6	4	2	1	5	1	3	2
	389	5		6	3	2	1	2	1	6	1	5	2	5	5	6	5	4	2	1	3	2	2	4	2	1	6	4	5	4	4	4	3	5	1	5	3	5	3	6	5	1	5	4	6	3	6	6	1
	390	5		4	2	6	6	4	1	5	6	6	3	2	5	6	5	2	5	6	2	3	2	1	1	5	5	4	4	5	5	4	6	5	2	1	2	6	5	2	4	5	2	2	3	4	5	5	6
	391	5		1	6	1	4	2	4	6	5	5	4	1	6	4	5	6	5	5	3	2	1	1	5	2	4	3	4	5	5	6	4	4	4	4	5	4	3	1	4	4	5	2	6	2	2	3	6
	392	5		1	2	2	3	5	3	4	2	2	5	5	5	4	6	6	4	5	2	1	5	5	1	4	1	4	3	5	3	2	5	5	2	5	2	4	5	4	4	1	1	5	3	1	6	5	4
	393	5		1	2	1	3	6	5	1	3	4	6	2	2	1	5	1	5	6	5	5	5	2	2	4	4	4	6	2	4	4	6	1	5	4	4	5	4	6	2	4	3	1	1	5	5	2	4
	394	5		5	4	3	2	3	3	4	6	5	6	1	2	4	6	5	3	5	4	2	3	1	5	1	6	2	1	2	6	1	5	2	4	5	1	5	2	5	2	1	3	2	4	5	5	5	3
	395	5		5	2	3	5	4	1	1	4	2	3	2	1	4	2	5	5	1	2	2	6	1	1	3	2	1	1	6	4	4	5	1	3	1	6	1	1	2	5	5	4	6	1	3	3	1	1
	396	5		5	6	2	1	5	2	5	2	6	5	2	5	6	6	5	1	2	1	4	4	2	5	4	1	6	5	1	1	5	2	4	5	4	2	2	2	5	2	5	4	5	4	5	5	4	1
	397	5		2	2	5	1	1	5	2	6	2	2	1	1	3	2	5	5	2	1	2	4	5	1	4	5	2	4	4	4	5	4	2	5	5	5	4	5	4	3	2	6	2	1	6	5	5	2
	398	5		2	4	1	1	4	5	4	1	5	2	2	2	4	4	2	3	6	5	1	6	5	4	2	1	5	3	5	5	2	1	4	2	5	2	3	5	1	5	5	1	5	2	1	4	4	2
	399	5		6	1	2	2	1	2	4	6	4	4	4	2	2	6	3	5	4	2	5	4	1	5	2	4	2	2	1	4	6	4	4	2	5	6	5	6	2	5	6	4	1	2	4	1	6	5
	400	5		4	5	2	5	4	5	4	4	5	2	1	2	5	2	5	4	6	1	2	5	3	1	2	5	1	3	2	5	2	4	1	3	6	5	4	6	3	6	6	4	4	5	4	6	1	6
	401	5		1	2	5	4	4	3	5	5	5	5	2	5	4	5	1	2	4	5	6	1	4	6	6	4	2	5	1	1	1	5	4	4	5	1	2	4	4	5	1	5	1	2	6	2	5	3
	402	5		5	5	4	3	4	5	4	2	2	3	2	5	3	2	4	2	5	1	4	3	5	5	5	4	4	1	2	4	2	2	5	5	3	2	1	4	5	3	5	1	3	4	3	5	3	5
	403	5		2	4	5	6	4	4	5	2	5	4	4	6	5	5	3	3	2	2	1	6	3	4	2	5	6	2	5	6	5	4	2	5	1	4	2	4	2	2	2	4	5	1	1	2	1	6
	404	5		5	2	4	3	6	4	4	4	2	1	6	1	6	4	2	5	4	2	5	5	4	6	5	6	4	1	2	2	4	1	4	4	5	3	5	2	4	5	6	4	5	4	3	5	4	1
	405	5		5	3	1	1	2	2	2	5	4	2	4	4	2	5	4	1	5	1	1	4	3	4	2	1	6	2	3	5	1	2	1	2	6	5	2	2	6	4	4	1	5	4	4	2	5	5
	406	5		4	1	6	1	2	1	2	3	6	4	2	5	2	4	2	1	2	3	2	3	5	4	3	5	1	4	4	3	4	1	1	6	4	1	5	2	1	4	5	4	1	6	6	2	4	2
	407	5		3	1	1	4	6	2	2	5	3	5	5	1	1	2	6	3	1	5	5	1	1	1	6	5	2	4	5	2	2	2	2	1	2	4	4	2	2	2	1	5	2	5	1	1	4	4
	408	5		6	5	1	5	5	5	2	5	4	4	2	4	6	1	2	2	6	5	5	5	4	1	3	3	3	5	2	4	5	4	5	1	3	3	6	3	4	2	1	5	6	1	5	1	2	2
	409	5		5	5	6	1	5	4	2	1	6	2	6	5	5	1	1	6	5	5	2	4	2	1	3	1	1	3	2	5	2	5	5	2	4	4	4	5	2	4	5	1	6	1	3	5	2	5
	410	5		5	4	5	2	5	5	2	4	2	5	3	4	4	5	5	2	4	3	5	2	3	6	1	4	3	1	1	1	1	4	4	5	5	2	3	4	2	2	6	3	4	1	3	4	5	5
	411	5		4	2	3	3	5	2	6	6	4	5	5	6	2	1	2	5	4	5	4	4	5	4	5	1	3	4	2	5	4	1	5	3	4	4	3	3	4	4	4	5	2	3	2	3	5	3
	412	5		4	4	2	5	5	6	4	2	4	1	2	5	3	6	2	1	2	1	4	2	6	5	1	5	1	2	1	5	4	1	2	5	5	5	4	4	2	2	6	1	2	4	2	2	5	4
	413	5		2	5	4	6	2	3	1	4	4	2	2	1	6	1	2	5	4	2	5	5	1	6	5	5	1	5	4	4	4	4	2	5	5	2	2	2	1	3	2	4	2	1	4	1	2	6
	414	5		4	5	2	2	5	2	3	2	5	2	4	5	1	1	3	5	1	2	1	5	5	2	4	1	2	5	4	2	5	5	4	4	5	4	4	1	3	2	5	4	4	5	4	1	1	2
	415	5		1	4	3	6	2	5	4	1	4	1	2	5	2	4	1	3	2	4	3	6	1	4	2	5	4	1	2	5	1	2	4	4	5	4	4	1	5	2	2	6	4	2	1	1	3	1
	416	5		6	4	5	6	2	6	1	1	4	4	2	4	4	3	2	3	4	5	1	5	2	5	6	5	2	3	2	6	5	6	2	6	2	2	2	2	4	5	2	1	1	5	4	2	3	1
	417	5		4	2	4	2	1	2	1	2	3	2	2	2	2	4	6	2	5	4	3	5	5	3	1	3	3	6	6	4	5	5	2	3	1	4	4	1	4	2	2	4	2	2	5	1	1	4
	418	5		1	3	4	4	5	4	4	6	5	2	5	5	2	5	5	5	1	2	5	5	5	5	5	1	2	5	5	3	2	3	6	3	2	5	5	5	3	5	5	6	3	2	5	4	1	1
	419	5		6	1	4	2	5	5	4	2	2	5	4	6	5	5	2	2	2	6	1	3	3	5	4	5	6	6	4	2	5	4	5	5	2	2	1	4	2	6	4	4	1	4	1	4	5	6
	420	5		3	5	3	4	3	1	4	5	5	5	3	1	2	2	5	4	4	3	5	1	4	2	2	2	5	2	5	2	6	4	5	5	2	2	4	5	3	6	5	5	1	4	3	2	2	5
	421	5		4	3	6	4	2	2	6	2	6	5	6	2	4	1	5	4	5	5	5	1	5	4	2	5	4	3	4	2	4	5	5	5	5	2	5	4	4	5	5	5	3	2	6	1	4	4
	422	5		1	6	4	4	2	5	2	6	4	5	2	1	5	3	4	5	5	4	3	3	2	3	5	1	2	2	2	1	5	1	6	2	3	2	6	4	1	5	5	5	2	1	2	1	2	2
	423	5		4	3	1	5	3	6	3	3	4	5	3	2	6	1	3	1	4	1	4	5	2	2	6	4	5	5	3	1	5	5	1	4	5	2	5	4	1	3	4	5	5	4	6	6	5	2
	424	5		1	2	6	3	3	2	5	2	6	5	1	4	3	5	2	5	2	2	5	3	1	4	4	4	5	6	4	3	3	1	2	4	3	4	4	6	1	2	2	4	5	3	4	3	2	5
	425	5		5	3	4	1	5	5	6	3	4	2	3	1	6	4	1	3	3	2	3	1	4	4	5	4	5	1	4	3	2	2	5	2	2	4	2	2	2	2	2	4	5	6	5	3	6	4
	426	5		2	5	5	2	1	6	1	3	3	3	1	2	4	2	2	2	1	5	2	3	5	6	1	3	6	1	6	4	4	1	6	5	4	1	3	2	2	4	1	2	2	2	2	5	4	1
	427	5		5	4	1	4	2	4	4	3	4	5	6	4	1	4	5	1	6	1	4	5	6	2	6	6	5	5	2	1	3	5	2	4	5	6	1	4	3	6	1	5	6	3	1	5	2	4
	428	5		2	3	2	5	6	4	4	1	2	5	4	5	1	2	4	4	2	5	2	1	2	1	4	2	3	5	5	5	3	5	5	5	5	4	2	1	5	3	5	6	1	2	2	2	4	3
	429	5		6	6	2	2	4	3	4	1	2	3	1	4	1	3	5	3	1	2	1	1	2	4	2	4	5	5	1	5	5	5	2	6	5	4	5	4	2	5	2	6	1	5	2	6	5	4
	430	5		5	2	1	2	5	4	2	5	5	5	4	2	2	3	5	2	5	4	4	5	4	6	5	4	1	2	3	1	1	6	2	5	4	4	3	4	6	3	2	6	6	5	3	2	3	3
	431	5		5	2	4	5	5	5	1	5	3	1	5	2	5	5	4	6	4	1	5	5	4	1	2	6	6	4	1	1	2	2	6	4	4	5	2	5	5	5	2	4	5	1	6	1	5	4
	432	5		2	3	4	1	5	4	6	6	6	4	5	1	5	5	4	5	5	6	1	4	4	2	1	2	1	6	2	1	1	5	3	4	6	3	5	1	4	4	4	5	6	2	5	5	2	5
	433	5		5	4	5	3	2	5	4	3	1	1	3	2	2	5	5	5	2	5	4	6	4	6	1	2	2	5	6	6	5	2	4	5	5	4	6	3	2	3	5	1	2	2	4	1	2	2
	434	5		4	3	2	6	3	4	4	2	2	3	2	4	3	5	5	2	5	4	2	4	2	3	2	4	6	4	2	5	3	4	6	2	4	5	2	4	5	2	2	6	6	6	2	5	5	5
	435	5		5	1	4	4	5	4	6	4	4	1	2	4	4	1	4	1	4	1	2	5	1	1	1	5	1	5	2	4	1	2	6	2	1	1	6	5	5	2	3	6	5	1	4	1	5	2
	436	5		2	4	5	4	4	5	4	5	5	6	6	5	5	5	4	4	2	1	1	6	4	3	2	5	2	2	1	1	1	5	1	6	5	4	4	5	4	6	1	4	4	5	6	5	2	2
	437	5		6	2	2	5	4	1	4	5	1	2	4	3	4	1	1	4	1	3	6	1	2	5	5	6	1	6	4	5	4	2	3	5	4	3	5	4	4	5	4	5	1	2	6	5	5	2
	438	5		1	6	4	6	3	2	2	5	5	5	4	4	4	3	2	2	3	2	1	6	3	5	2	5	6	5	2	4	5	3	2	5	5	4	6	1	6	1	2	1	5	5	4	5	2	4
	439	5		2	5	5	5	5	2	2	5	5	5	1	5	1	5	2	6	3	4	6	2	5	4	4	5	2	2	4	3	6	1	4	2	1	4	5	5	5	3	2	1	2	4	1	2	2	5
	440	5		3	4	2	5	2	2	2	6	3	5	2	3	2	4	2	1	4	2	1	3	1	5	5	5	2	2	2	5	4	5	4	4	2	4	6	6	3	2	2	2	3	5	2	1	3	4
	441	5		2	3	5	4	2	2	4	5	5	6	5	5	5	2	2	5	6	4	6	2	3	4	4	6	5	4	2	2	5	4	4	1	1	3	3	2	2	1	4	5	5	1	1	5	2	3
	442	5		5	5	4	2	4	5	2	6	2	4	4	2	2	6	2	5	5	2	1	5	5	3	3	2	1	2	4	2	5	2	4	4	2	1	1	5	5	4	5	6	3	4	4	4	5	4
	443	5		1	5	5	3	2	5	4	4	2	4	2	5	1	2	5	4	4	1	6	5	3	5	1	3	2	5	1	4	2	3	2	5	4	2	5	2	5	6	1	3	3	1	6	4	4	4
	444	5		5	1	4	5	5	6	3	3	5	2	4	5	3	2	4	3	4	4	6	2	6	2	2	5	6	1	4	6	2	5	2	5	1	2	5	5	5	2	5	1	4	1	1	1	5	3
	445	5		6	4	4	2	6	2	3	3	2	4	4	5	2	3	6	4	1	5	3	1	1	5	5	2	3	5	5	5	2	1	1	4	5	5	4	5	4	6	2	2	4	3	2	1	6	3
	446	5		5	5	2	4	6	2	6	5	3	6	4	1	2	4	1	4	2	3	2	2	1	3	4	1	2	5	4	4	2	2	4	3	5	5	5	2	5	6	4	1	5	2	5	1	2	2
	447	5		6	2	5	6	2	2	4	3	3	1	4	1	5	2	2	5	2	5	1	2	5	1	2	4	1	1	5	4	1	2	3	4	4	2	4	3	5	1	2	2	5	6	5	6	6	6
	448	5		5	2	2	6	2	1	2	6	5	1	6	5	1	3	1	5	5	3	4	4	1	5	4	1	6	2	2	1	5	5	2	4	1	3	3	6	4	1	4	5	1	2	2	4	6	2
	449	5		1	1	5	2	5	2	2	2	2	2	4	4	1	2	5	2	5	5	1	2	2	4	4	4	1	4	4	2	3	6	6	2	4	4	2	5	3	3	5	5	4	5	1	3	4	5
	450	5		5	6	2	4	4	4	4	5	5	2	4	5	3	5	4	3	4	1	5	4	3	2	6	3	5	4	2	5	4	2	4	5	6	4	2	6	2	3	3	1	4	6	4	1	5	6
	451	5		5	4	4	5	2	2	1	1	1	2	4	5	5	1	3	5	4	5	5	4	4	4	2	5	4	3	2	2	2	6	1	5	2	5	2	5	5	2	6	4	1	5	5	3	4	6
	452	5		4	6	4	2	6	3	3	4	4	2	1	4	2	1	5	6	6	5	5	4	2	4	4	2	2	2	4	4	4	3	3	6	5	6	5	5	2	4	5	5	5	4	5	4	1	4
	453	5		1	4	5	1	6	4	5	1	2	2	4	4	5	2	4	6	6	5	2	5	1	5	1	4	2	5	4	4	5	5	2	1	1	5	5	2	5	1	5	1	6	4	4	2	4	3
	454	5		3	5	4	5	2	1	4	5	5	4	2	3	5	4	5	5	5	5	3	5	1	6	5	2	3	1	5	4	5	1	1	2	6	1	5	6	2	5	6	2	4	1	2	2	3	5
	455	5		2	2	5	2	3	4	4	4	2	2	5	1	6	3	6	6	4	5	2	1	5	5	5	1	4	1	4	1	5	6	6	2	1	4	6	3	5	5	6	3	2	3	2	1	2	6
	456	5		3	5	5	5	2	1	6	1	1	5	5	5	4	4	2	2	5	5	2	6	2	5	1	3	2	2	5	5	3	4	2	2	2	4	3	5	2	4	1	2	5	5	3	2	1	6
	457	5		5	1	1	6	1	5	2	5	3	2	6	3	2	5	1	2	4	4	6	2	4	2	6	3	5	2	4	1	2	1	4	6	2	6	6	4	5	5	4	5	2	5	2	6	5	5
	458	5		4	2	5	6	5	5	5	5	1	5	5	3	4	2	6	1	2	2	4	2	5	2	2	4	2	3	1	6	6	4	3	6	5	6	5	1	5	5	2	1	2	1	3	3	5	6
	459	5		3	4	3	6	6	1	5	6	2	2	4	4	4	3	1	5	5	3	1	3	2	4	5	1	2	5	5	5	4	6	2	2	5	2	4	5	1	3	4	4	5	5	5	2	2	5
	460	5		2	5	5	1	5	5	1	4	2	5	1	2	1	2	4	4	2	1	2	1	1	2	2	6	4	3	5	5	2	4	1	2	2	5	5	2	2	6	3	1	6	2	6	5	1	6
	461	5		4	4	2	1	5	2	3	1	5	4	2	2	6	5	6	5	4	1	5	2	2	4	1	6	1	1	2	5	3	3	1	5	3	2	4	5	2	1	3	2	2	1	3	1	6	4
	462	5		2	2	5	3	1	5	5	4	5	4	2	2	6	3	3	2	2	5	6	1	1	2	1	1	1	5	1	4	6	3	1	4	5	1	2	1	5	6	4	2	4	2	4	3	5	2
	463	5		2	5	2	2	2	4	1	2	6	1	5	4	3	4	2	2	5	4	5	3	1	3	6	1	5	4	1	6	3	2	2	4	5	2	2	5	2	3	2	5	5	2	1	5	2	4
	464	5		2	5	4	2	5	2	6	2	6	1	2	2	4	3	6	3	2	1	1	5	4	4	2	5	1	5	5	1	2	2	5	2	4	1	3	2	2	5	4	5	3	1	2	1	2	1
	465	5		1	5	3	2	6	5	5	2	6	4	4	5	2	5	3	5	1	2	5	5	5	5	3	2	2	4	3	1	6	4	4	6	3	5	5	6	4	1	6	4	4	3	6	5	3	2
	466	5		2	6	1	2	1	1	5	5	2	2	5	1	2	5	5	3	1	5	2	4	5	6	3	5	2	4	1	4	4	4	5	1	2	5	5	1	1	4	6	6	5	4	5	4	2	1
	467	5		2	1	1	5	5	4	6	2	2	5	4	2	2	2	6	3	4	3	4	6	1	6	5	5	5	5	5	5	1	4	1	2	4	1	1	2	5	2	2	2	1	4	3	5	5	4
	468	5		2	1	1	5	5	5	4	3	5	4	6	5	1	3	4	2	2	5	2	5	3	1	3	1	5	1	5	5	4	2	2	2	2	6	2	5	4	1	2	5	2	6	5	1	4	4
	469	5		2	2	3	2	2	5	2	5	5	5	5	5	1	5	5	1	4	2	2	1	2	4	5	1	1	6	5	2	5	5	3	5	2	3	2	2	1	5	2	2	5	5	2	5	2	2
	470	5		5	2	2	4	5	2	4	5	5	3	5	5	2	5	5	5	5	5	1	2	4	5	5	2	5	6	3	2	4	1	2	4	1	4	4	5	1	4	1	1	1	5	5	5	5	3
	471	5		2	1	3	1	1	3	5	4	2	6	6	1	2	5	5	2	4	2	2	5	2	5	2	5	5	2	4	4	5	2	2	5	5	1	5	5	1	6	1	1	2	2	5	1	2	4
	472	5		1	4	1	2	2	4	4	5	3	2	2	4	2	2	5	4	5	5	5	1	2	1	5	2	1	6	2	4	4	2	2	4	1	5	1	4	5	5	6	1	5	2	5	1	5	5
	473	5		3	2	6	4	3	5	3	2	4	2	1	5	1	1	2	5	5	2	5	5	1	2	4	4	5	5	3	2	2	4	4	2	4	6	5	5	4	1	5	2	3	2	5	5	2	4
	474	5		4	2	4	5	5	4	1	2	2	5	4	5	5	3	5	1	4	1	4	2	2	4	2	6	3	5	4	2	6	1	1	5	5	5	6	2	5	1	5	5	1	6	5	2	4	6
	475	5		5	5	2	6	5	3	3	5	2	6	5	5	5	4	2	2	4	5	6	5	4	2	3	5	5	2	2	6	4	2	6	4	3	5	4	2	4	2	5	2	1	5	2	4	3	4
	476	5		1	2	2	1	6	5	4	2	5	4	4	5	5	1	3	2	4	5	2	5	5	2	5	4	5	2	2	2	2	6	2	2	6	4	4	4	4	5	2	1	5	2	1	1	3	5
	477	5		6	4	5	3	5	1	6	2	1	4	5	2	5	1	4	6	6	4	2	1	6	1	6	4	5	4	6	5	5	5	5	4	5	4	1	2	4	2	2	4	4	6	3	4	4	4
	478	5		5	2	5	5	6	1	1	3	3	4	2	4	4	3	4	5	4	4	2	5	5	5	2	2	3	5	1	5	2	5	5	2	4	5	5	2	2	5	4	5	3	4	2	5	5	1
	479	5		4	2	2	4	3	6	3	4	2	2	2	4	5	1	5	6	3	5	2	5	2	4	2	3	3	6	2	6	5	1	1	1	6	5	2	1	4	5	5	6	2	1	3	1	5	5
	480	5		3	5	6	1	1	3	5	2	1	4	2	5	2	2	1	4	1	1	6	4	4	2	2	2	1	2	4	6	2	1	4	4	2	3	6	5	2	5	1	2	1	5	2	4	3	2
	481	5		3	3	3	4	4	2	6	1	2	5	2	5	5	4	5	3	6	2	3	1	2	4	5	2	5	3	5	6	1	1	2	3	1	5	1	5	1	5	4	1	6	4	1	2	2	4
	482	6		2	2	3	6	2	4	1	4	3	5	5	5	1	3	5	2	6	1	5	4	3	4	2	3	2	1	6	2	4	1	1	5	1	4	4	2	5	1	6	5	3	6	5	2	5	5
	483	6		5	6	4	3	2	5	4	5	3	1	6	2	6	4	4	1	6	2	2	3	2	2	5	5	6	5	2	6	4	3	1	5	2	2	5	1	5	6	4	6	5	6	5	6	2	1
	484	6		2	6	4	2	2	5	5	1	6	2	2	4	6	1	4	5	2	6	1	3	3	1	6	1	5	4	5	6	5	4	2	5	6	4	1	2	4	2	5	3	4	4	1	4	4	5
	485	6		1	1	1	2	5	4	2	3	4	5	2	5	3	2	4	2	2	2	5	4	5	1	2	6	6	4	1	4	2	5	3	6	3	6	1	4	2	4	6	2	6	4	4	5	2	3
	486	6		2	3	1	2	1	4	2	2	5	6	4	2	2	1	2	3	2	1	2	5	6	6	5	2	2	6	3	3	2	3	2	5	5	2	2	6	4	1	2	5	6	4	5	4	5	6
	487	6		5	4	1	4	1	6	3	3	1	1	4	5	1	5	1	5	1	4	4	5	5	4	5	4	5	5	6	1	2	2	6	4	5	1	1	1	2	2	2	2	3	2	5	6	4	5
	488	6		2	6	2	5	2	4	5	5	5	5	5	4	6	3	4	5	5	2	5	4	2	5	2	1	4	5	2	4	5	4	4	6	4	4	6	1	4	4	5	2	3	5	2	2	5	5
	489	6		3	3	1	5	6	3	3	6	5	5	5	1	4	5	4	3	3	4	3	5	4	5	3	5	2	2	5	4	6	2	2	5	1	5	1	2	4	6	3	4	6	1	2	5	6	4
	490	6		5	1	4	3	6	2	4	5	2	3	5	4	2	2	2	5	2	5	5	2	4	3	5	1	1	4	1	5	2	6	5	5	6	3	1	5	4	2	4	5	2	4	1	5	6	2
	491	6		2	4	5	4	4	5	4	5	1	5	6	5	5	1	1	5	1	3	4	2	5	5	5	5	4	6	1	1	6	2	5	4	6	1	2	4	2	4	2	6	3	6	5	2	5	4
	492	6		6	3	1	1	4	5	3	5	6	2	1	1	1	1	2	5	3	5	3	4	2	5	4	4	5	4	1	5	2	2	2	5	5	2	1	3	3	2	1	6	5	3	4	5	1	4
	493	6		5	2	2	5	1	3	1	1	3	1	1	1	1	5	1	3	6	5	2	6	2	5	5	6	2	6	2	6	4	4	2	4	6	5	2	5	5	4	4	6	1	6	3	5	3	1
	494	6		6	4	2	4	6	5	1	2	2	4	5	2	5	5	5	4	3	6	2	5	3	5	5	4	5	2	5	3	3	5	2	5	5	4	1	5	4	4	2	3	1	5	4	2	2	4
	495	6		4	5	2	6	5	5	6	2	1	5	4	1	1	2	3	6	6	2	2	5	5	5	2	4	4	5	1	3	5	2	3	4	2	6	5	6	1	2	5	4	2	4	5	1	2	2
	496	6		5	6	2	5	1	2	3	5	4	4	1	3	3	2	2	2	2	2	5	5	4	4	5	4	2	2	2	4	3	2	4	1	5	1	5	6	5	4	2	5	4	1	5	2	2	4
	497	6		3	1	3	4	6	4	2	5	2	5	2	5	6	2	4	1	3	3	6	4	4	6	1	2	5	2	5	3	2	5	5	2	1	5	4	1	4	4	4	4	1	5	5	4	5	4
	498	6		4	2	2	1	3	5	2	4	5	4	2	6	6	5	5	4	5	2	4	1	5	2	3	4	4	4	2	4	2	2	6	4	5	2	2	5	4	3	1	5	4	2	1	2	4	2
	499	6		1	2	2	1	1	2	2	2	5	6	4	1	4	5	4	2	4	2	2	3	4	4	5	4	4	3	5	1	1	3	2	4	4	3	2	3	5	5	2	6	5	6	4	4	2	5
	500	6		6	2	2	2	5	2	5	2	5	2	2	5	1	4	5	6	6	5	1	2	5	4	1	1	4	2	4	1	6	6	2	2	4	4	3	4	4	1	2	5	2	2	1	4	3	4
Zhang [18]	1	1		4	2	4	2	6	2	5	2	5	4	6	4	2	5	5	2	5	1	1	2	3	5	2	1	3	5	5	2	5	6	5	5	1	4	5	6	3	6	5	4	4	5	2	5	5	4
	2	1		4	5	5	2	4	6	2	4	1	5	1	2	4	1	4	1	4	5	1	2	5	2	5	5	4	3	4	2	5	1	1	2	4	5	5	4	3	1	2	6	5	6	2	5	5	1
	3	1		1	3	2	4	1	1	2	1	5	2	6	5	2	5	5	6	1	6	2	4	5	2	6	2	5	2	5	5	4	1	5	4	2	4	6	4	5	2	2	6	5	4	2	1	2	6
	4	1		5	5	6	3	1	2	2	1	2	2	1	5	1	1	1	5	3	5	5	1	5	5	2	5	4	4	2	1	2	2	4	3	2	1	5	4	5	2	5	5	3	1	2	3	3	4
	5	1		2	2	4	3	1	4	5	5	2	4	2	3	4	2	6	2	4	5	2	2	4	3	6	5	5	5	4	6	3	5	4	4	6	3	5	1	4	2	5	4	4	5	6	5	3	4
	6	1		5	6	2	6	5	2	1	4	2	5	1	5	1	5	1	3	2	5	3	4	1	4	2	5	2	6	5	4	2	1	5	5	4	2	2	4	2	5	2	4	5	2	3	1	4	2
	7	1		2	2	2	2	2	1	5	4	5	5	6	5	3	4	2	3	3	3	4	4	4	5	4	4	2	4	4	6	1	1	6	4	6	5	6	4	2	5	2	4	2	5	6	2	4	2
	8	1		1	4	6	5	2	2	2	2	4	1	1	4	2	5	5	4	5	4	1	5	5	4	4	2	2	5	1	2	4	3	2	1	2	4	5	1	4	5	5	4	1	5	4	4	5	2
	9	1		4	6	2	5	2	2	2	4	2	2	6	1	6	2	4	1	4	1	2	4	1	1	5	2	1	3	4	5	4	5	1	5	5	2	1	5	2	2	2	3	4	2	5	2	1	6
	10	1		3	6	2	3	3	1	3	2	2	2	3	5	2	1	4	1	4	6	2	2	2	4	2	5	2	6	4	1	1	4	2	5	2	5	5	2	5	6	6	1	4	2	5	4	5	5
	11	1		1	6	5	5	6	4	1	4	4	2	2	5	5	1	2	2	4	5	4	2	5	4	2	5	5	2	5	5	5	2	1	1	4	2	5	5	2	1	5	4	3	1	3	4	4	5
	12	1		5	2	2	2	2	4	2	5	3	1	6	6	6	3	1	3	2	5	2	2	5	5	4	4	1	5	4	4	2	1	5	2	1	5	4	1	4	6	5	5	3	2	4	5	3	4
	13	1		1	3	2	5	5	1	2	5	2	5	5	1	5	4	3	3	6	3	1	5	2	5	3	1	4	5	5	1	4	1	4	1	2	6	5	4	5	5	4	5	1	2	4	4	2	5
	14	1		5	3	3	1	2	5	5	1	2	1	6	6	5	4	4	3	6	4	5	1	5	5	4	3	1	6	4	2	4	6	1	5	2	6	5	4	3	4	4	1	5	3	2	2	3	3
	15	1		1	2	4	2	3	3	2	1	2	3	2	4	4	1	5	4	2	3	1	4	5	5	2	3	5	2	5	4	5	1	6	2	5	3	2	3	5	2	5	3	4	5	2	4	3	5
	16	1		5	5	5	4	2	5	4	1	3	5	4	5	2	6	2	1	5	5	4	2	5	1	5	6	6	2	1	5	1	5	3	1	5	2	3	3	2	5	5	5	6	5	4	5	2	5
	17	1		4	2	1	5	4	6	2	5	2	2	5	4	5	3	2	1	2	1	5	6	5	1	6	4	2	6	3	4	4	2	5	4	1	4	5	5	3	6	5	2	2	2	4	3	5	2
	18	1		4	5	5	4	5	2	5	2	5	4	6	1	4	4	6	3	5	4	6	2	5	5	1	3	6	4	5	6	4	4	2	4	1	4	2	1	1	5	3	3	5	4	2	1	4	5
	19	1		6	2	6	2	4	1	2	1	2	4	5	5	2	5	3	6	5	4	5	6	4	5	5	1	2	1	5	5	4	1	2	5	5	6	2	1	4	2	5	2	5	2	6	2	6	5
	20	1		2	2	4	2	5	1	2	3	1	6	3	5	2	2	5	5	1	1	2	3	4	5	1	1	5	5	5	4	3	5	3	4	1	5	6	2	2	3	6	2	5	2	5	4	5	2
	21	1		4	4	3	6	5	5	1	6	2	3	5	1	4	6	6	2	5	5	4	2	5	1	1	5	1	5	6	2	4	5	4	4	1	5	1	2	5	1	6	5	3	2	6	4	5	1
	22	1		2	1	3	1	4	4	3	1	2	5	5	2	4	4	5	4	2	1	6	6	2	5	5	1	5	4	5	5	4	4	6	3	1	5	3	4	4	5	3	6	2	3	2	6	6	5
	23	1		5	6	4	6	4	5	3	4	6	5	3	2	5	4	3	4	2	6	2	5	2	1	3	5	5	1	6	4	4	3	6	4	4	3	4	5	5	5	4	6	5	4	2	6	4	2
	24	1		5	5	6	5	5	5	4	1	2	2	1	1	5	4	4	6	5	5	3	2	1	2	4	1	5	1	2	5	5	4	2	4	5	3	4	6	6	3	1	1	1	2	6	1	1	5
	25	1		1	5	5	2	2	5	1	2	6	5	6	5	2	2	2	4	2	2	4	5	5	3	4	2	3	5	4	1	6	2	2	4	6	6	5	4	5	4	1	5	2	5	5	5	3	4
	26	1		3	1	1	1	4	2	4	2	5	2	3	5	1	3	5	2	3	2	6	5	5	1	4	3	5	2	1	2	5	3	4	5	5	4	4	1	1	5	5	1	4	5	2	5	5	2
	27	1		2	5	4	3	5	2	2	4	3	5	2	3	5	2	2	1	6	1	5	2	6	5	5	5	5	1	1	5	5	3	3	6	4	1	4	2	5	2	5	3	2	5	2	1	6	2
	28	1		1	4	5	4	4	5	4	2	1	1	4	3	6	2	5	2	5	2	6	1	5	3	2	3	2	1	1	5	5	2	3	4	2	5	2	6	2	5	3	3	5	4	2	5	2	1
	29	1		1	5	6	5	2	2	5	2	6	5	2	5	2	4	3	1	1	4	6	5	2	5	6	5	5	3	3	1	3	4	2	2	4	2	3	2	5	5	1	5	4	2	4	2	5	5
	30	1		5	5	1	5	5	3	5	3	1	5	5	1	2	1	5	1	6	2	6	1	2	2	1	5	1	2	6	6	4	1	5	3	5	1	2	5	5	5	5	3	5	4	3	5	5	4
	31	1		5	4	4	3	2	1	4	6	4	1	2	5	4	5	2	6	2	4	5	3	2	3	1	4	4	2	4	3	4	1	5	4	5	5	3	4	5	4	4	4	2	4	2	6	2	4
	32	1		6	3	5	5	5	4	5	1	5	5	6	2	2	2	2	6	6	4	5	3	5	5	5	1	1	1	5	2	1	4	2	2	2	5	6	5	5	5	5	2	2	5	5	6	1	2
	33	1		3	5	5	4	3	2	5	3	6	5	4	2	4	3	2	5	4	2	4	4	1	2	1	5	3	3	2	1	1	4	2	1	4	3	4	5	4	1	3	2	4	5	5	3	5	2
	34	1		1	2	2	5	5	6	5	5	5	3	2	1	1	2	4	5	1	5	1	4	2	2	2	2	5	4	2	5	1	2	5	3	2	5	4	5	1	5	5	5	5	4	5	5	4	5
	35	1		1	2	2	4	5	6	5	2	6	6	5	5	4	2	2	3	1	1	4	4	3	6	5	5	2	6	2	5	5	1	6	4	1	1	4	1	1	4	2	6	1	5	4	2	5	2
	36	1		5	1	3	1	1	3	4	1	4	5	1	4	5	4	5	6	5	1	3	4	2	4	2	2	2	4	5	4	2	6	6	2	3	4	4	5	5	4	5	4	3	5	1	2	1	4
	37	1		1	5	2	5	4	2	5	5	5	1	5	1	5	2	3	1	5	5	1	5	5	4	2	1	2	2	4	5	4	4	4	5	5	2	2	4	4	6	5	2	5	5	1	5	5	5
	38	1		4	4	2	5	4	4	5	2	6	2	5	3	1	5	5	1	4	4	5	6	6	2	5	3	4	2	1	4	5	5	6	5	5	4	4	5	2	3	2	2	2	3	5	6	2	1
	39	1		3	1	1	6	3	2	1	3	5	5	3	5	4	6	5	1	2	5	6	5	3	6	2	5	1	4	2	2	3	5	1	5	6	5	3	4	3	3	6	6	4	1	4	2	5	1
	40	1		1	1	4	6	6	4	2	5	4	4	5	5	2	2	4	2	4	2	4	5	5	5	1	1	5	5	6	5	4	5	6	2	3	5	5	6	4	5	5	5	3	4	5	6	6	2
	41	1		3	4	5	2	3	6	4	4	2	3	4	5	6	6	2	6	2	5	2	2	5	6	6	5	6	4	4	2	1	4	2	4	5	5	4	1	2	1	4	3	3	5	4	1	5	4
	42	1		5	3	4	4	5	3	1	4	5	3	5	5	1	3	5	4	3	2	5	6	5	4	4	5	1	3	5	2	2	5	6	1	2	5	1	6	4	5	6	2	6	4	2	4	2	6
	43	2		6	2	3	4	2	5	4	1	4	5	2	3	6	4	3	5	1	2	4	3	6	5	5	6	2	1	4	5	5	3	4	4	6	4	2	2	1	5	2	1	2	2	1	4	2	5
	44	2		6	1	5	5	2	6	2	1	5	4	2	2	3	1	4	1	5	6	2	5	5	5	6	4	1	5	6	6	1	1	5	5	2	5	2	5	2	2	5	2	4	2	6	4	5	2
	45	2		2	4	5	6	5	1	5	6	5	4	2	3	1	5	5	5	1	2	5	6	3	6	3	5	2	6	2	1	6	5	4	5	5	2	6	2	3	5	5	2	1	2	2	5	4	2
	46	2		3	3	6	5	5	3	3	4	5	5	2	4	2	6	2	6	5	5	1	4	4	3	4	4	6	2	1	1	1	1	3	3	2	1	2	5	3	1	5	3	1	1	2	2	5	5
	47	2		5	3	1	3	5	5	1	1	2	1	4	5	2	1	6	4	4	5	6	4	4	4	5	5	2	1	1	2	5	4	1	2	1	2	4	5	2	2	2	2	5	5	5	1	3	2
	48	2		3	3	4	5	2	6	4	3	4	4	5	2	5	3	1	5	4	1	1	5	3	6	1	5	6	2	3	5	2	3	3	4	6	5	5	5	6	5	1	3	4	2	2	3	3	1
	49	2		4	5	5	4	5	5	1	2	5	1	3	2	5	5	4	2	1	4	6	6	1	5	1	4	5	2	5	2	2	5	3	2	2	6	2	2	2	5	2	1	5	4	4	5	2	1
	50	2		4	6	5	1	4	5	6	2	1	4	5	4	6	1	3	1	4	4	2	4	3	4	5	4	5	2	4	2	1	4	4	1	2	5	4	4	5	4	4	2	3	4	1	2	5	3
	51	2		6	1	5	4	1	4	5	6	4	5	5	1	2	3	2	1	6	5	5	6	4	2	2	2	5	5	6	1	2	5	2	5	5	5	2	2	4	2	5	1	5	1	4	3	2	5
	52	2		6	4	2	1	4	1	4	1	4	1	4	4	4	1	5	5	4	6	6	1	3	1	2	1	4	5	5	1	5	2	5	2	6	4	5	1	1	1	5	6	1	2	1	4	1	2
	53	2		1	5	3	1	2	4	1	2	3	2	2	4	1	1	1	5	5	6	2	5	4	5	2	1	6	4	1	5	4	1	1	1	2	3	6	2	1	4	5	5	5	6	1	4	3	1
	54	2		4	5	6	4	5	2	1	1	6	1	2	5	2	4	6	1	2	5	6	4	1	6	5	3	5	5	1	5	5	1	1	5	6	2	5	5	5	6	6	5	4	2	4	5	4	2
	55	2		1	6	4	3	3	6	5	5	2	4	2	5	2	6	3	2	3	5	4	3	2	3	2	4	2	2	3	3	2	1	1	3	5	1	2	3	5	2	1	2	4	1	4	5	1	2
	56	2		4	1	2	1	1	4	5	2	2	5	6	5	4	2	5	5	4	1	4	2	6	4	5	4	2	3	2	2	6	3	5	2	5	3	5	6	4	2	5	5	1	4	5	5	3	1
	57	2		2	2	2	2	5	2	5	1	4	2	2	6	1	4	4	3	4	2	2	2	5	2	2	3	3	5	4	4	2	2	6	5	1	6	4	4	5	1	4	5	5	3	1	1	2	5
	58	2		4	4	4	1	5	1	4	5	1	6	5	6	2	5	6	2	1	5	2	4	5	2	4	4	4	2	5	5	1	2	2	4	2	5	5	6	5	6	1	4	3	6	3	4	4	5
	59	2		1	5	5	5	2	4	6	5	5	5	5	1	5	2	6	3	2	5	1	6	3	3	5	3	2	5	6	1	4	2	5	4	1	5	2	6	2	5	2	3	4	2	1	5	1	6
	60	2		2	4	1	2	5	6	5	2	2	5	2	1	4	5	1	1	4	1	4	6	4	4	1	5	5	5	2	2	4	2	6	5	2	2	6	2	4	4	1	4	2	2	4	4	5	4
	61	2		5	5	4	2	4	4	1	1	5	5	2	2	4	3	4	1	5	4	6	2	4	3	5	5	1	2	4	6	5	6	4	3	5	5	4	6	5	1	2	5	4	5	3	5	2	5
	62	2		4	4	2	2	6	2	3	4	3	1	6	6	1	4	5	2	4	4	3	2	4	3	2	1	6	6	2	2	2	4	4	5	1	1	6	5	4	2	6	6	1	5	5	2	1	4
	63	2		5	4	5	2	2	3	1	2	1	6	5	2	1	4	1	6	5	4	1	5	4	4	1	3	1	6	2	2	4	6	4	3	4	5	1	3	6	6	1	5	2	5	5	2	5	5
	64	2		2	5	5	1	5	4	4	2	2	4	2	1	2	4	1	4	5	4	6	3	4	2	5	6	2	1	2	3	5	2	6	2	4	5	4	6	2	4	4	5	6	5	1	6	5	5
	65	2		5	2	6	3	6	1	2	1	4	5	2	5	4	2	4	1	6	4	5	2	3	2	4	2	2	6	2	4	6	5	2	2	3	4	2	4	4	4	1	2	2	5	5	5	5	5
	66	2		2	4	1	2	6	2	4	1	4	5	4	4	2	4	5	2	2	4	3	4	4	1	2	1	5	6	1	2	2	2	2	4	3	4	5	4	4	3	3	5	1	4	1	4	4	4
	67	2		5	2	2	5	2	1	2	4	2	5	1	4	1	4	2	5	2	6	3	4	2	5	4	5	1	2	2	2	2	6	2	4	4	3	4	1	6	2	5	4	4	2	4	5	4	1
	68	2		5	5	3	2	3	1	5	4	6	5	6	4	5	2	5	5	4	5	4	5	5	4	5	3	6	2	6	5	4	5	3	3	5	4	6	3	2	2	4	2	4	1	2	1	6	5
	69	2		3	5	5	2	2	2	2	5	5	5	5	3	2	3	5	3	2	5	6	5	1	2	4	3	2	3	1	4	1	5	4	6	5	4	2	2	1	1	5	4	5	2	6	4	4	4
	70	2		4	6	2	1	5	4	1	5	5	4	3	2	2	1	1	2	4	5	2	1	2	5	6	5	4	1	4	5	6	3	2	3	4	4	6	1	5	1	4	5	1	3	5	5	6	3
	71	2		5	5	2	4	4	6	2	2	1	5	5	6	4	4	6	3	5	3	1	1	1	4	5	2	4	5	5	5	6	6	5	2	5	1	5	1	6	2	3	5	5	3	5	5	4	6
	72	2		1	4	2	2	5	1	4	1	2	6	6	5	1	5	2	5	5	6	3	2	5	5	6	1	5	5	2	5	1	2	1	4	2	3	5	4	4	5	1	5	3	4	5	5	5	5
	73	2		1	2	3	2	5	2	6	1	5	5	3	5	4	6	4	3	5	5	5	4	2	6	4	5	4	4	6	1	4	5	4	4	5	2	5	2	3	5	5	5	4	1	5	1	6	5
	74	2		5	4	6	2	1	5	5	5	5	4	5	5	4	2	4	1	6	4	6	1	1	3	3	2	4	6	1	2	4	1	3	5	3	5	4	6	5	4	1	4	4	2	6	6	2	3
	75	2		5	2	2	4	1	5	5	4	4	3	2	5	5	5	3	1	2	2	5	4	2	1	2	1	2	4	6	2	2	2	5	6	3	5	5	5	5	5	1	5	4	2	4	6	6	3
	76	2		4	2	1	5	1	6	5	1	1	5	4	2	1	1	4	2	4	4	5	1	2	5	3	5	5	5	1	2	3	2	1	6	5	4	4	3	2	4	5	4	2	5	4	1	2	4
	77	2		5	5	6	6	5	2	1	5	4	5	4	4	6	5	4	5	5	5	3	2	5	6	4	5	6	3	4	4	5	6	5	5	3	4	4	5	6	2	5	6	4	1	3	3	6	3
	78	2		4	1	5	3	4	2	6	3	5	1	2	2	5	3	5	2	5	1	2	5	5	2	3	4	6	2	4	4	3	2	4	4	4	5	2	5	5	2	1	1	1	4	2	6	6	6
	79	2		5	6	4	5	1	5	5	5	6	1	1	2	5	2	6	2	1	5	4	5	1	3	1	1	3	5	1	2	5	1	3	1	6	4	5	3	2	2	1	2	4	1	6	2	2	2
	80	2		2	4	5	6	2	2	1	5	5	1	2	4	4	3	2	5	5	6	4	2	2	2	6	1	1	5	3	1	3	4	5	3	2	2	2	1	5	5	5	5	1	3	3	5	2	2
	81	2		5	6	2	2	6	5	4	2	6	5	6	5	4	3	4	4	6	3	4	5	1	4	6	5	4	6	2	4	5	5	1	4	4	5	1	4	5	4	2	4	4	2	2	1	2	5
	82	2		3	5	2	3	4	5	2	6	5	3	2	2	2	1	1	1	1	5	4	5	1	2	3	6	4	5	3	5	4	1	3	3	2	1	5	4	4	5	6	6	6	5	6	4	4	6
	83	2		4	6	1	5	4	6	4	4	2	2	2	5	6	4	2	5	5	5	4	2	4	6	1	1	2	5	5	1	2	6	4	2	4	4	6	6	2	5	1	5	3	4	2	1	3	6
	84	2		5	4	1	1	3	1	5	5	6	1	5	5	1	2	4	3	5	3	2	3	6	4	1	5	5	6	4	1	5	5	2	1	2	5	4	1	6	4	5	1	2	2	1	2	5	2
	85	2		1	6	2	2	2	2	5	2	6	2	5	5	3	2	2	3	2	4	5	4	2	5	2	2	4	1	5	3	5	4	5	5	1	2	5	5	4	4	1	6	5	2	2	6	4	5
	86	3		1	2	4	1	2	2	6	3	3	1	1	6	5	4	6	3	2	2	1	1	6	1	5	5	1	2	2	2	5	5	5	4	4	6	6	3	6	4	3	2	6	5	6	2	3	2
	87	3		2	2	4	4	5	2	4	3	2	4	1	5	5	3	5	5	5	4	2	2	2	5	6	2	1	2	3	5	4	6	3	1	5	1	6	3	4	1	2	2	1	6	3	5	5	1
	88	3		2	6	1	4	2	4	5	6	2	5	4	5	1	5	5	2	4	1	5	3	2	4	5	2	4	1	2	4	5	4	4	2	4	2	4	5	1	6	2	3	4	2	4	6	1	2
	89	3		6	5	2	5	5	4	3	6	4	4	1	4	4	3	1	4	5	2	2	2	5	1	1	2	4	4	6	4	5	3	2	6	1	2	6	5	5	6	5	5	5	5	4	5	2	6
	90	3		4	4	2	5	5	3	3	3	1	5	2	4	5	5	1	5	5	1	4	4	6	6	1	4	4	2	4	4	4	2	2	2	6	3	4	5	5	2	1	3	6	5	5	3	5	3
	91	3		2	6	2	5	2	5	5	6	5	2	1	6	5	2	5	1	4	5	2	2	2	4	4	5	5	4	4	1	3	1	6	2	6	3	6	4	2	4	2	2	6	5	4	4	5	6
	92	3		4	4	5	2	5	5	2	1	6	6	4	6	4	1	3	1	2	1	5	6	2	4	1	6	4	3	4	5	4	2	3	2	6	4	6	2	5	2	1	1	4	5	5	4	5	4
	93	3		5	6	3	3	6	5	5	4	1	2	2	2	2	3	5	4	6	2	1	4	4	5	3	5	1	1	5	5	5	4	5	6	2	2	4	4	4	3	6	5	2	5	3	2	3	2
	94	3		5	2	2	3	5	4	2	2	2	5	3	2	1	2	6	5	5	4	6	4	3	1	5	1	6	5	4	1	2	5	2	4	4	5	4	4	6	5	4	1	6	1	5	2	3	6
	95	3		5	2	4	5	2	5	2	3	2	5	5	4	2	6	4	6	6	5	5	2	5	4	4	2	2	2	2	1	2	6	3	3	3	5	4	3	1	2	1	5	4	5	4	5	4	5
	96	3		5	2	2	1	6	4	5	5	5	4	2	4	5	1	2	3	5	4	4	2	5	5	1	4	4	2	1	3	1	2	2	6	5	6	4	2	4	1	2	3	5	6	5	4	4	2
	97	3		1	1	5	5	5	4	6	1	5	4	5	5	1	5	4	2	5	5	3	5	2	4	4	4	5	4	3	5	1	4	2	1	5	2	4	1	4	4	4	5	5	6	1	2	2	1
	98	3		2	2	6	6	4	2	2	2	1	5	4	4	3	5	2	4	1	4	5	1	4	4	4	5	4	4	2	2	2	1	3	4	3	2	3	4	3	2	4	6	5	4	5	6	1	5
	99	3		4	6	1	5	4	3	1	5	6	2	5	5	4	4	2	4	3	1	2	5	1	2	5	6	6	2	4	5	6	5	1	2	5	5	5	5	2	6	5	5	2	4	1	1	5	1
	100	3		1	4	4	5	3	1	1	3	6	2	4	5	1	5	5	5	2	4	6	6	5	2	3	6	1	4	2	5	3	1	2	5	1	5	2	1	5	1	5	4	4	6	5	2	1	2
	101	3		2	2	2	5	6	2	1	1	6	3	5	6	2	4	5	2	2	5	2	2	5	2	2	5	5	5	3	5	5	5	2	5	2	5	2	2	6	2	4	3	1	5	6	3	4	4
	102	3		3	4	4	3	1	5	5	5	3	5	2	3	3	5	5	2	4	4	5	2	4	6	6	1	2	3	5	4	2	4	2	6	5	1	4	2	5	2	5	5	1	1	2	4	3	2
	103	3		4	5	5	5	4	3	3	5	6	6	1	2	4	5	4	5	2	1	1	4	6	2	2	3	1	1	5	2	4	3	1	5	5	3	5	4	5	5	5	5	5	6	4	4	1	5
	104	3		6	4	5	3	2	5	2	2	3	5	1	2	5	1	1	5	1	2	5	4	4	1	6	5	2	3	2	6	4	5	6	2	4	6	2	2	3	5	5	6	5	5	5	3	4	1
	105	3		5	1	5	5	5	2	4	6	1	6	1	6	2	5	2	5	3	2	1	5	2	2	2	4	1	4	6	6	5	3	4	1	2	1	5	4	4	2	5	3	2	4	2	2	4	4
	106	3		5	2	4	4	5	3	3	5	2	4	2	3	2	4	4	2	5	4	6	2	3	5	5	3	4	1	5	5	4	1	5	4	2	4	6	1	2	4	5	4	5	5	5	3	3	2
	107	3		1	3	5	1	6	5	5	6	1	5	5	1	5	5	4	2	2	5	2	6	5	6	4	6	3	4	5	2	1	2	1	1	4	2	6	2	2	3	6	1	2	2	3	4	2	6
	108	3		6	1	5	2	2	3	6	2	3	2	4	4	6	5	2	5	6	2	5	5	2	5	5	3	4	2	4	4	3	1	1	1	6	2	1	4	5	2	3	5	5	4	2	5	3	5
	109	3		5	2	2	5	2	6	2	3	5	1	3	3	2	3	1	4	6	2	4	2	4	2	2	2	1	5	4	1	5	4	2	2	3	2	5	5	1	4	6	5	2	4	6	1	5	4
	110	3		6	4	4	3	5	4	5	3	5	4	2	2	5	5	3	1	4	3	6	6	5	2	2	3	5	1	6	3	5	1	2	5	5	4	6	4	4	2	2	4	4	4	4	4	2	5
	111	3		4	2	6	4	2	4	5	4	4	5	5	2	1	2	5	5	5	4	1	5	2	5	5	2	5	2	2	2	3	6	3	3	2	5	5	4	4	6	3	5	4	3	6	2	6	5
	112	3		1	5	3	1	2	1	2	3	4	5	1	5	5	1	1	4	3	2	4	3	4	4	5	3	1	2	6	5	5	3	2	6	4	5	4	5	2	5	5	5	6	5	4	5	5	3
	113	3		5	4	6	5	3	2	1	2	6	6	4	4	3	5	4	5	5	2	4	5	5	5	5	5	6	1	5	4	5	6	4	4	4	5	3	1	2	5	5	5	4	2	2	5	5	5
	114	3		1	6	4	5	3	2	2	1	2	2	4	5	5	1	5	1	6	4	6	2	5	3	1	6	1	6	5	5	5	5	5	5	4	5	4	2	1	6	2	5	4	2	2	4	4	5
	115	4		6	5	4	5	4	1	2	4	5	6	5	1	6	4	3	5	5	1	3	6	6	4	4	6	4	3	3	4	4	5	1	2	2	4	6	4	5	5	5	3	4	5	2	5	1	2
	116	4		5	4	5	4	2	5	2	5	2	1	4	2	3	4	2	5	5	5	4	3	4	6	3	4	6	4	6	4	3	2	4	5	4	1	4	6	4	2	2	5	2	1	5	4	5	1
	117	4		3	5	1	1	1	3	1	2	6	5	5	4	5	3	2	5	6	1	2	3	6	5	1	5	6	5	2	6	2	1	2	4	4	1	4	5	2	4	2	5	5	6	1	2	4	3
	118	4		5	5	3	1	2	4	5	1	3	5	2	4	4	2	5	4	2	2	1	2	1	4	5	6	2	5	4	4	3	6	5	2	5	4	2	2	3	5	2	5	2	6	4	5	6	4
	119	4		5	3	1	6	5	2	3	5	5	2	6	3	4	3	5	2	5	1	6	1	4	3	4	1	1	2	3	3	5	2	4	2	2	2	4	2	5	2	1	4	6	6	3	2	3	2
	120	4		5	5	4	1	2	5	3	5	4	4	3	4	3	5	2	4	2	1	5	5	5	3	1	5	2	2	4	3	4	3	2	5	3	3	1	6	4	5	2	2	1	6	2	5	2	1
	121	4		1	5	5	4	5	6	6	4	5	6	3	6	4	2	2	2	5	6	5	2	4	5	4	1	5	5	2	5	6	2	5	4	4	5	2	4	5	6	2	4	5	5	4	4	5	4
	122	4		1	5	5	4	5	5	4	2	6	2	1	5	1	2	4	4	5	6	2	2	2	5	4	4	4	4	2	1	5	4	6	3	4	2	2	2	3	5	4	4	5	2	5	2	2	4
	123	4		2	1	2	4	3	2	1	4	5	2	5	2	2	4	6	4	2	2	5	4	2	5	4	2	2	3	3	3	2	4	2	5	3	6	3	2	1	2	6	6	3	4	4	6	3	3
	124	4		3	4	5	4	5	5	5	5	4	3	5	4	6	5	5	1	3	3	1	2	4	4	5	4	6	2	3	4	5	2	3	5	2	4	2	5	2	3	5	2	1	3	6	2	6	4
	125	4		3	5	1	2	4	1	6	4	4	5	2	2	3	1	2	4	3	5	1	2	4	2	2	6	5	5	6	2	6	3	2	5	4	5	6	5	5	1	4	2	5	2	5	1	5	1
	126	4		5	5	5	1	5	2	3	6	2	4	5	6	4	5	5	4	4	2	5	2	2	1	5	2	5	1	1	3	3	4	4	5	5	5	6	5	1	2	1	1	5	4	2	5	5	4
	127	4		5	5	6	3	5	3	6	2	6	2	5	2	5	5	5	4	5	2	5	6	5	5	6	4	4	3	3	3	4	1	1	6	3	6	1	5	3	4	3	5	1	3	2	5	5	4
	128	4		5	2	4	3	5	2	5	4	2	6	4	1	5	5	2	5	1	4	4	3	5	5	6	1	5	2	2	6	2	5	5	2	2	1	6	6	2	4	4	5	1	6	4	6	2	1
	129	4		2	2	4	2	4	4	2	2	3	6	1	4	2	2	2	2	4	4	4	4	4	1	5	2	5	1	3	4	5	5	4	1	2	5	1	4	5	4	2	1	1	4	5	3	1	5
	130	4		4	2	5	2	1	4	5	2	2	3	5	6	5	5	6	2	1	4	2	2	3	5	6	3	5	4	5	3	1	4	2	3	1	3	4	3	4	6	3	5	4	2	1	3	3	1
	131	4		3	5	2	1	5	3	2	6	4	4	2	6	5	1	5	3	2	2	4	5	6	3	1	5	4	3	4	4	1	5	4	4	5	6	5	2	6	1	4	5	5	4	2	2	4	4
	132	4		3	4	1	2	2	1	2	1	3	5	2	6	4	6	2	4	5	2	5	5	6	5	5	4	4	5	6	5	1	2	4	3	1	2	6	5	5	5	3	4	4	5	5	2	4	2
	133	4		6	2	4	1	1	1	6	4	4	2	2	3	4	4	2	2	1	1	4	6	5	1	5	2	4	6	4	5	1	4	5	2	2	5	2	4	1	2	3	5	3	2	2	5	2	3
	134	4		6	2	2	1	1	4	2	1	5	3	2	2	6	5	5	5	3	5	4	3	6	5	1	3	2	2	2	1	6	6	2	1	5	3	4	3	2	4	4	2	5	2	2	2	3	4
	135	4		4	1	5	4	3	5	6	4	5	5	2	2	2	2	4	3	2	1	5	2	2	1	2	5	5	5	2	3	6	5	5	5	5	1	3	5	4	4	3	4	6	6	2	5	2	1
	136	4		4	5	2	1	4	4	4	4	5	2	5	1	4	5	5	6	5	2	3	6	5	4	6	2	5	3	2	6	1	2	2	5	6	1	3	2	3	5	2	5	6	6	1	2	5	6
	137	4		4	5	4	5	4	3	3	1	5	5	3	1	5	1	2	6	5	5	4	3	1	1	5	5	3	6	5	3	5	4	5	5	2	6	6	5	2	2	5	2	3	4	1	3	5	5
	138	4		5	5	1	2	1	3	5	1	5	1	5	2	1	4	2	1	5	5	6	5	2	5	2	5	5	6	6	5	1	5	4	1	1	3	2	5	5	1	5	1	4	6	6	1	4	1
	139	4		2	5	5	2	4	5	2	1	1	1	5	1	5	6	6	1	4	1	5	5	6	6	5	4	2	5	1	1	6	2	5	3	3	4	5	4	4	4	3	5	3	6	4	4	5	5
	140	4		1	2	6	2	4	4	4	4	1	2	6	1	5	5	6	1	4	5	5	2	4	2	5	3	2	4	2	5	4	4	2	1	4	2	5	5	2	2	1	3	1	2	1	5	2	1
	141	4		5	1	2	2	5	2	4	5	1	6	4	4	4	4	1	4	1	1	5	5	4	2	4	6	5	5	3	2	5	4	6	5	1	3	5	4	4	5	3	1	4	3	5	5	2	4
	142	4		1	5	4	5	3	1	4	5	4	3	3	1	4	2	4	1	4	1	2	4	6	3	4	5	5	4	5	6	5	5	5	3	5	4	5	2	1	4	6	4	5	1	4	4	6	1
	143	4		5	5	3	4	2	4	4	3	4	5	2	1	5	4	5	3	1	2	3	4	1	2	1	5	3	3	5	5	5	3	6	5	6	5	3	5	1	1	2	4	4	5	6	2	2	6
	144	4		5	1	2	4	2	4	6	4	6	4	3	2	5	4	2	4	5	1	2	5	5	5	3	1	2	4	2	5	3	2	5	4	3	1	1	2	5	2	3	2	5	1	6	1	2	5
	145	4		2	3	4	2	4	2	4	6	6	5	3	6	5	1	5	5	5	2	5	4	2	1	6	3	4	4	4	6	4	3	5	4	5	4	1	1	5	5	1	2	2	2	2	2	2	5
	146	4		5	4	2	5	2	4	3	5	3	5	6	5	6	1	5	1	4	1	5	4	4	6	2	5	6	5	5	4	2	5	5	1	3	4	6	2	2	5	4	1	5	3	1	1	6	1
	147	4		4	5	5	5	3	1	2	2	1	1	2	2	4	2	5	5	5	4	4	5	1	5	1	5	5	2	2	1	1	5	6	5	2	2	1	5	1	2	1	4	1	5	2	6	2	5
	148	4		4	2	6	2	2	3	6	1	5	5	5	5	6	1	2	4	2	3	1	1	5	3	1	5	5	5	4	2	5	6	3	1	1	4	5	5	4	5	4	2	5	3	6	4	1	5
	149	4		1	2	6	3	2	1	4	3	3	2	5	1	1	4	5	5	2	5	1	6	4	1	4	1	1	1	6	5	2	1	2	5	2	2	5	3	2	4	3	3	5	2	1	2	1	2
	150	4		6	5	1	5	1	5	2	5	5	6	5	1	4	2	4	6	3	2	4	5	2	6	4	1	2	2	2	5	5	2	6	3	6	2	5	5	1	5	1	4	3	5	1	2	1	5
	151	4		2	5	5	5	2	4	5	2	5	5	4	6	2	5	2	5	5	6	1	6	1	6	1	4	4	4	5	1	1	6	5	3	5	1	2	5	5	2	5	5	2	2	2	5	2	1
	152	4		1	2	5	6	5	2	4	5	2	4	2	2	2	5	5	4	5	2	6	2	6	4	5	5	4	5	6	4	1	2	2	2	5	5	4	4	6	5	3	4	3	2	5	2	4	5
	153	4		6	2	1	3	4	3	5	5	4	5	1	5	3	4	5	1	6	3	4	2	1	5	5	6	2	1	4	5	5	3	6	5	1	1	2	4	4	2	4	5	2	3	4	5	1	4
	154	4		5	5	3	5	2	4	2	4	1	5	5	4	4	4	1	6	5	2	5	2	5	5	1	5	2	2	3	5	4	4	2	1	4	4	2	1	5	5	6	6	3	5	1	1	5	1
	155	4		3	2	6	1	5	5	5	3	1	5	5	3	4	5	1	6	1	5	2	4	3	5	4	3	6	5	4	4	2	5	1	1	3	5	4	6	2	5	1	4	5	5	4	2	5	5
	156	4		5	1	4	6	6	2	2	2	4	5	1	2	4	2	2	6	4	1	4	3	2	2	4	3	3	6	1	2	1	3	1	2	6	5	2	2	5	1	2	2	3	2	6	1	2	4
	157	4		5	5	5	3	5	2	6	2	2	2	2	1	2	3	2	2	4	5	5	5	4	4	5	4	3	2	2	6	3	1	5	6	5	5	5	6	2	5	3	5	2	5	4	5	2	6
	158	4		3	5	2	4	6	1	5	1	3	1	4	2	4	2	5	4	6	3	2	2	2	5	2	2	5	1	5	1	5	5	2	5	4	1	5	3	2	4	3	5	1	4	4	3	1	3
	159	4		6	4	6	5	6	5	3	5	2	5	2	5	1	1	1	5	1	2	5	1	3	5	4	5	6	2	6	2	1	5	4	2	4	2	4	1	5	6	1	4	3	1	1	2	3	1
	160	4		3	4	4	6	3	2	4	4	5	2	2	3	4	3	5	2	5	4	4	5	5	5	1	3	2	5	5	5	3	3	4	1	2	4	5	3	5	5	4	5	4	6	3	5	5	5
	161	5		2	3	5	4	5	4	1	1	4	2	1	5	1	4	1	6	3	5	2	1	5	2	1	2	4	3	1	1	6	4	6	4	5	4	2	6	4	4	5	1	2	5	1	1	2	6
	162	5		4	2	2	2	1	4	2	4	3	3	3	3	6	1	4	4	5	6	4	3	5	4	5	2	2	5	5	4	2	4	4	4	5	3	5	1	4	2	2	1	5	1	6	5	6	5
	163	5		5	5	1	4	5	2	5	2	5	6	5	5	4	3	4	5	5	1	1	5	4	2	4	5	5	2	6	2	1	2	5	4	1	4	5	5	6	2	5	2	2	5	1	6	5	2
	164	5		6	5	3	5	2	3	5	3	4	3	5	2	1	4	5	2	3	5	2	3	4	5	5	3	2	5	5	2	5	4	1	5	4	2	1	4	2	2	5	2	5	4	5	4	5	5
	165	5		5	5	3	2	2	4	5	5	6	4	1	2	5	4	6	5	4	6	2	2	1	5	2	2	4	6	3	5	3	5	5	2	4	4	5	4	6	5	5	3	5	5	4	4	1	2
	166	5		6	1	5	5	5	6	4	1	4	2	6	6	2	4	2	5	3	1	4	2	2	3	4	4	5	5	5	5	6	6	4	3	5	2	2	4	2	2	1	1	6	6	4	5	5	5
	167	5		3	5	5	4	4	1	4	4	1	4	3	2	5	4	4	4	1	4	4	3	3	3	4	3	4	3	5	4	2	2	4	2	6	6	5	4	6	4	5	6	6	5	6	2	6	2
	168	5		5	3	2	4	5	4	1	1	4	4	1	4	6	1	3	2	6	4	2	5	4	1	3	6	5	2	2	4	5	2	1	4	5	4	5	4	5	2	2	5	2	4	2	4	5	1
	169	5		4	1	3	4	5	2	1	5	2	2	1	3	3	5	4	2	6	4	6	5	2	1	1	4	1	2	5	5	4	6	5	5	6	4	4	2	2	1	4	3	6	3	5	2	6	2
	170	5		5	4	1	5	6	3	4	2	4	6	1	5	4	2	1	5	2	2	2	5	4	5	2	1	2	5	5	4	4	5	5	5	5	2	5	4	6	5	1	4	1	6	1	3	2	5
	171	5		5	6	6	4	5	5	4	5	2	4	5	1	1	5	2	6	4	4	6	2	4	2	3	4	4	2	5	2	2	4	1	3	1	4	4	5	3	2	5	1	5	6	3	4	6	1
	172	5		5	6	4	2	4	5	5	2	2	4	6	4	2	5	2	4	1	1	5	5	3	5	2	3	5	5	3	6	5	4	5	5	5	5	2	1	4	5	4	1	6	4	3	5	5	1
	173	5		2	4	6	4	1	1	1	5	5	1	1	5	2	2	2	3	5	2	2	5	4	3	3	1	5	4	3	5	5	2	5	4	4	1	3	2	4	6	5	1	5	5	4	5	4	4
	174	5		2	2	2	4	5	4	3	1	5	4	1	4	6	2	6	1	4	2	4	4	3	5	2	1	5	5	5	6	3	4	3	2	4	3	4	6	2	5	5	2	6	5	5	6	2	4
	175	5		4	1	4	2	6	4	2	4	5	2	1	1	1	6	6	5	4	5	1	4	3	2	2	5	1	3	5	6	3	6	5	1	5	2	5	4	1	2	1	5	3	4	5	3	3	4
	176	5		3	5	1	2	5	2	5	2	1	5	2	4	2	5	2	2	5	4	5	2	4	4	4	4	2	5	1	5	4	3	5	1	2	4	6	5	4	4	1	1	3	5	4	4	3	2
	177	5		5	6	1	5	5	6	6	3	2	3	5	5	1	4	5	2	5	3	1	4	1	4	4	5	4	4	5	6	4	1	3	5	2	1	1	2	5	2	3	1	6	5	6	2	4	5
	178	5		2	5	4	1	1	6	5	3	3	5	4	4	2	1	2	3	5	4	2	5	5	5	1	3	2	4	5	2	4	2	4	5	6	1	1	4	5	5	5	2	5	4	5	2	2	4
	179	5		3	3	3	2	5	1	1	2	1	5	4	6	5	3	1	2	2	2	3	5	4	3	5	1	3	1	4	5	1	1	2	2	3	2	3	6	6	1	5	5	4	4	2	2	4	1
	180	5		5	1	3	1	4	2	2	5	1	5	5	1	1	2	5	5	3	2	2	2	5	5	5	5	2	4	1	3	3	5	5	5	5	2	2	2	4	5	5	2	5	2	6	5	2	1
	181	5		1	1	5	1	5	4	2	4	3	2	5	4	2	4	1	3	5	2	5	4	4	2	6	5	2	5	2	4	1	2	3	1	6	6	6	5	4	5	6	2	1	4	4	2	2	2
	182	5		6	2	5	2	5	1	1	5	5	2	4	4	3	4	6	4	1	5	5	4	4	6	5	5	6	5	2	2	3	4	5	4	5	5	5	3	3	4	4	1	5	3	4	6	5	2
	183	5		2	2	2	5	5	2	3	2	6	5	5	5	6	5	1	4	4	4	4	2	2	5	1	2	4	6	6	6	2	5	4	3	2	5	2	5	1	6	4	4	6	2	1	2	6	4
	184	5		1	6	4	1	5	4	2	5	4	5	1	5	1	1	2	1	2	5	2	4	1	4	4	6	5	5	6	1	2	5	2	4	3	4	2	6	5	5	6	5	3	2	5	4	5	5
	185	5		4	5	3	5	1	1	3	1	2	5	4	2	3	1	4	1	5	5	4	4	5	3	2	5	5	3	6	1	2	1	4	3	3	1	1	5	5	6	4	6	2	5	1	3	1	5
	186	5		5	3	4	5	4	6	1	5	4	2	5	4	2	1	4	1	5	1	6	5	2	1	2	4	6	5	5	4	4	5	4	1	1	2	2	2	4	5	4	4	5	1	2	2	5	2
	187	5		4	6	1	4	4	4	1	2	2	1	1	5	2	4	4	5	5	6	5	1	5	1	2	6	1	5	2	2	3	4	6	1	5	2	5	4	3	4	6	4	4	4	2	5	3	5
	188	5		4	2	6	4	5	1	3	1	2	3	5	1	4	3	2	5	1	5	2	2	1	1	4	2	5	5	6	4	2	2	5	4	2	2	5	1	5	5	2	5	2	2	5	3	4	4
	189	5		6	3	3	1	1	5	5	4	4	2	4	2	5	3	2	2	5	5	5	6	4	1	6	3	3	5	2	5	5	6	1	1	2	2	4	3	1	2	2	2	5	2	1	6	2	1
	190	5		4	3	2	6	5	3	5	2	2	5	4	3	5	1	2	5	4	2	1	1	5	5	5	1	2	5	1	6	2	3	4	3	1	4	1	2	2	5	6	2	6	4	2	6	5	3
	191	5		5	4	5	2	4	5	5	4	3	2	5	2	5	1	5	1	3	1	1	5	3	2	6	5	4	1	2	2	6	5	2	2	5	6	4	4	2	5	5	4	4	2	4	4	2	4
	192	5		2	1	1	2	3	5	1	2	4	2	4	2	6	4	5	6	2	5	2	3	5	2	5	6	3	3	1	2	2	5	5	2	1	5	5	4	4	4	5	1	5	4	6	3	2	5
	193	5		2	1	4	1	2	5	4	5	4	4	3	5	2	1	4	3	2	5	6	2	2	6	4	4	6	1	3	3	4	4	5	4	4	3	2	2	4	4	1	1	1	5	4	2	2	5
	194	5		5	2	3	1	6	1	2	4	5	1	5	6	5	5	1	2	3	2	2	2	2	4	5	5	2	1	3	2	4	4	2	5	1	5	4	4	4	5	5	1	3	3	1	5	5	3
	195	5		5	5	5	4	4	5	2	2	1	1	5	4	5	5	2	6	3	5	1	1	1	2	1	4	5	2	5	2	6	4	4	3	5	1	2	4	5	6	3	4	3	4	4	5	5	4
	196	5		4	5	1	2	1	6	6	2	2	5	2	2	4	4	6	4	4	2	1	1	1	6	5	5	4	2	4	1	4	5	3	5	2	6	6	4	5	5	5	6	2	6	2	1	6	1
	197	5		2	5	3	5	6	6	2	2	4	5	4	1	2	5	5	2	3	5	1	6	3	1	5	5	5	6	4	5	2	1	6	4	5	2	6	3	1	1	4	5	6	4	2	2	5	5
	198	5		3	5	2	6	5	2	3	5	5	1	4	4	3	5	5	6	5	4	5	1	5	5	4	1	6	5	2	2	4	1	1	2	4	1	3	6	1	2	1	3	2	1	2	5	5	2
	199	5		5	6	4	4	4	3	4	2	5	2	5	2	4	5	1	2	2	4	3	5	2	5	5	2	4	2	5	2	4	5	2	4	2	1	1	3	5	1	1	6	2	4	4	5	2	5
	200	5		2	2	1	3	1	6	2	5	6	4	2	5	3	4	1	5	4	4	3	1	2	5	2	3	2	5	4	5	4	1	5	5	1	6	5	2	4	4	5	3	4	3	2	2	5	5
	201	5		4	5	4	4	4	2	3	2	2	5	6	2	5	5	1	4	4	1	2	4	5	1	5	5	4	5	5	6	1	4	1	4	2	2	1	1	2	2	4	4	5	5	3	4	4	4
	202	5		4	5	1	5	4	6	5	4	3	5	1	1	1	3	4	6	3	5	3	4	6	3	3	5	5	4	6	4	1	2	1	6	4	3	5	6	2	2	4	2	5	2	5	1	5	6
	203	5		5	2	5	6	4	6	2	2	2	1	5	1	5	6	5	2	1	5	2	6	2	1	6	2	5	2	1	5	5	2	4	1	5	4	5	5	5	5	1	4	1	5	5	5	4	4
	204	5		6	2	5	6	5	5	4	2	4	4	5	4	2	5	5	2	2	4	5	2	5	5	3	5	4	5	2	5	1	4	5	1	2	2	2	4	2	4	4	5	5	5	4	5	2	2
	205	5		2	1	1	2	1	3	6	2	1	5	1	4	5	2	5	6	4	2	5	1	4	2	4	1	5	4	4	2	2	2	1	6	5	3	5	2	2	4	4	1	2	2	5	2	2	6
	206	5		5	2	5	6	2	6	2	1	4	5	2	5	5	4	3	2	3	2	5	4	2	6	2	2	3	6	5	4	5	3	5	2	2	3	4	2	5	6	1	2	2	2	2	5	2	2
	207	5		3	1	1	2	2	4	1	6	4	2	4	3	2	1	6	1	1	4	5	1	1	2	2	5	5	2	4	2	3	3	5	1	3	4	3	2	1	3	2	1	1	4	2	2	5	1
	208	5		6	6	2	4	2	1	2	5	3	5	3	5	3	5	2	4	4	3	6	6	2	2	2	4	1	5	2	5	4	4	2	2	4	4	3	3	3	2	6	6	5	1	2	5	2	4
	209	5		2	6	4	6	6	6	2	5	5	4	4	2	3	5	5	2	1	5	5	4	1	4	5	2	5	5	1	3	2	4	5	3	6	1	2	6	2	5	2	3	3	2	6	2	2	4
[truncated: 9,820 more rows]
[truncated: 955 more columns]
