# Supplementary material for: Role of Bcl-2 -938 C>A polymorphism in susceptibility and prognosis of cancer: a meta-analysis
Source: Sci Rep. 2014 Nov 28;4:7241. doi: 10.1038/srep07241 (PMC5384243; doi:10.1038/srep07241)
Supplement: Supplementary Information — Supplementary excel file 2 [file srep07241-s3.xlsx]

## Sheet: overall data sheet
Press F9 to re-sample
For sample type: 1 for cancer patient and CC genotype, 2 for cancer patient and CA genotype, 3 for cancer patient and AA genotype, 4 for healthy control and CC genotype, 5 for healthy control and CA genotype, 6 for healthy control and AA genotype
Study	sample ID	sample type		re-sampling group 1	re-sampling group 2	re-sampling group 3	re-sampling group 4	re-sampling group 5	re-sampling group 6	re-sampling group 7	re-sampling group 8	re-sampling group 9	re-sampling group 10	re-sampling group 11	re-sampling group 12	re-sampling group 13	re-sampling group 14	re-sampling group 15	re-sampling group 16	re-sampling group 17	re-sampling group 18	re-sampling group 19	re-sampling group 20	re-sampling group 21	re-sampling group 22	re-sampling group 23	re-sampling group 24	re-sampling group 25	re-sampling group 26	re-sampling group 27	re-sampling group 28	re-sampling group 29	re-sampling group 30	re-sampling group 31	re-sampling group 32	re-sampling group 33	re-sampling group 34	re-sampling group 35	re-sampling group 36	re-sampling group 37	re-sampling group 38	re-sampling group 39	re-sampling group 40	re-sampling group 41	re-sampling group 42	re-sampling group 43	re-sampling group 44	re-sampling group 45	re-sampling group 46
Hyndman[16]	1	1		6	6	2	5	5	2	5	4	6	2	4	2	5	1	6	5	2	5	4	1	4	4	4	5	6	5	1	5	5	3	3	3	2	4	5	5	5	1	5	2	3	1	3	4	5	5
	2	1		1	5	5	3	4	5	4	6	4	5	5	4	5	5	2	3	2	1	6	2	4	6	1	5	5	4	3	3	3	4	2	4	5	4	6	1	6	2	6	4	3	2	5	6	4	5
	3	1		5	5	2	6	5	4	1	2	6	2	3	5	1	5	2	2	4	5	4	2	4	4	4	2	6	3	6	3	2	2	1	4	4	2	4	6	2	5	5	5	2	2	1	4	4	2
	4	1		2	1	6	5	1	2	4	5	1	4	1	2	4	3	3	5	4	3	5	2	5	4	4	5	4	4	6	6	4	1	5	5	4	5	5	1	3	4	4	6	5	4	6	5	6	5
	5	1		5	1	5	5	6	3	3	4	4	5	4	2	1	2	5	5	5	6	2	3	2	2	5	2	4	2	5	6	4	2	5	6	2	4	5	6	6	2	1	2	5	2	1	5	3	2
	6	1		6	2	6	5	1	6	1	2	2	3	5	6	5	6	1	2	5	3	6	2	4	1	4	3	1	4	5	2	2	1	1	4	6	6	5	4	5	3	5	2	6	1	5	5	6	4
	7	1		1	2	6	6	2	1	1	2	5	3	2	6	5	5	2	5	5	6	3	4	1	1	1	2	4	5	5	5	3	1	1	5	5	2	1	1	4	2	4	1	2	4	6	5	5	5
	8	1		2	2	5	2	4	1	4	1	2	5	6	2	4	5	6	5	5	6	5	2	6	2	4	2	5	2	4	1	5	2	4	1	6	3	5	2	5	2	3	3	4	5	5	4	2	5
	9	1		5	6	6	5	4	2	1	1	5	4	5	6	5	3	5	2	4	5	5	5	1	5	2	3	1	4	5	5	4	2	3	1	1	2	2	5	6	6	5	2	3	3	3	5	2	3
	10	1		2	6	4	2	2	1	5	1	6	5	1	6	3	3	6	5	2	5	6	3	5	2	5	1	4	4	5	1	1	4	4	3	5	3	3	5	3	5	6	5	6	4	1	4	5	5
	11	1		4	5	4	4	4	2	5	4	1	6	5	5	5	6	5	5	4	2	1	5	5	5	3	4	1	4	2	6	6	1	6	1	2	6	2	6	5	6	2	5	5	2	5	5	6	5
	12	1		3	4	4	5	6	3	5	5	6	3	1	1	1	4	5	4	1	6	5	6	5	1	4	2	4	3	2	5	4	3	3	5	5	3	5	5	5	2	3	2	5	3	5	2	1	2
	13	1		2	1	2	3	1	5	2	4	6	4	4	5	1	3	5	6	2	4	4	1	2	2	2	2	5	2	5	5	4	4	5	1	4	1	1	2	2	1	5	2	2	3	2	3	5	5
	14	1		1	1	5	5	3	6	5	6	6	2	4	5	4	4	2	4	6	5	2	2	5	5	4	4	5	6	3	5	2	3	3	2	2	5	2	1	2	2	1	6	5	5	4	4	5	5
	15	1		3	6	5	2	2	6	5	1	5	3	2	2	5	4	5	1	5	4	6	3	5	5	3	5	3	6	1	4	3	6	2	5	2	6	2	2	5	5	4	5	5	6	2	4	4	2
	16	1		3	1	2	5	2	4	4	1	6	1	5	2	5	1	1	2	4	2	1	1	2	5	6	3	2	3	5	2	2	4	2	4	2	5	2	5	6	3	4	4	1	5	2	4	3	1
	17	1		5	2	4	6	5	5	6	5	2	4	4	4	3	5	2	2	2	1	6	2	2	2	3	1	1	2	4	1	1	5	3	2	2	3	4	4	5	6	5	2	5	6	4	4	2	4
	18	1		2	3	5	5	4	4	3	4	4	4	5	5	4	6	5	3	2	2	5	1	6	5	5	5	3	3	1	4	4	5	1	1	5	5	4	3	5	2	3	1	5	3	5	2	1	6
	19	1		4	2	5	5	6	1	2	5	1	3	6	2	5	4	5	2	1	5	3	2	2	3	4	2	1	5	5	2	4	5	2	5	4	5	4	2	4	3	6	1	2	2	1	1	4	1
	20	1		4	2	3	4	4	2	1	3	3	4	1	4	1	2	2	6	2	1	5	5	2	5	1	1	4	2	5	4	4	3	2	4	2	3	4	2	4	1	2	5	4	4	4	5	2	6
	21	1		4	2	1	4	5	2	4	1	1	1	5	3	1	5	5	2	1	1	1	5	1	4	1	5	3	6	2	2	2	5	3	5	2	3	4	4	1	5	3	4	5	5	1	2	5	2
	22	1		2	1	5	1	2	5	1	2	2	5	6	2	2	4	5	5	1	2	4	1	1	3	5	5	3	5	6	1	4	6	5	2	6	1	4	6	2	5	5	5	3	3	5	4	4	4
	23	1		5	1	4	5	2	1	2	2	5	3	5	2	4	2	6	1	2	5	5	2	6	4	4	1	5	4	5	4	5	2	4	1	1	4	5	1	5	5	5	6	2	4	5	4	5	3
	24	1		5	2	6	5	5	5	5	3	2	2	2	2	4	5	4	1	5	2	2	1	5	4	3	3	5	5	4	2	5	2	1	3	5	3	1	5	5	4	1	5	5	3	1	5	5	1
	25	1		2	5	1	4	2	2	2	5	1	2	5	5	5	5	5	5	5	4	4	1	2	2	5	2	6	2	5	4	1	5	3	3	2	1	4	4	3	3	6	2	1	5	1	4	1	5
	26	1		1	4	2	6	5	1	2	6	5	2	5	4	3	1	5	5	4	2	2	4	5	6	2	1	4	4	4	6	6	4	2	6	1	3	2	1	3	5	4	4	6	6	5	6	2	5
	27	1		1	5	5	5	5	1	1	1	3	5	1	3	5	6	4	5	4	5	1	1	3	6	1	2	4	5	2	3	5	1	4	5	5	1	5	1	5	2	1	6	5	2	5	1	4	4
	28	1		4	4	5	4	2	1	3	5	3	3	3	5	5	1	1	6	5	4	1	6	5	1	5	5	3	2	2	1	2	5	2	6	4	4	1	6	6	6	4	6	4	1	2	5	5	4
	29	1		2	4	1	3	2	6	1	2	2	6	3	5	3	4	2	2	3	5	2	1	4	5	1	6	5	4	5	2	6	4	1	4	2	1	2	2	6	2	1	5	6	6	1	4	1	1
	30	1		4	1	4	1	4	1	6	4	5	2	6	1	5	5	3	5	5	5	5	5	2	4	4	2	6	2	3	2	1	2	5	1	1	4	5	2	2	3	2	4	2	2	6	1	2	2
	31	1		6	3	5	5	5	6	3	2	6	2	1	5	1	4	2	5	6	1	4	4	6	2	2	6	1	5	5	6	5	5	5	3	5	2	2	2	5	3	5	5	5	2	1	1	1	2
	32	1		5	2	3	2	6	5	2	5	5	5	5	2	4	2	5	6	5	2	6	2	5	5	4	5	5	4	5	5	5	2	2	3	4	6	2	5	5	2	5	5	6	3	6	2	6	4
	33	1		2	6	5	3	1	3	5	4	5	5	5	2	4	4	5	6	4	2	3	4	6	1	2	1	5	6	4	5	3	6	4	5	5	2	6	4	2	2	4	2	3	5	6	2	3	5
	34	1		1	5	1	3	1	5	5	5	3	5	5	2	1	1	2	5	4	4	5	2	2	4	5	4	5	1	5	5	1	5	5	5	4	5	2	2	1	1	6	5	5	5	1	5	5	5
	35	1		5	2	2	4	5	1	4	1	5	5	4	5	5	6	2	5	4	5	5	4	1	1	2	3	3	4	6	4	1	2	3	1	2	3	4	5	4	4	6	1	1	5	3	4	5	5
	36	1		2	1	3	2	4	1	4	4	5	5	4	4	4	1	6	5	4	2	3	2	4	6	5	6	1	1	4	4	6	4	5	5	2	5	2	1	3	6	5	1	2	2	5	5	2	5
	37	1		6	1	1	2	4	2	1	4	4	5	5	2	4	2	4	1	5	5	1	4	2	6	2	5	1	2	5	1	5	3	2	2	4	2	4	5	5	3	1	6	4	1	4	6	5	4
	38	1		6	4	2	5	1	4	2	4	6	1	2	2	1	4	5	2	1	5	4	1	4	2	4	5	3	5	1	5	6	3	1	4	5	2	6	5	3	1	5	2	4	2	4	2	5	1
	39	1		2	4	4	3	2	2	1	5	5	2	1	1	4	3	2	3	4	5	3	2	4	5	5	5	5	2	4	5	2	2	2	2	6	5	3	1	5	4	2	6	1	5	4	5	4	6
	40	1		4	6	4	5	5	2	4	1	2	4	5	5	4	2	6	1	5	3	5	5	4	5	5	2	4	2	5	6	4	4	3	4	4	2	2	4	1	4	6	1	4	2	1	2	6	4
	41	1		4	5	5	1	5	1	1	5	5	4	3	6	1	2	6	4	2	5	4	2	5	5	1	1	1	5	4	6	1	4	2	2	4	4	1	4	4	2	3	3	6	2	3	3	3	4
	42	1		2	3	2	4	2	4	4	2	2	3	1	2	4	6	1	4	5	1	5	5	5	3	4	6	5	2	4	1	4	5	2	2	4	4	5	4	5	1	1	5	5	5	6	4	2	2
	43	1		6	6	2	5	4	5	3	5	4	3	4	5	3	5	2	1	1	2	1	5	5	5	2	2	1	3	2	2	2	4	1	2	5	4	5	5	1	5	4	5	3	5	2	1	4	2
	44	1		5	1	6	4	5	5	2	5	5	5	1	1	4	2	5	4	5	1	4	4	5	2	4	2	3	1	2	1	6	3	3	5	4	3	2	5	1	5	2	4	2	5	5	5	5	4
	45	1		4	5	5	5	5	4	4	6	4	1	6	2	1	5	2	6	3	4	5	5	4	4	5	5	3	5	1	1	5	2	5	1	4	2	2	6	6	5	6	3	2	2	2	5	5	1
	46	1		3	1	4	5	1	1	1	5	5	6	2	5	4	6	5	5	2	2	5	1	5	5	1	6	1	1	1	1	5	1	3	4	2	2	1	1	3	2	5	5	2	3	5	5	6	6
	47	1		4	5	5	6	4	3	2	5	2	1	6	5	5	2	6	1	5	5	5	6	4	2	5	5	2	4	1	1	6	5	2	1	5	6	6	5	1	2	1	6	6	5	5	1	4	2
	48	1		1	4	2	4	5	5	2	1	6	2	2	5	1	5	1	2	3	5	6	2	4	1	4	4	5	4	1	5	1	5	2	4	2	4	2	4	2	5	2	4	5	1	5	4	5	5
	49	1		5	4	5	5	5	2	2	5	5	4	6	4	2	3	2	2	5	5	5	5	6	4	1	5	2	6	6	6	6	2	2	1	1	6	5	4	3	2	2	1	1	2	4	1	5	5
	50	1		5	2	1	2	5	3	5	4	5	3	4	4	5	2	5	4	2	2	2	2	5	4	5	2	4	3	5	1	4	5	5	5	2	1	2	2	4	2	2	5	5	5	5	2	2	2
	51	1		2	2	3	2	2	2	3	5	5	1	5	6	6	2	2	5	5	4	2	3	5	1	1	1	5	2	6	5	4	2	5	2	5	5	6	1	2	2	5	2	1	4	5	5	4	2
	52	1		6	2	4	5	3	5	3	1	5	1	2	1	5	4	6	1	5	5	5	2	5	5	5	2	3	3	3	3	3	2	5	5	3	1	1	5	2	3	3	1	2	1	4	3	6	6
	53	1		2	5	1	2	5	4	6	5	2	3	1	2	1	2	2	5	5	1	5	1	6	6	5	3	2	1	5	2	4	3	6	3	2	2	6	3	5	5	1	5	5	5	3	5	5	1
	54	1		5	4	3	1	5	6	1	3	4	1	1	4	1	5	6	2	1	1	2	6	1	5	2	1	1	4	3	2	5	4	1	5	1	4	5	5	5	1	5	2	2	5	3	6	6	6
	55	1		2	6	1	4	5	3	5	2	1	4	5	6	6	5	2	5	5	3	2	4	2	4	2	1	3	5	4	2	1	1	5	3	2	2	2	4	5	5	6	2	5	5	5	4	2	2
	56	1		2	2	5	1	4	1	2	5	5	4	6	5	3	3	1	3	4	4	1	5	5	2	1	2	1	4	1	5	4	5	5	1	4	5	4	5	4	6	1	5	5	5	5	4	5	4
	57	1		5	6	2	5	5	4	1	3	4	1	2	5	1	4	4	2	6	4	5	5	5	4	5	2	4	4	4	2	4	3	5	6	5	1	3	2	5	6	2	1	5	2	1	5	2	4
	58	1		4	3	4	4	4	5	2	5	4	2	4	1	2	5	3	2	5	4	5	4	5	2	5	1	5	5	4	6	5	2	3	2	3	5	2	1	1	5	2	5	1	6	2	2	2	4
	59	1		5	1	5	3	5	5	4	5	3	2	5	2	4	5	2	5	2	1	4	6	2	5	3	6	3	1	5	4	4	6	1	1	5	4	4	2	1	1	6	5	5	5	5	1	2	2
	60	1		1	2	2	2	6	1	5	1	6	4	5	4	5	1	5	5	4	5	1	1	6	5	6	5	2	2	5	4	3	2	2	4	4	5	3	2	1	6	2	5	1	1	5	1	2	5
	61	1		2	4	2	1	5	3	2	2	2	5	5	4	1	2	5	5	3	1	2	4	5	4	2	3	5	5	5	4	3	6	3	4	1	2	5	5	1	2	6	5	2	1	3	3	5	2
	62	1		1	6	5	5	4	4	5	2	5	5	5	1	2	3	1	6	5	2	2	5	4	2	4	4	5	2	2	5	6	4	1	6	2	1	4	3	6	5	2	5	4	2	5	4	2	5
	63	1		4	4	5	1	1	2	2	3	5	5	1	1	5	1	5	2	2	2	2	2	1	5	2	5	5	1	4	2	1	2	3	1	6	5	1	4	6	2	2	5	1	1	6	2	1	5
	64	1		4	5	6	3	3	2	5	6	1	4	4	5	2	2	2	5	2	5	5	1	2	1	5	4	6	4	2	2	5	6	5	5	5	3	2	1	5	5	4	4	2	6	6	2	4	1
	65	1		1	1	1	5	1	1	4	2	3	2	2	5	3	6	2	4	5	1	1	4	4	6	5	2	3	2	5	4	5	2	5	4	4	4	5	5	5	2	2	2	5	4	5	5	5	4
	66	1		2	4	6	2	4	4	2	2	3	1	2	2	5	4	4	6	5	1	4	1	4	3	3	5	3	6	2	2	4	2	6	5	4	5	5	4	2	2	6	4	2	4	2	1	5	5
	67	1		4	4	5	6	5	3	5	4	4	4	6	3	3	1	5	3	6	2	2	5	6	1	2	3	4	4	3	2	1	4	2	5	2	6	6	1	1	4	4	4	1	3	5	3	4	6
	68	1		3	4	5	3	3	5	6	5	2	2	4	4	2	4	1	2	2	5	4	3	4	1	2	2	1	5	3	5	3	2	6	1	3	4	3	5	5	6	1	1	5	6	2	2	5	5
	69	1		5	4	2	5	5	5	6	2	5	1	3	3	5	1	1	2	4	1	1	6	5	4	3	1	5	3	1	1	4	1	6	5	4	6	5	5	2	5	4	3	6	1	5	4	4	4
	70	1		5	1	4	2	1	4	4	5	5	5	6	3	4	5	5	1	3	5	4	2	3	4	2	5	6	2	5	5	5	4	5	1	1	4	2	2	5	3	4	4	4	6	4	2	6	4
	71	1		1	4	2	4	5	4	4	5	5	4	4	5	2	2	2	6	2	5	5	2	5	4	5	1	1	1	2	6	5	5	5	6	3	5	4	2	4	4	4	1	6	2	1	4	1	6
	72	1		4	4	3	1	2	5	5	2	5	5	4	1	1	5	2	1	6	5	1	5	1	3	6	4	4	5	6	4	5	4	2	2	4	4	5	2	6	6	6	1	2	1	2	4	4	2
	73	1		6	1	5	1	6	1	2	2	2	2	3	5	3	4	5	6	6	5	2	5	2	4	6	6	1	6	2	1	4	4	2	1	2	1	3	1	1	2	3	4	5	5	5	2	3	5
	74	1		5	5	1	3	5	5	3	2	2	1	1	6	6	5	3	5	3	1	4	1	2	1	3	5	5	4	1	1	2	1	6	6	5	5	6	6	1	4	4	6	1	4	2	6	3	1
	75	1		2	4	2	4	5	5	4	4	2	2	2	5	5	2	4	4	1	4	2	3	1	5	1	4	4	4	5	2	6	2	4	2	1	2	3	5	2	4	2	6	2	5	5	1	4	2
	76	1		4	2	2	4	4	4	4	6	5	4	5	2	3	5	3	2	6	2	5	1	4	4	2	5	6	2	1	4	3	5	1	2	5	2	1	3	2	4	4	5	5	3	5	5	5	1
	77	1		3	5	2	5	2	1	5	2	4	4	6	1	6	3	4	3	1	1	3	6	5	5	4	2	5	2	3	6	4	5	2	4	5	6	2	2	5	1	4	2	4	5	2	6	4	6
	78	1		2	4	3	6	1	1	5	5	1	5	4	4	1	4	2	5	6	2	5	3	4	3	2	5	3	4	5	2	5	5	5	5	3	6	3	4	4	1	1	5	4	2	5	2	5	4
	79	1		6	2	2	3	2	4	1	2	3	4	3	6	4	2	4	4	5	2	3	2	5	5	2	3	6	5	5	5	5	6	3	1	6	2	1	6	3	3	5	1	1	4	3	6	4	3
	80	1		5	2	2	2	2	2	6	4	2	4	5	2	2	4	4	4	4	4	2	6	5	1	5	5	2	2	1	6	2	3	4	4	5	5	1	5	2	5	1	4	4	1	1	3	5	4
	81	1		2	4	5	2	5	3	4	2	4	1	5	1	5	5	5	6	5	5	5	3	3	4	5	5	3	5	4	2	1	3	4	1	4	1	3	1	5	4	2	3	3	2	3	6	5	5
	82	1		2	2	2	2	1	6	6	2	4	5	2	5	3	1	6	3	2	2	4	1	2	4	4	2	5	2	1	4	5	2	1	2	2	4	3	6	2	1	6	6	5	5	5	1	2	4
	83	1		5	4	6	3	5	4	1	2	2	4	5	1	4	2	2	4	1	2	1	3	1	4	5	4	4	1	3	1	1	4	4	1	2	1	5	2	5	6	1	1	3	2	1	4	1	2
	84	1		5	4	5	5	4	1	3	3	1	1	5	4	4	1	1	4	5	5	2	4	4	2	2	6	2	5	5	5	4	2	5	1	1	1	5	2	4	6	5	2	6	5	1	5	6	2
	85	1		3	2	3	2	6	1	2	4	3	5	2	2	5	2	1	1	2	4	4	6	6	4	5	4	2	6	4	3	2	5	5	3	5	3	3	5	4	5	2	5	5	4	5	1	5	2
	86	1		3	5	2	5	5	4	4	2	3	5	4	5	4	5	5	2	4	2	6	5	5	4	2	3	6	5	1	5	2	4	4	6	2	5	5	1	3	1	1	1	6	5	5	6	5	3
	87	1		5	2	4	1	5	3	3	1	3	2	5	1	4	4	3	4	6	2	4	2	3	4	3	4	4	5	4	4	3	5	1	5	4	5	4	5	5	1	1	4	5	2	5	2	5	5
	88	1		4	4	3	1	4	1	2	5	1	4	2	5	6	4	5	2	4	2	6	1	5	5	4	3	2	5	5	4	1	1	4	4	1	2	5	1	5	5	2	6	2	1	2	4	3	5
	89	1		5	6	5	4	4	5	5	5	3	6	1	1	4	2	4	4	6	6	5	4	2	3	6	1	5	4	6	5	2	1	3	5	1	6	4	3	2	3	5	5	3	6	2	5	2	6
	90	1		1	5	1	5	1	5	5	6	5	2	2	5	4	1	1	5	5	1	5	4	4	2	4	4	4	2	3	5	3	5	1	5	2	4	4	5	4	5	5	6	5	2	2	1	3	2
	91	1		2	2	2	5	5	1	4	2	5	2	3	2	2	5	6	2	4	1	2	5	4	2	4	5	2	5	1	6	4	6	1	2	2	4	5	2	5	5	4	3	2	2	1	2	2	1
	92	1		5	2	4	4	4	1	4	2	4	3	2	2	4	5	6	3	6	6	1	4	5	5	2	6	4	5	1	5	2	5	1	2	4	2	4	1	3	2	2	4	5	4	6	1	3	3
	93	1		5	2	3	3	5	4	2	4	1	2	2	5	3	2	4	6	2	5	5	2	6	5	6	1	2	6	5	5	4	1	3	5	6	3	4	4	1	2	5	1	2	5	5	2	2	5
	94	1		6	3	5	5	2	4	5	4	5	4	4	4	1	5	1	6	3	2	5	4	2	6	4	2	5	5	5	5	5	1	4	4	2	4	5	4	5	2	1	4	4	4	2	2	5	2
	95	1		6	2	4	5	4	6	1	6	6	5	3	1	2	2	6	2	1	2	1	2	5	1	4	5	2	6	5	6	6	4	5	6	1	3	1	3	4	5	2	2	5	2	3	5	2	6
	96	1		1	2	5	3	4	3	1	6	6	4	2	4	4	6	2	3	4	2	4	5	3	3	5	5	4	4	2	2	3	1	4	1	2	1	3	6	6	3	3	3	3	6	3	5	5	1
	97	1		5	5	2	4	2	5	2	3	5	2	2	6	5	5	5	2	4	6	6	2	6	2	5	4	2	1	4	2	5	2	4	2	6	5	4	3	3	3	4	2	1	2	2	4	3	4
	98	1		1	4	5	3	2	2	5	4	3	6	2	2	2	1	1	3	3	2	6	4	3	2	5	3	6	4	2	5	5	5	5	5	4	3	6	3	2	5	1	5	3	5	1	5	5	3
	99	1		2	6	2	5	2	3	5	5	2	3	5	6	3	2	4	6	1	1	4	1	5	5	5	1	1	3	2	2	1	5	6	3	4	5	5	5	2	2	1	2	5	5	4	4	3	2
	100	1		1	3	4	2	6	5	6	5	4	2	1	5	2	2	2	6	6	1	2	5	1	5	5	2	1	5	5	1	2	1	6	1	4	3	3	6	4	4	6	5	4	1	2	1	1	3
	101	2		1	1	1	2	4	2	5	5	5	4	4	2	1	1	6	1	1	5	5	2	5	5	4	2	5	5	2	1	3	5	5	2	1	1	3	6	4	5	5	4	1	6	2	5	2	6
	102	2		6	4	2	6	1	5	2	5	2	1	2	6	6	6	6	5	5	6	2	3	2	3	4	2	2	5	5	3	2	2	5	2	5	2	5	2	6	2	4	6	2	1	4	2	5	6
	103	2		3	4	2	5	5	4	4	4	5	2	3	2	4	4	2	4	1	2	5	1	4	6	2	2	5	5	6	4	1	2	1	5	2	4	5	4	4	6	2	6	2	5	4	1	4	4
	104	2		3	6	4	5	2	5	4	6	1	5	3	2	5	1	4	1	6	5	1	5	1	3	4	4	5	6	2	4	5	5	2	3	4	2	2	4	4	5	5	2	2	4	5	5	2	1
	105	2		4	4	2	2	6	4	5	4	5	2	2	2	3	5	5	4	5	5	5	1	5	2	5	2	5	3	6	3	1	5	5	5	4	2	1	5	2	5	5	6	3	5	6	5	5	6
	106	2		4	5	4	2	3	3	5	1	2	6	4	5	6	2	5	2	5	3	1	3	2	3	6	2	5	2	2	6	5	1	2	3	1	4	5	5	1	1	4	5	3	6	5	5	4	4
	107	2		5	1	5	5	4	6	1	4	5	1	2	1	1	4	5	5	6	5	6	2	1	5	3	3	5	1	6	3	1	5	6	3	4	3	1	2	5	2	5	1	2	4	5	4	4	4
	108	2		4	4	4	2	5	3	6	2	2	3	6	3	6	5	2	2	4	2	1	3	1	5	5	5	4	5	4	1	5	2	4	5	1	5	4	5	1	2	3	1	1	2	3	1	2	5
	109	2		3	2	5	6	5	4	2	5	1	2	4	4	2	1	3	2	2	2	4	5	4	2	5	2	5	2	1	6	5	5	3	2	1	2	3	1	6	5	5	2	6	2	4	5	2	5
	110	2		5	6	4	4	2	2	1	2	6	2	5	6	5	5	1	5	2	6	6	4	5	4	4	4	4	4	2	1	5	5	2	2	1	3	1	1	6	5	4	6	4	5	6	2	3	2
	111	2		5	5	5	2	1	4	2	4	5	6	4	4	4	4	1	5	5	5	4	5	5	1	5	2	1	4	5	5	5	2	2	4	6	4	5	1	2	3	5	6	4	1	2	3	4	2
	112	2		5	5	5	6	5	2	1	5	4	1	5	5	5	2	3	5	2	1	6	2	4	2	4	6	2	2	2	4	4	4	5	4	2	3	6	2	5	6	1	5	5	2	6	2	1	1
	113	2		2	2	1	4	1	6	5	2	3	3	3	5	2	3	5	2	4	5	6	3	5	4	1	1	2	3	4	6	6	4	5	4	2	5	1	1	2	1	5	3	5	2	4	2	5	2
	114	2		4	5	4	5	4	1	6	4	4	4	2	6	5	5	5	4	4	1	2	3	1	5	5	2	6	5	5	4	5	1	1	6	2	3	4	6	5	4	1	5	2	4	3	1	5	5
	115	2		4	2	5	4	1	4	4	6	5	5	2	5	3	4	3	1	4	5	6	4	5	5	2	2	5	3	4	5	3	2	3	4	4	4	6	6	2	6	5	2	4	5	1	3	1	2
	116	2		2	5	3	2	4	4	2	2	4	6	3	2	2	2	5	6	6	2	5	1	2	4	5	2	3	2	2	4	5	6	3	3	3	4	3	4	2	6	4	2	5	5	2	6	5	1
	117	2		5	4	5	2	6	6	5	5	2	4	2	1	5	5	2	6	5	2	2	1	6	2	2	4	6	2	5	4	5	6	5	4	2	2	4	5	4	4	5	5	5	1	1	2	2	1
	118	2		1	2	5	6	4	1	1	4	2	5	4	1	1	5	2	3	3	4	1	2	2	3	4	3	4	1	2	2	5	1	5	5	5	5	4	5	5	5	5	4	6	6	2	2	2	1
	119	2		5	1	2	2	5	4	5	5	4	6	5	4	4	5	1	4	2	4	5	2	4	4	2	4	6	4	4	5	1	1	3	5	5	1	6	6	3	6	4	2	1	4	1	1	6	5
	120	2		2	4	5	5	2	6	1	5	3	2	3	5	4	1	1	5	1	5	5	6	5	4	2	6	2	5	2	2	5	2	5	4	5	3	6	5	5	6	3	1	3	5	5	1	6	5
	121	2		3	4	2	5	5	6	1	3	5	5	1	1	4	2	4	5	5	5	1	1	5	5	1	3	4	5	5	2	1	2	5	5	2	5	3	5	4	5	3	4	5	1	5	1	3	2
	122	2		5	6	2	6	6	1	1	6	2	4	2	5	5	4	5	5	5	3	5	2	2	1	4	5	5	4	2	1	4	5	1	1	2	1	2	5	5	5	3	3	5	4	6	5	4	5
	123	2		4	5	1	5	5	4	1	2	6	2	2	5	4	5	6	5	1	5	4	1	3	1	1	2	3	3	5	5	5	6	1	5	5	3	4	3	2	2	1	3	4	6	5	4	4	4
	124	2		4	5	3	1	5	4	5	3	5	4	5	3	3	1	3	1	4	5	4	1	2	3	3	2	5	5	6	5	2	4	5	3	3	4	5	5	6	4	4	6	5	5	2	6	4	4
	125	2		4	1	2	5	3	1	5	5	5	4	5	5	4	5	6	2	2	2	5	3	6	2	5	5	4	1	5	5	5	3	4	2	4	6	1	2	4	2	2	4	5	4	5	2	1	1
	126	2		5	4	5	2	5	4	2	5	1	1	2	4	6	5	4	4	2	5	4	6	2	3	2	4	2	2	5	5	2	2	6	2	3	6	5	2	1	1	6	3	5	4	1	4	6	4
	127	2		5	3	3	3	2	5	1	5	4	1	4	1	4	4	5	1	1	4	2	5	2	2	1	5	5	5	6	5	3	5	6	2	5	5	2	5	5	5	6	2	6	2	6	5	2	2
	128	2		3	1	2	1	1	2	2	1	5	5	2	2	5	1	2	2	4	4	2	1	4	2	5	4	2	6	2	1	5	1	5	5	3	4	5	5	2	4	2	5	1	3	6	6	2	4
	129	2		5	6	3	5	5	5	1	6	1	2	4	2	5	4	1	5	4	1	2	2	1	3	4	1	1	4	5	2	5	4	5	1	5	4	5	4	6	3	4	4	1	5	1	3	4	3
	130	2		2	3	5	5	2	5	3	5	6	2	5	2	4	2	1	5	5	5	5	5	1	1	1	6	5	4	5	4	5	2	1	5	4	2	5	5	5	5	4	2	5	3	5	5	6	5
	131	2		4	4	5	5	6	5	6	4	5	3	1	2	1	4	5	1	4	1	2	2	5	3	5	6	3	1	3	1	5	4	5	6	5	4	2	4	1	2	2	1	5	3	4	2	5	5
	132	2		2	2	4	5	5	2	3	2	5	3	2	5	5	4	5	1	2	5	5	1	1	5	4	2	2	4	5	2	5	6	2	1	2	5	3	2	3	4	1	4	5	6	4	6	6	5
	133	2		2	5	5	6	5	5	4	5	2	6	4	1	1	2	5	4	1	2	4	4	5	1	5	4	3	3	2	3	5	4	5	5	2	2	4	4	2	1	2	4	5	5	5	5	5	5
	134	2		5	2	5	5	4	5	5	6	3	4	5	2	5	5	6	4	5	5	4	2	5	2	1	5	5	2	6	3	2	6	6	3	5	5	6	2	6	1	5	4	5	5	2	3	2	6
	135	2		1	5	1	4	2	2	6	5	1	3	6	1	2	5	6	4	6	2	5	3	4	2	2	2	4	5	5	2	5	2	5	1	2	1	5	1	1	2	6	1	1	1	5	5	3	2
	136	2		1	1	5	3	1	5	5	2	2	1	5	3	2	3	4	4	4	5	2	5	5	2	6	4	2	2	1	2	6	4	5	1	1	4	1	4	4	4	3	3	5	3	5	1	1	5
	137	2		6	1	1	5	5	2	5	3	2	6	1	5	2	5	5	5	4	4	1	4	5	3	2	1	4	5	5	4	2	5	6	5	2	1	3	5	5	2	4	2	5	1	1	5	4	2
	138	2		5	2	6	2	2	1	4	4	4	2	6	5	5	5	3	2	1	1	4	2	1	4	1	2	2	6	2	3	4	6	2	6	4	1	4	2	6	2	1	2	4	2	5	4	5	4
	139	2		2	6	6	4	4	6	3	2	3	1	1	2	5	3	4	6	2	5	6	4	1	6	5	6	1	1	4	2	1	5	4	5	4	5	5	5	2	5	4	4	2	5	2	5	2	2
	140	2		5	6	2	4	1	6	5	2	5	5	5	5	4	4	4	5	2	5	1	5	3	3	2	1	4	2	2	4	3	3	6	2	2	2	1	6	6	3	4	1	5	5	1	4	2	2
	141	2		4	5	2	2	5	5	5	6	4	2	4	4	6	5	5	4	5	4	6	4	5	1	2	2	4	2	3	2	2	3	5	4	1	2	1	2	1	1	5	1	5	6	5	5	5	3
	142	2		5	5	4	5	4	1	2	5	1	5	4	4	2	5	4	2	6	2	2	1	5	5	2	5	1	2	5	4	3	2	4	3	4	5	4	1	5	4	5	3	5	5	6	5	5	4
	143	2		2	6	5	2	3	2	5	6	5	5	3	2	2	4	5	1	4	3	5	1	1	1	6	5	4	6	5	5	1	5	3	5	1	1	2	6	5	6	5	5	2	4	2	5	2	3
	144	2		5	1	3	3	3	2	1	4	3	4	3	1	2	4	2	4	1	3	6	5	2	6	2	2	4	1	4	2	2	2	1	1	4	1	2	5	4	2	4	4	2	4	2	5	1	3
	145	2		2	4	5	5	1	2	6	1	4	6	2	3	2	2	4	6	6	2	5	4	2	2	3	4	4	6	4	5	5	5	4	4	3	5	3	5	5	5	6	5	4	5	6	2	2	6
	146	2		3	6	5	4	4	5	2	1	5	1	3	2	2	3	2	1	4	4	4	4	6	2	2	1	5	1	5	5	2	3	4	2	5	4	1	2	4	5	5	3	2	1	5	5	2	5
	147	2		2	4	5	4	5	2	4	6	5	1	6	5	2	2	4	4	4	1	1	4	2	5	4	5	3	3	4	2	4	4	3	2	5	2	1	5	2	5	2	1	2	5	2	6	2	2
	148	2		2	4	5	4	2	4	6	4	4	1	4	2	2	5	2	1	5	2	3	2	2	1	4	5	4	4	4	3	5	3	6	2	4	4	6	5	5	5	2	6	1	2	2	6	4	6
	149	2		2	3	1	5	5	5	2	1	6	4	3	5	1	5	2	6	3	2	5	5	5	1	3	5	5	6	4	4	5	1	2	5	2	1	2	5	5	3	6	5	6	4	6	6	6	3
	150	2		1	5	5	4	5	4	1	3	5	5	5	1	2	1	2	2	4	5	6	6	4	4	2	4	3	3	1	5	5	1	4	1	4	5	1	2	4	5	4	5	4	4	1	1	3	5
	151	2		5	3	3	1	4	1	4	4	1	5	5	4	2	1	2	2	2	2	2	1	3	2	3	5	5	2	4	5	5	1	2	2	4	4	4	2	3	5	5	3	4	5	3	2	1	5
	152	2		5	5	2	5	5	3	2	2	6	2	6	3	5	1	5	1	5	4	3	5	4	4	2	6	2	1	6	4	2	6	2	5	2	4	5	4	5	2	2	6	5	1	3	4	5	3
	153	2		1	2	5	3	1	5	5	5	2	4	3	1	1	1	3	5	5	6	1	5	4	6	1	4	2	1	1	3	2	6	4	1	5	5	3	1	1	4	4	1	2	3	5	4	4	2
	154	2		5	5	3	5	3	6	2	5	2	4	5	5	1	6	4	2	5	6	1	1	2	4	6	2	3	5	2	2	2	2	1	4	5	2	6	4	4	6	6	2	6	4	2	4	2	2
	155	2		5	3	5	4	4	6	2	6	5	5	4	5	4	2	3	6	2	3	4	2	6	5	2	6	4	2	2	2	2	2	5	5	1	4	5	5	5	4	3	5	1	1	4	5	5	2
	156	2		5	4	5	5	2	4	5	3	3	1	2	5	2	5	6	4	4	6	3	1	4	3	6	2	4	5	4	1	1	5	5	6	5	5	5	1	6	6	2	2	1	5	2	5	4	5
	157	2		2	6	2	4	2	5	6	5	5	4	5	6	2	3	3	2	5	4	6	5	3	1	2	2	2	2	2	3	5	1	2	3	1	6	4	1	2	3	3	4	4	6	5	1	4	4
	158	2		3	4	3	5	5	2	2	3	5	6	4	5	1	4	1	3	2	3	2	2	5	5	3	5	4	5	1	4	6	6	3	4	2	6	2	5	2	4	5	4	5	6	5	5	2	5
	159	2		4	5	4	1	4	1	2	5	2	5	5	4	4	4	4	1	1	4	2	1	2	2	2	5	1	4	5	4	1	6	5	4	2	3	3	4	5	4	4	2	4	2	4	2	6	4
	160	2		6	1	2	2	5	3	1	5	2	6	3	1	2	1	4	5	5	4	2	5	3	4	3	4	5	4	5	5	2	1	4	5	6	1	4	6	6	4	5	3	1	2	2	1	4	4
	161	2		5	2	3	3	5	6	2	4	4	5	2	2	2	4	1	3	6	2	1	2	5	5	5	2	5	5	1	5	4	1	5	5	5	5	5	5	4	1	4	5	6	5	3	5	2	4
	162	2		5	2	3	6	5	6	5	6	3	1	3	4	6	4	2	5	6	4	5	1	1	2	5	6	5	2	5	2	2	1	4	4	6	5	4	1	3	1	4	4	2	4	1	4	3	4
	163	2		2	2	2	2	5	4	4	2	2	5	5	4	5	2	2	4	3	4	2	2	4	1	4	1	2	2	4	5	1	2	4	4	2	1	4	1	6	5	5	1	5	5	5	3	6	4
	164	2		6	4	2	6	2	2	1	1	5	2	3	3	6	2	1	3	2	2	2	1	5	2	4	2	4	4	5	2	1	4	5	1	5	4	3	1	4	2	4	6	4	5	1	4	1	4
	165	2		2	5	3	3	1	6	6	2	6	4	4	5	6	3	2	2	5	4	6	2	3	4	6	1	5	1	4	2	4	2	3	2	6	5	4	2	1	4	4	4	4	4	4	5	4	5
	166	2		4	6	4	5	5	5	5	3	1	1	5	6	2	6	5	1	5	4	6	5	6	3	5	1	6	3	6	4	1	5	2	1	5	4	4	5	5	5	2	5	5	1	6	4	5	2
	167	2		5	4	4	4	5	3	5	1	4	1	2	5	5	6	2	5	2	3	2	2	2	2	4	3	5	5	2	1	5	5	4	1	6	5	4	1	4	2	5	1	5	5	1	1	4	2
	168	2		4	5	1	6	2	6	2	4	4	3	2	1	5	2	5	4	5	1	4	4	5	3	5	3	3	5	4	2	5	5	4	3	2	5	5	4	2	3	5	1	6	2	2	6	6	2
	169	2		4	2	4	2	2	6	5	5	2	5	4	5	5	2	1	2	3	4	2	6	5	5	4	5	1	5	5	6	5	6	3	1	2	6	1	2	3	3	5	5	5	4	3	5	4	4
	170	2		5	5	3	6	1	4	5	2	2	4	3	1	6	3	6	1	4	1	1	1	2	5	2	6	5	5	2	1	2	2	5	2	5	5	4	6	6	5	3	5	5	3	3	4	2	4
	171	2		5	5	6	6	4	1	6	2	4	1	2	4	3	4	5	5	2	1	1	4	5	4	4	6	1	3	1	3	5	1	6	2	2	2	2	5	5	1	5	1	3	1	1	1	4	5
	172	2		3	4	1	5	6	5	2	4	2	5	4	4	1	5	3	5	1	5	5	5	2	6	5	1	4	5	4	5	2	2	6	1	6	1	1	2	5	4	3	4	4	1	2	4	5	3
	173	2		5	3	3	5	4	2	2	2	5	5	2	5	5	4	2	3	4	6	2	2	5	1	2	2	6	5	2	2	2	5	3	2	5	4	3	1	5	4	2	4	5	5	2	5	5	3
	174	2		5	4	5	4	2	5	2	5	5	2	6	5	5	5	5	4	5	3	2	5	2	5	6	4	1	5	4	2	1	5	1	4	4	5	2	2	5	1	1	4	5	5	5	5	3	4
	175	2		1	2	3	1	2	2	2	4	4	6	6	6	2	2	2	2	1	5	1	1	5	1	5	6	2	4	5	2	2	5	1	2	3	3	3	4	5	4	3	4	4	4	1	1	3	5
	176	2		2	1	4	5	1	4	3	6	4	1	2	1	1	5	1	4	4	5	5	5	5	6	2	2	4	4	6	2	5	5	5	4	3	6	2	2	1	4	2	4	4	1	1	4	1	6
	177	2		4	5	1	2	5	1	5	5	1	5	3	4	6	5	5	5	2	5	6	4	3	5	4	5	6	5	3	4	1	3	6	3	2	2	2	3	1	6	2	5	2	4	2	5	2	2
	178	2		4	4	5	5	4	6	5	3	1	6	2	5	5	3	4	5	4	4	5	6	5	5	3	1	4	5	5	5	5	6	1	1	2	2	2	1	6	5	5	4	5	5	5	5	5	5
	179	2		1	3	5	4	4	2	1	5	2	5	5	5	5	4	4	5	4	3	5	1	3	4	1	5	5	4	5	6	5	2	3	3	2	1	2	4	4	5	4	1	5	3	2	5	2	2
	180	2		5	6	5	5	4	2	2	6	5	5	1	1	6	6	1	5	3	4	4	5	4	1	4	1	2	2	2	2	4	2	5	2	3	6	1	5	5	2	2	4	4	5	4	2	4	1
	181	2		5	4	5	1	2	6	3	3	4	6	1	5	3	1	2	5	2	5	1	2	5	6	6	4	5	2	5	4	2	5	5	5	4	1	5	2	2	6	1	1	2	6	5	5	2	1
	182	2		5	1	5	5	5	5	1	5	4	5	2	6	2	2	2	1	3	5	6	3	6	5	3	5	5	4	6	1	1	4	4	4	2	5	1	4	6	2	2	5	5	6	4	1	2	5
	183	2		1	4	5	5	5	5	5	4	1	5	1	5	2	2	3	6	5	4	5	6	4	4	1	3	4	4	2	1	5	3	4	5	2	5	2	5	6	3	5	6	6	2	5	2	4	6
	184	2		1	5	4	2	4	5	4	1	3	4	3	3	6	5	1	1	6	5	5	4	5	2	4	3	3	2	2	1	6	5	5	4	5	5	1	3	4	2	4	5	5	4	2	4	2	4
	185	2		2	2	4	3	3	4	1	3	3	3	4	4	4	4	5	5	5	3	5	2	5	5	3	2	2	3	2	1	5	1	5	2	2	2	2	2	1	6	2	1	1	5	6	2	5	5
	186	2		6	2	5	6	5	2	6	2	5	5	2	4	5	1	1	5	1	1	5	3	2	5	1	2	5	2	2	5	3	5	4	5	5	4	1	2	5	5	1	2	2	4	5	1	6	5
	187	2		5	1	5	4	4	5	6	2	1	2	2	2	1	5	2	4	4	5	6	1	2	1	4	4	5	6	5	4	5	3	5	4	6	2	2	6	4	3	5	2	4	2	4	5	4	5
	188	2		3	5	2	3	3	4	2	5	2	2	5	2	5	2	2	3	6	1	1	4	1	4	4	5	4	6	2	2	4	2	5	3	6	5	4	6	1	1	3	5	2	3	1	1	4	4
	189	2		2	4	4	4	5	4	4	5	1	2	6	5	2	1	1	5	1	4	5	5	5	2	1	1	4	2	3	1	4	3	4	3	5	4	3	4	2	2	1	3	6	1	2	1	2	2
	190	2		5	5	2	5	5	4	5	5	5	2	5	2	1	5	3	2	1	3	2	1	4	3	3	5	4	1	6	3	5	2	4	6	5	3	4	5	5	2	5	2	4	1	1	3	1	6
	191	2		5	2	3	2	5	5	5	2	3	2	4	1	3	3	6	6	4	1	5	1	5	1	4	5	4	3	6	4	3	5	2	2	4	6	6	5	5	5	5	3	2	2	5	4	5	1
	192	2		6	2	5	4	6	5	5	5	3	6	1	5	5	2	1	1	2	3	3	1	6	5	5	3	5	1	5	5	2	5	4	6	5	2	5	1	5	1	1	5	1	5	2	4	6	2
	193	2		6	4	5	6	4	2	2	5	1	6	1	5	2	1	4	5	2	5	1	2	5	1	6	1	4	4	5	5	2	4	5	5	2	5	2	2	4	1	3	4	4	4	4	5	5	1
	194	2		5	1	2	6	3	5	2	2	3	4	5	1	5	1	6	2	2	5	2	2	3	5	6	6	3	5	6	6	5	5	5	6	2	1	2	2	1	5	2	2	4	2	2	4	5	6
	195	2		2	3	4	5	5	2	5	6	3	1	1	2	5	3	2	2	5	3	5	1	2	2	6	3	6	1	5	2	2	4	3	4	4	2	5	4	2	2	2	4	4	5	1	5	1	3
	196	2		2	4	4	4	6	3	5	5	3	1	5	2	4	5	3	4	2	5	1	6	4	4	4	1	5	5	4	3	2	2	1	2	6	2	1	4	2	1	5	4	3	6	5	5	1	2
	197	2		6	5	3	5	3	4	4	5	4	1	3	2	5	5	4	2	5	4	5	3	6	5	4	2	3	1	2	2	2	3	4	6	5	2	5	5	6	5	2	1	1	5	4	4	5	6
	198	2		1	2	3	2	2	2	3	5	6	1	2	4	4	6	5	4	3	2	2	4	2	4	6	4	6	5	5	2	5	5	2	1	5	4	1	1	6	2	1	5	1	4	4	1	2	4
	199	2		6	3	4	2	4	1	1	2	2	4	4	2	1	4	4	2	4	6	4	2	4	6	5	1	4	1	5	5	2	3	4	3	5	4	1	5	4	5	1	5	4	1	2	2	5	4
	200	2		5	5	2	2	3	4	5	5	1	5	1	3	6	5	4	5	5	3	4	2	3	3	4	1	4	4	5	2	2	6	4	5	2	2	4	4	6	1	4	5	4	5	2	1	3	3
	201	2		6	5	3	2	2	2	2	6	1	4	5	3	5	4	6	1	1	2	2	1	3	5	1	6	4	5	5	1	4	2	5	1	4	1	5	5	4	2	5	6	5	5	4	3	3	5
	202	2		5	3	1	2	3	2	2	6	5	2	5	1	4	2	4	5	4	4	2	4	4	6	4	2	2	4	1	2	3	4	5	5	5	1	1	2	4	2	5	4	2	5	5	3	1	6
	203	2		2	4	2	5	1	5	2	3	5	5	3	2	4	5	2	5	4	5	2	3	1	5	6	4	4	5	2	4	2	2	4	2	2	5	5	1	5	2	2	1	4	4	5	4	4	5
	204	2		5	1	6	4	4	5	5	6	2	2	5	5	6	2	6	5	4	1	1	2	4	4	1	1	6	2	2	6	3	2	6	1	2	4	3	2	5	5	5	5	3	5	4	1	4	5
	205	2		6	5	3	4	6	2	5	3	1	6	1	3	5	1	6	1	5	4	2	2	2	5	2	2	6	6	1	3	6	4	5	4	6	1	5	5	2	4	4	5	4	5	5	6	2	5
	206	2		6	4	5	2	4	2	4	2	5	2	2	1	4	6	2	5	1	5	5	4	5	4	4	1	5	5	1	4	2	2	6	4	6	2	6	5	6	6	2	5	5	2	2	1	5	4
	207	2		3	2	6	5	5	4	5	2	2	5	6	2	5	5	3	4	2	3	2	3	4	2	2	4	2	5	5	6	5	5	5	4	4	6	5	5	3	4	4	2	1	4	6	4	5	5
	208	2		6	2	5	3	2	5	5	6	5	1	3	3	1	4	5	4	5	2	1	5	5	5	4	1	5	5	3	5	4	2	4	3	6	4	3	3	2	2	5	1	2	5	1	5	6	4
	209	2		5	4	4	3	4	6	6	1	4	1	2	1	5	4	3	5	6	1	5	4	3	4	5	4	4	2	2	2	3	2	1	1	1	4	5	2	2	5	2	2	2	2	2	1	6	6
	210	2		1	2	6	6	4	5	1	6	5	6	6	1	1	3	4	4	5	2	2	1	3	5	4	5	4	5	6	1	4	3	5	3	3	4	5	5	5	5	3	4	5	3	6	5	1	4
	211	2		6	3	3	5	5	3	3	3	2	5	2	1	2	5	5	5	5	4	5	5	4	6	4	4	2	5	1	6	1	5	6	5	2	2	5	5	4	6	5	5	5	3	2	1	6	4
	212	2		2	4	1	5	5	4	2	2	4	5	5	4	2	3	5	2	5	1	6	5	5	1	4	1	5	1	3	4	3	5	2	6	2	4	6	2	1	4	3	2	2	4	1	6	3	5
	213	2		2	2	1	4	4	4	2	5	5	5	5	1	4	5	5	2	5	4	5	2	6	5	5	5	3	5	2	4	5	5	2	1	1	5	4	5	3	6	1	2	1	2	2	2	2	5
	214	2		5	2	4	2	5	2	3	4	1	2	3	4	4	2	6	1	1	2	2	6	1	1	5	4	6	5	4	5	5	4	3	1	2	4	3	5	5	6	5	5	1	5	2	1	3	5
	215	2		2	2	3	2	2	1	1	2	1	2	5	4	3	5	1	3	3	2	5	3	2	5	2	5	4	4	5	4	4	4	4	5	5	5	5	3	4	2	5	2	5	2	5	3	3	4
	216	2		3	2	5	5	5	5	4	6	6	4	5	4	3	1	1	1	6	5	2	5	5	1	5	5	3	6	1	3	2	2	1	4	3	6	5	4	3	5	5	3	3	5	2	3	4	5
	217	2		3	5	3	1	5	5	5	2	5	6	6	5	6	6	4	5	5	1	6	5	4	6	3	2	2	3	1	3	4	5	3	3	2	2	4	5	2	4	4	2	5	4	5	4	3	1
	218	2		4	5	3	2	2	1	4	5	1	1	2	2	5	5	6	3	2	1	1	4	3	2	2	1	1	2	5	2	6	1	1	2	2	1	4	5	5	5	5	1	2	2	2	3	5	4
	219	2		1	3	4	2	2	2	2	4	6	4	3	1	2	2	5	5	3	4	1	4	5	5	3	2	2	2	2	6	4	3	6	1	5	5	5	2	6	5	4	3	5	2	2	3	4	2
	220	2		3	2	1	3	6	6	3	5	2	2	3	2	4	6	4	5	5	4	4	5	2	3	5	4	4	5	2	5	3	2	4	3	6	5	1	4	5	3	4	1	5	2	3	5	4	3
	221	2		2	4	3	6	2	6	6	4	2	4	5	2	6	5	6	4	4	4	3	3	4	5	5	4	5	5	1	2	1	3	2	2	2	2	5	5	4	5	1	5	3	6	3	1	2	3
	222	2		5	1	4	5	3	5	1	4	5	6	6	2	1	1	4	5	5	5	3	4	6	1	3	5	5	4	2	2	1	4	2	4	5	5	2	6	6	4	3	5	4	6	5	2	4	2
	223	2		5	6	4	4	3	5	2	2	4	1	2	4	5	5	6	1	5	2	4	5	6	4	3	4	5	4	2	4	2	3	4	4	5	6	1	6	5	5	6	1	2	6	1	1	1	2
	224	2		5	6	4	2	2	5	4	2	2	2	3	2	1	6	3	3	2	4	5	4	4	4	1	3	1	6	1	4	5	6	5	4	2	4	5	4	3	5	2	3	2	4	3	5	4	5
	225	2		3	1	1	5	5	5	4	5	6	2	2	1	5	3	4	2	2	6	2	4	1	2	3	4	2	2	6	3	3	4	5	6	2	5	5	5	4	4	5	6	2	5	1	3	5	3
	226	2		5	6	2	3	4	4	6	6	2	4	1	2	5	4	3	4	2	5	4	2	6	2	5	5	2	1	5	4	2	6	2	4	3	4	2	1	1	3	5	2	5	5	5	2	4	5
	227	2		4	5	4	5	6	5	1	5	1	5	3	5	4	2	5	4	1	3	5	4	5	4	2	1	1	4	1	6	6	5	5	1	1	5	5	6	5	5	4	1	5	4	6	3	6	5
	228	2		1	1	5	5	2	4	5	5	1	3	3	1	5	2	3	4	6	4	4	6	2	1	2	5	1	4	6	4	2	1	4	5	4	5	2	4	2	1	1	4	5	5	5	5	4	2
	229	2		4	4	4	4	2	1	5	5	5	1	5	5	5	2	5	4	5	2	2	6	5	2	5	5	4	5	4	2	5	2	6	2	5	5	6	4	4	5	2	6	5	2	1	2	4	4
	230	2		1	4	4	5	1	6	4	2	5	2	6	6	3	2	4	2	5	3	5	4	2	1	1	1	2	5	2	2	4	4	6	1	6	5	2	5	1	2	4	2	5	3	3	4	4	5
	231	2		4	5	2	5	1	5	5	6	2	1	4	2	2	2	4	5	6	1	4	2	2	2	5	6	5	1	2	4	2	1	5	5	6	2	2	5	5	5	3	3	3	4	6	1	2	5
	232	2		5	5	4	3	5	1	3	2	2	4	4	1	2	5	2	1	5	5	1	5	3	6	3	3	5	5	4	5	1	1	2	2	3	4	4	5	2	2	1	3	3	2	1	5	4	2
	233	2		2	5	5	1	6	4	4	5	1	4	4	3	6	1	2	3	5	1	1	6	5	5	5	5	4	1	6	2	4	4	5	6	2	6	5	2	2	5	5	5	2	2	4	2	5	3
	234	2		6	5	2	6	1	5	3	1	4	2	3	3	5	4	1	5	2	5	1	1	5	5	6	5	4	5	5	3	6	5	1	4	4	5	1	5	6	1	6	5	2	6	6	3	2	4
	235	2		2	6	5	6	4	4	2	2	6	6	6	2	5	2	4	4	4	5	1	3	5	3	1	4	2	6	5	1	6	3	5	3	4	2	5	1	2	2	6	5	4	1	4	5	2	3
	236	2		6	2	2	5	3	3	4	2	3	4	2	6	1	5	1	3	2	4	6	3	5	2	3	4	5	1	3	4	1	2	1	6	1	1	2	2	6	5	5	1	5	2	2	1	5	6
	237	2		4	1	2	4	3	6	5	5	4	2	2	4	6	5	5	4	4	5	3	2	1	5	5	2	2	5	5	4	2	5	2	5	1	4	6	3	2	4	2	6	5	4	1	6	2	3
	238	2		3	3	6	5	2	3	4	5	4	3	4	2	2	6	5	1	2	5	1	2	2	4	3	4	1	4	2	2	4	5	4	2	2	4	1	2	5	4	2	5	4	2	3	5	2	2
	239	2		5	2	2	6	3	5	2	1	2	5	3	1	2	1	4	2	1	4	2	3	5	5	2	3	5	4	2	4	2	5	6	3	3	1	5	1	5	5	1	2	4	3	1	4	6	3
	240	2		1	2	5	4	5	4	4	1	3	4	5	5	5	1	6	3	5	2	3	2	2	5	5	5	4	4	5	4	1	3	5	1	5	1	3	4	5	2	2	5	1	2	5	2	1	4
	241	2		5	1	5	5	4	1	2	2	6	5	2	5	3	2	5	6	1	4	4	5	2	4	1	5	5	4	1	2	4	1	5	2	5	3	5	5	5	5	1	1	4	1	1	5	4	6
	242	2		5	2	5	3	4	5	5	2	4	6	4	4	1	5	5	4	2	2	4	1	6	4	1	1	1	2	5	2	1	3	4	2	6	3	5	2	6	6	2	5	5	4	2	5	3	2
	243	2		5	3	5	4	5	4	5	5	2	5	1	6	5	5	1	2	5	4	3	3	2	3	1	5	3	2	2	2	3	5	4	6	5	4	2	4	2	1	2	2	5	4	3	5	2	2
	244	2		5	5	4	2	6	4	1	3	1	2	5	6	3	1	1	1	6	4	5	5	4	6	2	2	1	5	3	2	5	2	6	3	1	5	4	6	1	6	5	1	2	2	2	4	5	2
	245	2		5	2	3	6	4	5	5	3	2	2	5	4	4	5	3	1	2	1	1	4	4	2	5	6	5	5	4	4	2	4	3	1	2	5	3	5	2	4	1	2	2	4	6	6	2	5
	246	2		4	4	5	2	2	5	2	5	4	5	4	6	4	4	6	1	5	2	2	3	5	4	2	4	1	6	4	1	2	3	2	5	2	4	2	6	2	5	4	1	6	2	5	5	6	4
	247	2		2	5	6	5	4	2	3	6	1	3	4	4	5	2	2	3	2	5	2	2	6	6	4	6	6	1	6	1	5	3	1	4	1	4	4	1	2	1	2	3	5	4	2	2	2	1
	248	2		1	2	1	4	2	2	4	5	5	4	6	3	5	4	2	4	1	2	6	4	3	5	5	5	3	1	1	5	1	5	1	1	3	5	1	2	2	4	2	1	5	1	2	2	2	2
	249	2		1	2	1	6	4	5	6	5	5	2	1	1	4	5	4	5	1	6	1	1	5	4	1	2	2	5	1	5	6	5	5	4	1	4	3	4	2	4	5	2	5	4	3	5	4	3
	250	2		2	2	5	4	2	4	6	1	5	5	5	5	5	1	4	6	6	5	4	5	5	6	2	3	3	1	2	4	4	2	5	2	5	5	5	4	3	6	5	4	2	2	5	1	5	1
	251	2		5	4	4	4	2	5	2	1	5	5	1	2	2	4	4	2	5	6	6	4	2	6	1	5	6	6	5	4	1	3	5	4	2	1	2	1	4	2	1	4	5	5	5	5	2	2
	252	2		2	5	6	4	4	2	6	1	4	6	6	5	4	5	4	3	5	3	4	2	3	3	1	6	2	4	3	4	3	2	2	5	2	5	5	2	2	1	5	1	6	2	1	5	6	4
	253	2		5	5	4	5	6	5	3	5	5	5	1	4	5	4	2	5	2	2	2	4	4	3	6	5	2	1	3	4	5	2	5	6	6	4	3	6	3	6	4	5	3	2	5	4	2	4
	254	2		6	2	2	2	6	5	5	4	6	3	4	2	5	5	4	4	4	5	4	2	3	2	2	5	1	5	3	2	2	1	2	2	3	4	5	4	6	5	2	5	5	4	5	4	1	1
	255	2		6	5	2	4	6	2	2	4	1	4	6	5	2	2	2	3	1	6	5	5	1	3	1	1	5	1	4	4	4	2	5	1	2	2	4	2	1	1	5	5	2	4	4	1	3	2
	256	2		1	2	1	1	3	1	6	6	2	2	5	1	4	4	5	6	6	1	6	2	6	4	5	3	2	4	4	2	3	4	5	2	1	5	6	6	3	3	3	6	4	2	5	2	1	2
	257	2		1	1	2	2	1	3	4	3	4	2	4	5	5	1	5	4	6	5	3	3	4	5	5	6	2	2	4	4	4	4	3	5	1	3	2	3	2	5	3	5	6	1	1	4	4	2
	258	2		4	5	1	4	5	4	5	5	3	5	4	6	2	1	3	2	1	2	5	3	3	2	3	4	3	4	1	1	1	3	4	6	2	6	4	3	3	4	4	3	5	4	2	5	3	1
	259	2		2	5	5	5	3	2	2	4	4	5	1	2	2	2	4	1	1	4	5	5	1	1	4	4	2	6	2	2	1	5	5	5	2	5	2	4	3	1	3	4	5	6	5	2	5	4
	260	2		5	1	2	5	2	4	3	1	5	5	4	4	5	1	2	2	1	2	4	4	5	6	5	2	4	5	4	3	3	5	2	3	4	5	2	1	4	1	2	3	2	1	4	5	1	4
	261	2		5	2	4	1	2	5	1	4	5	5	3	4	2	5	2	5	4	2	5	5	2	4	1	6	6	1	2	2	3	2	5	5	4	2	4	5	3	5	5	5	5	2	4	5	2	1
	262	2		5	5	3	1	5	2	5	5	1	2	4	5	5	2	5	5	5	6	5	2	5	2	4	3	2	5	5	2	4	4	5	2	6	5	6	1	2	5	6	5	2	5	2	5	5	2
	263	2		2	5	2	3	1	4	5	2	5	4	2	2	2	5	5	2	2	5	2	5	2	2	5	5	2	4	2	4	5	6	4	5	2	1	5	5	4	3	2	4	6	4	2	5	5	2
	264	2		6	5	4	6	6	1	6	5	4	5	2	6	2	4	4	6	4	3	4	5	2	6	1	5	5	5	3	4	5	4	4	4	4	4	3	2	4	5	4	2	2	2	1	2	1	4
	265	2		1	1	6	2	5	5	4	5	2	3	6	1	3	5	5	6	1	2	1	4	6	5	2	4	3	1	1	3	2	4	4	3	4	2	4	1	2	6	4	2	1	3	5	2	4	5
	266	2		3	5	2	4	3	5	2	2	3	4	2	2	4	5	4	2	1	6	2	5	4	4	2	5	1	5	4	5	6	6	4	2	5	4	4	2	5	2	4	5	2	3	2	2	3	1
	267	2		5	2	5	5	4	1	5	5	1	4	5	5	2	2	2	4	2	4	2	5	5	5	4	5	2	5	3	2	5	2	5	6	6	2	1	1	3	3	4	2	5	6	2	3	1	5
	268	2		3	5	5	6	1	2	1	2	1	2	2	4	5	4	2	6	1	4	6	3	2	5	6	4	2	2	4	1	6	3	6	5	1	2	4	5	4	4	2	2	5	4	3	2	1	6
	269	2		5	3	1	5	5	4	2	3	5	4	6	5	2	5	1	4	6	5	5	6	4	5	6	2	2	4	4	5	5	4	5	5	5	5	3	1	3	1	2	3	5	5	1	4	5	3
	270	2		5	1	1	1	1	4	5	6	2	2	2	4	1	5	2	2	4	3	2	5	4	5	4	2	1	5	1	5	3	4	5	2	6	3	6	5	2	5	4	4	6	5	6	4	1	5
	271	2		1	4	2	1	2	2	4	2	5	2	5	2	2	5	4	2	4	1	2	4	4	5	5	6	4	2	2	1	4	1	1	2	1	2	2	5	4	1	6	4	5	4	5	2	3	4
	272	2		5	2	5	4	5	5	2	5	4	2	2	1	6	5	5	5	6	1	5	5	5	6	4	3	2	3	4	2	2	5	2	4	5	4	3	4	3	3	6	2	1	5	5	3	1	4
	273	2		5	5	4	5	5	4	2	4	5	3	3	5	4	4	2	6	1	5	3	5	1	2	5	5	1	5	5	2	5	3	5	5	2	3	5	5	4	1	2	4	6	4	2	2	2	6
	274	2		5	3	5	4	2	5	1	5	4	4	1	5	2	2	2	3	5	5	5	2	6	4	5	5	5	4	4	2	1	4	2	1	4	2	5	4	5	2	5	6	2	4	4	5	5	2
	275	2		2	5	5	4	5	5	2	2	2	3	1	1	6	5	5	2	2	1	5	4	4	4	1	4	4	3	2	4	5	2	1	3	2	5	4	2	2	4	5	1	6	5	6	5	5	3
	276	2		3	5	2	1	4	5	4	5	2	4	2	4	2	5	4	4	2	4	5	2	4	2	5	5	4	5	5	2	1	4	1	5	6	2	5	2	4	3	2	6	5	3	5	5	4	2
	277	2		5	2	2	5	2	2	5	2	5	1	5	5	3	4	1	1	3	3	5	5	5	5	1	4	4	6	5	2	4	2	1	5	4	4	2	5	4	1	4	6	3	5	2	5	2	4
	278	2		4	5	4	2	5	5	3	2	1	2	2	4	5	5	6	1	4	3	6	3	6	2	5	5	5	5	6	5	2	5	5	2	5	2	2	4	5	2	1	6	3	5	5	4	2	2
	279	2		3	4	1	5	5	2	5	2	5	5	2	4	4	1	3	4	4	5	2	2	3	4	5	6	5	5	2	5	1	4	4	1	2	5	4	6	6	6	5	6	5	5	3	4	4	2
	280	2		2	6	5	5	2	2	5	2	4	3	4	4	2	5	6	2	2	1	4	2	1	4	4	2	5	6	4	5	1	2	5	6	1	1	4	2	3	5	4	2	4	2	5	6	5	5
	281	2		3	5	1	4	1	5	3	2	1	5	4	2	2	5	2	2	6	5	4	5	6	2	5	2	5	6	2	5	2	5	4	5	1	4	5	5	4	2	4	5	4	1	2	3	4	2
	282	2		5	3	4	5	5	2	1	4	1	4	2	2	4	3	1	2	6	6	5	6	2	3	5	5	5	5	2	4	1	6	2	3	2	2	2	2	4	1	1	6	5	1	5	3	2	4
	283	2		2	5	4	3	5	4	2	3	4	4	5	5	5	6	5	2	2	5	6	5	4	2	4	1	2	2	1	4	5	5	2	2	2	4	1	4	6	5	4	1	2	2	3	2	2	3
	284	2		4	5	1	2	2	6	2	5	4	4	6	2	2	5	2	4	4	2	5	5	3	5	4	5	3	2	2	5	2	4	6	5	1	4	5	5	6	2	5	6	5	4	1	1	3	4
	285	2		5	1	6	3	1	2	3	4	1	2	5	4	4	5	4	1	2	4	5	5	2	5	2	4	5	2	4	4	2	2	1	6	5	5	4	1	5	4	6	2	4	5	1	1	6	4
	286	2		2	2	6	4	2	1	5	4	1	1	3	5	2	5	3	5	3	5	5	2	5	2	2	2	2	6	2	3	3	1	5	2	5	4	3	6	5	6	1	5	4	5	2	1	1	2
	287	2		5	4	5	2	5	4	1	3	6	5	1	6	4	4	5	4	4	4	5	4	4	6	3	4	2	4	4	3	2	5	5	2	6	5	5	6	4	2	6	5	5	5	1	1	6	2
	288	2		2	5	5	5	5	3	1	1	2	2	6	2	5	1	4	6	2	6	5	6	6	4	1	4	5	4	2	4	4	1	6	1	1	5	3	5	1	1	6	6	5	2	6	1	2	1
	289	2		2	4	1	5	2	1	5	2	2	4	1	3	4	1	5	5	2	2	5	3	5	2	5	5	4	4	1	2	2	5	5	4	5	1	2	4	5	1	5	6	5	6	2	3	5	5
	290	2		5	3	2	4	2	1	1	1	1	2	1	1	3	4	5	2	1	5	5	5	5	4	6	3	5	2	2	6	5	2	6	5	6	4	2	3	5	2	5	5	5	4	4	4	6	2
	291	2		6	6	5	5	4	4	5	4	1	5	5	4	4	6	2	6	4	3	4	5	5	1	4	3	5	6	4	4	3	1	5	5	3	5	1	5	3	2	5	3	3	3	4	2	6	5
	292	2		1	5	5	5	1	2	2	2	1	5	5	1	2	2	4	5	2	2	5	5	5	5	2	2	2	5	2	2	4	4	6	5	5	5	1	2	5	1	2	5	1	6	6	2	6	2
	293	2		5	2	6	5	4	4	2	5	5	1	1	1	4	5	6	1	4	5	4	1	5	2	5	2	5	2	2	5	6	3	4	5	4	5	5	5	5	1	2	5	3	2	5	3	2	3
	294	2		6	4	3	5	4	4	5	5	2	2	5	5	1	4	5	6	5	5	4	6	5	4	2	6	3	2	3	1	3	4	5	1	1	2	2	4	6	5	5	1	6	4	3	2	5	4
	295	2		2	2	3	2	2	3	1	5	4	5	1	1	2	6	5	2	1	5	1	5	2	1	5	5	4	4	1	4	2	1	4	3	5	3	2	2	5	3	2	2	2	6	2	2	2	4
	296	2		4	3	5	5	6	1	3	1	1	4	4	5	2	5	5	2	4	5	2	6	1	3	5	5	4	4	5	1	2	2	2	4	1	5	5	5	3	5	5	5	4	4	3	4	5	2
	297	2		2	3	3	4	2	6	2	6	3	4	4	5	6	4	2	5	5	5	5	5	5	2	4	2	2	5	4	2	4	4	5	6	4	1	1	2	5	4	6	5	5	1	3	4	2	1
	298	2		4	1	4	5	4	6	6	5	4	4	3	5	1	2	5	2	5	2	5	2	2	1	1	1	5	1	1	4	2	2	5	5	4	5	2	2	2	1	1	2	4	1	4	4	2	6
	299	2		2	1	6	3	5	5	3	4	6	4	5	4	2	2	4	1	4	5	2	2	4	5	5	2	2	1	6	4	4	5	4	1	6	5	3	6	2	4	5	5	2	3	2	5	2	2
	300	2		2	5	2	1	2	1	4	3	3	5	4	1	5	2	2	5	1	5	2	1	4	1	2	1	1	2	5	2	5	2	5	6	2	5	5	5	5	2	3	6	2	6	6	4	3	3
	301	2		3	5	5	1	2	4	2	5	3	2	3	5	6	4	5	1	5	5	3	2	1	6	5	1	1	5	4	5	4	5	2	6	6	6	5	4	5	4	5	1	5	5	4	4	1	3
	302	2		5	5	1	2	2	3	4	6	4	2	1	5	6	6	1	5	5	4	3	1	6	5	3	4	2	2	5	5	4	5	1	1	3	5	2	1	5	6	4	1	4	2	1	5	6	4
	303	2		1	5	1	5	2	6	2	6	5	3	3	1	4	1	2	2	1	3	4	1	6	1	5	5	4	2	2	4	6	2	1	2	3	1	3	1	5	1	2	2	5	3	2	4	6	5
	304	2		2	5	2	5	5	4	1	4	4	2	2	5	5	2	5	6	5	2	4	2	5	4	3	3	5	2	5	6	2	5	5	3	1	4	4	3	1	1	4	4	5	4	4	1	2	2
	305	2		4	1	4	4	1	3	5	5	5	4	1	4	1	2	4	6	4	3	5	2	6	1	2	1	3	6	5	5	4	3	2	5	5	3	5	1	2	3	5	5	6	2	3	1	4	2
	306	2		2	5	4	5	6	4	3	5	3	1	5	5	1	4	5	5	4	5	5	1	6	5	6	4	2	1	4	1	6	2	5	5	4	6	1	4	2	5	2	4	4	2	5	1	5	3
	307	2		5	1	5	2	5	4	4	1	2	5	1	5	6	5	2	5	2	5	5	5	5	6	3	4	6	2	1	2	4	2	3	3	2	5	2	2	1	4	6	2	3	6	3	2	5	3
	308	2		4	2	4	2	5	2	3	1	3	6	2	5	5	4	5	2	4	2	2	2	2	4	2	1	1	6	5	1	5	3	6	1	5	5	5	3	6	5	6	5	2	1	2	5	6	5
	309	2		1	5	4	1	2	2	5	6	1	3	5	5	2	5	4	5	2	4	2	2	2	6	2	4	3	1	2	5	4	6	5	5	3	5	4	1	1	5	2	2	4	1	2	5	1	5
	310	2		5	2	2	3	4	4	2	5	3	4	6	2	6	6	5	4	4	5	5	1	4	4	5	2	5	5	4	4	4	2	4	4	2	4	6	1	1	4	2	5	4	5	3	2	4	6
	311	2		6	4	3	2	5	1	3	5	5	6	4	5	2	6	6	5	2	5	5	4	5	4	2	3	3	6	4	4	2	2	4	4	5	2	2	5	4	6	5	2	5	4	2	5	1	5
	312	2		1	2	6	2	1	1	4	1	1	2	1	2	4	5	5	2	5	5	6	5	4	2	2	2	5	5	3	1	4	2	1	2	5	5	5	2	5	5	6	4	4	6	2	1	3	1
	313	2		4	2	5	5	5	3	5	5	6	4	4	5	3	5	5	4	1	1	1	4	5	5	5	4	1	3	4	1	5	4	5	6	2	5	5	2	4	2	1	2	2	2	2	5	1	3
	314	2		5	6	6	4	6	2	5	4	5	2	4	1	6	4	1	5	5	4	1	5	5	1	5	5	5	3	4	1	4	5	4	1	5	2	2	3	5	5	5	2	4	6	2	3	6	6
	315	2		6	2	4	4	4	2	3	5	2	1	4	1	3	5	2	4	4	6	3	5	2	5	5	5	2	3	5	2	3	4	2	3	4	4	5	3	6	5	5	5	2	3	3	2	5	4
	316	2		1	2	5	5	6	4	6	5	4	2	2	5	5	5	1	6	2	6	5	1	2	2	1	3	4	1	3	5	2	5	4	2	6	4	2	4	4	6	2	2	3	4	4	4	3	6
	317	2		2	1	4	3	2	2	5	2	5	5	5	5	4	5	3	5	2	5	5	1	5	6	3	1	6	4	3	1	3	2	5	2	5	4	4	3	5	2	6	5	5	2	6	4	2	4
	318	2		5	6	5	2	1	6	5	4	2	6	5	5	5	5	5	2	6	2	4	5	2	1	2	5	5	4	3	5	1	1	2	5	2	5	1	2	3	3	6	5	4	4	4	5	2	1
	319	2		1	1	1	2	4	4	1	2	2	2	5	2	5	2	4	3	3	5	6	5	1	6	2	1	4	4	2	5	1	6	1	5	5	6	2	2	2	1	2	4	6	2	1	5	2	3
	320	2		5	4	6	2	5	4	5	1	1	2	2	4	5	6	2	5	4	3	4	5	2	2	6	2	4	6	2	4	5	1	4	4	5	5	5	5	2	4	2	5	1	2	4	1	5	5
	321	2		3	1	2	1	3	2	6	3	2	6	5	4	5	5	4	3	2	5	4	5	5	1	1	5	3	2	5	3	4	2	6	1	3	4	5	5	5	2	3	5	5	5	2	1	2	5
	322	2		4	2	5	1	3	5	2	5	2	4	5	6	2	5	1	4	3	1	2	4	6	6	5	5	6	1	4	4	3	6	5	1	5	5	5	2	5	2	1	5	5	4	4	1	4	6
	323	2		4	3	3	4	3	1	1	2	4	1	1	4	1	6	2	1	5	5	6	5	4	1	2	2	6	6	3	3	1	5	1	2	2	1	4	6	3	3	2	3	2	6	4	1	2	5
	324	2		2	2	2	2	2	5	5	1	2	6	6	5	5	6	5	2	2	5	1	5	2	1	2	5	2	2	2	3	5	3	3	3	2	6	1	5	2	4	3	2	4	5	4	1	2	5
	325	2		6	3	4	1	5	3	4	4	2	5	2	1	2	2	2	5	5	2	5	6	1	5	2	5	2	6	2	2	4	4	5	5	6	5	6	1	5	4	1	5	6	3	6	6	2	1
	326	2		5	6	6	3	3	4	2	5	6	4	1	2	5	2	3	2	2	3	4	5	1	1	1	3	1	6	2	5	2	4	2	2	2	6	6	1	6	3	5	2	2	6	3	5	5	5
	327	2		5	5	6	4	5	5	1	2	1	2	3	2	2	1	4	2	4	6	3	3	4	6	4	5	2	5	1	1	4	1	6	3	2	5	5	5	4	4	5	4	5	1	3	2	5	6
	328	2		2	2	4	5	6	4	1	4	1	5	4	5	4	5	3	3	4	5	3	5	5	2	2	5	1	3	3	2	5	4	6	3	5	5	6	6	5	5	1	5	2	4	6	1	5	5
	329	2		2	5	6	4	4	5	1	6	6	2	2	2	4	2	2	4	6	1	1	6	6	4	3	5	4	2	5	2	2	2	5	4	4	3	4	2	4	5	2	1	1	5	2	2	5	4
	330	2		5	2	6	1	2	1	1	2	5	2	5	2	6	4	5	1	6	1	4	4	6	5	3	4	2	6	5	1	5	5	1	6	5	4	3	5	2	4	2	1	5	4	2	5	5	1
	331	2		6	6	6	2	6	5	5	5	5	5	2	1	4	4	5	3	3	2	3	5	6	2	2	4	5	4	4	5	4	5	4	2	2	1	1	4	5	2	3	3	4	1	4	5	1	4
	332	2		1	5	2	5	2	1	2	3	5	2	4	1	6	4	6	4	5	2	5	2	1	4	5	3	2	4	1	4	3	4	4	1	4	5	2	6	4	4	3	4	5	4	4	2	2	4
	333	2		1	2	2	2	5	3	5	5	3	4	2	5	5	2	2	4	1	3	4	5	3	2	2	4	3	4	1	2	5	5	3	1	3	6	1	1	5	2	6	4	1	5	3	5	6	2
	334	2		5	5	5	5	2	2	3	5	4	3	5	1	2	2	1	5	1	6	5	1	2	1	1	5	3	2	5	1	4	5	2	6	4	1	5	3	3	1	5	6	1	3	2	3	4	1
	335	2		4	1	2	4	5	4	3	2	5	4	1	2	2	2	2	5	3	2	5	1	5	1	5	4	6	4	6	1	4	5	2	5	4	1	5	4	2	4	6	2	4	5	5	5	3	2
	336	2		5	4	4	3	2	6	1	1	4	5	3	4	2	4	3	4	5	5	5	4	5	5	5	4	2	2	4	5	2	5	6	4	5	5	4	2	5	5	5	2	5	4	2	4	5	6
	337	2		4	6	4	1	2	5	5	1	5	6	3	5	3	2	1	5	5	4	4	1	1	2	5	6	6	3	5	6	3	1	1	2	3	4	5	2	1	1	6	3	4	6	4	4	4	5
	338	2		5	5	4	4	6	1	2	5	6	5	2	5	5	3	5	1	2	4	5	1	5	5	4	5	5	4	6	5	4	2	4	3	5	2	2	5	1	2	4	1	2	5	2	4	5	5
	339	2		2	4	5	3	2	5	5	5	2	5	1	5	5	2	1	2	4	5	2	6	5	3	1	1	5	2	5	2	2	3	1	3	4	2	5	4	4	1	6	6	5	3	6	3	4	1
	340	2		1	3	5	5	1	2	4	3	2	5	6	4	4	5	2	6	5	3	4	6	4	2	6	6	6	2	3	5	6	5	4	5	5	3	3	5	5	2	3	5	2	1	3	5	1	2
	341	2		3	3	1	3	4	4	6	6	4	5	2	4	4	5	3	5	4	2	4	5	3	6	1	2	3	5	4	3	2	5	6	5	5	1	5	1	5	2	5	2	3	4	2	5	1	2
	342	2		5	6	6	4	5	2	2	6	2	2	4	4	5	5	2	5	2	6	2	3	1	5	3	3	3	4	4	3	2	5	5	4	3	5	2	2	5	1	2	3	4	3	5	5	2	4
	343	2		5	5	5	5	2	2	6	4	5	2	4	2	4	2	2	2	4	2	2	2	2	4	2	1	1	5	4	5	1	1	2	4	5	2	2	5	5	4	2	5	4	5	2	2	6	5
	344	2		5	1	4	6	5	2	5	5	4	1	2	4	5	4	1	5	3	4	4	2	2	5	2	3	2	2	2	2	4	2	5	1	2	3	3	2	3	2	1	4	2	4	1	5	5	2
	345	2		4	3	2	5	3	1	1	2	5	6	5	4	3	2	1	4	2	6	1	1	3	3	1	3	4	4	2	5	4	4	2	5	4	4	1	5	5	5	2	5	5	2	1	1	5	3
	346	2		1	2	5	1	2	1	5	4	4	1	1	1	4	1	2	4	6	4	4	2	3	4	3	5	1	3	6	5	2	3	4	3	4	2	2	6	2	5	4	5	5	5	5	5	3	1
	347	2		6	3	2	5	5	5	5	3	6	2	4	5	4	1	5	5	4	4	4	3	5	4	2	5	3	5	5	5	3	4	1	4	5	3	6	3	4	1	2	5	2	6	1	1	3	2
	348	2		2	3	2	1	5	4	4	2	4	2	2	3	3	1	4	5	6	3	1	5	2	2	2	2	4	5	5	4	5	4	1	6	2	1	5	5	5	3	4	6	4	4	6	1	2	5
	349	2		4	5	6	5	3	5	6	4	4	5	6	5	1	5	2	5	3	4	5	5	1	5	5	2	4	2	5	6	5	2	4	1	2	2	6	4	5	6	6	5	4	2	5	5	6	2
	350	2		1	1	2	4	3	2	6	2	2	4	5	2	4	4	5	1	5	2	1	2	2	5	5	4	1	2	4	4	1	5	3	4	4	3	1	2	2	4	1	2	2	5	2	3	2	4
	351	2		2	2	4	5	2	3	2	4	4	6	6	3	2	2	5	5	5	3	1	2	4	2	6	2	2	1	4	2	4	1	1	3	5	2	6	2	3	2	2	5	2	1	4	3	2	4
	352	2		4	5	2	2	5	4	5	4	6	2	2	4	2	6	1	5	6	4	5	2	4	1	4	4	5	5	2	2	4	4	6	5	1	3	6	2	4	1	4	5	2	5	5	3	3	6
	353	2		2	5	5	1	4	2	1	2	5	2	6	1	5	6	3	4	1	2	1	4	4	1	6	6	2	6	2	2	5	5	5	4	5	1	1	4	2	5	6	3	2	6	5	1	5	1
	354	2		2	2	4	2	6	2	6	2	2	1	1	3	5	1	3	4	5	2	2	4	2	4	5	5	3	3	5	5	5	1	5	1	1	5	2	1	1	4	3	6	4	2	6	6	5	4
	355	2		4	2	1	5	5	1	4	2	1	2	5	4	2	1	4	5	3	3	2	2	3	2	3	5	5	4	3	2	3	4	4	5	5	6	1	1	2	4	1	5	4	2	5	4	5	4
	356	2		3	6	6	6	2	2	4	5	6	5	1	4	2	2	4	1	5	2	2	4	1	1	2	4	5	5	5	2	5	1	1	2	4	1	4	4	1	2	2	5	2	4	4	1	3	6
	357	2		5	3	3	2	6	2	3	1	2	6	1	4	5	3	3	4	2	5	5	1	2	4	1	3	4	4	6	5	2	5	2	4	5	6	1	1	2	5	2	2	5	4	5	1	4	5
	358	2		2	5	2	5	5	5	5	5	5	2	1	5	5	6	1	6	2	6	3	5	2	5	5	2	2	5	3	4	5	6	3	5	3	2	5	4	5	5	4	6	2	2	5	6	3	1
	359	2		2	1	2	5	2	3	4	5	1	4	5	5	4	4	2	1	1	3	3	2	4	4	5	6	1	2	4	5	5	3	4	3	4	5	4	3	2	5	2	1	3	1	5	6	2	1
	360	2		5	2	6	1	5	5	3	4	1	6	2	6	6	1	6	2	4	2	1	5	5	4	4	5	6	1	5	1	3	4	5	5	4	1	2	1	5	1	5	5	3	5	5	1	2	4
	361	2		5	3	3	5	4	4	2	4	4	3	1	3	4	5	6	1	4	5	5	5	2	4	1	3	4	5	5	4	4	1	5	4	5	5	4	5	5	4	3	2	2	5	5	4	6	5
	362	2		1	4	6	6	2	5	5	2	6	4	4	2	5	6	4	2	3	5	2	1	1	2	2	4	6	2	2	1	5	5	6	5	5	3	2	1	1	5	5	3	2	2	5	4	1	2
	363	2		3	4	5	2	4	4	1	2	2	2	6	6	5	1	4	4	5	2	1	4	5	5	3	2	1	2	1	6	6	5	5	2	2	2	5	2	5	5	4	4	6	5	3	5	2	1
	364	2		5	2	5	5	5	5	2	2	2	5	6	4	6	3	6	6	5	5	4	5	4	4	6	2	4	3	4	1	1	2	2	4	1	4	5	5	4	2	5	5	5	2	4	1	5	1
	365	2		2	4	1	5	3	6	1	2	5	5	5	3	5	6	1	2	5	1	2	4	4	2	3	2	4	3	3	5	4	4	6	1	1	5	6	5	4	1	4	5	6	1	1	1	5	5
	366	2		1	6	4	2	4	2	2	3	3	3	5	4	6	5	4	2	4	1	2	2	6	5	5	4	5	1	5	5	5	4	5	5	5	3	4	5	5	4	3	1	6	5	4	2	1	4
	367	2		4	1	2	5	3	4	6	4	4	2	2	5	4	4	5	5	2	6	4	3	5	1	5	5	5	6	6	2	3	1	2	1	5	4	2	3	5	2	3	4	5	3	5	1	5	4
	368	2		2	1	3	4	6	2	4	5	6	5	5	2	2	2	5	6	5	5	4	2	2	1	4	5	4	5	4	4	1	4	1	5	3	3	1	4	6	5	5	2	5	5	5	5	2	2
	369	2		4	4	5	5	4	1	5	2	5	2	5	6	3	5	6	4	4	2	4	6	6	2	6	5	4	2	5	4	5	1	1	2	4	4	4	4	2	5	4	1	1	5	1	2	3	5
	370	2		6	5	5	3	6	5	1	1	3	5	2	5	1	4	2	4	5	1	4	5	3	2	2	5	5	2	5	1	4	5	2	5	5	2	1	1	4	3	1	5	2	4	1	4	5	4
	371	2		6	5	5	5	2	3	5	2	5	5	2	1	6	5	3	6	2	3	6	6	2	3	4	5	6	2	5	5	5	4	5	4	1	6	3	1	5	4	2	4	1	1	4	3	4	1
	372	2		3	5	5	6	2	2	5	4	4	5	6	2	3	2	4	5	5	2	2	1	6	2	3	2	5	3	1	2	2	3	6	4	5	1	2	5	2	6	6	6	4	4	1	6	2	3
	373	2		6	3	3	5	1	3	2	1	2	4	5	2	1	1	2	2	6	2	5	6	2	2	4	2	2	5	4	2	4	5	2	2	2	2	5	2	4	5	6	4	1	3	2	2	3	1
	374	2		2	6	2	4	1	2	1	5	2	6	6	2	4	5	5	2	1	1	5	2	4	4	2	5	4	2	1	2	1	1	5	3	5	4	1	2	4	4	6	4	1	6	4	4	5	2
	375	2		1	5	5	6	1	1	1	5	4	4	5	1	3	3	3	2	4	4	1	5	5	6	6	2	6	3	3	1	6	2	5	5	2	5	1	2	2	2	4	5	1	6	5	5	2	5
	376	2		2	4	4	1	5	1	5	6	5	1	4	5	3	4	1	5	5	5	2	2	3	4	1	2	6	4	1	6	4	4	2	2	3	4	6	4	2	1	6	2	2	1	2	2	2	5
	377	2		5	3	5	6	4	3	2	5	2	1	5	3	2	5	1	6	2	5	6	3	5	3	3	2	6	5	5	4	5	4	2	2	3	6	5	6	5	2	1	2	3	1	2	6	4	1
	378	2		6	4	1	1	2	3	3	5	4	4	2	5	2	2	2	5	4	2	5	4	5	2	2	4	1	2	5	3	5	5	5	2	4	6	2	6	5	5	2	5	6	1	1	4	2	2
	379	2		1	3	1	2	1	1	2	5	5	4	2	4	4	1	6	5	4	2	5	6	1	6	2	5	5	5	4	6	1	4	6	4	3	4	6	5	1	1	2	4	4	4	5	2	3	1
	380	2		5	1	2	1	1	5	1	2	5	2	1	5	5	1	2	5	1	5	1	5	6	1	1	6	1	5	6	5	5	5	1	2	5	2	1	4	3	5	2	1	3	4	2	5	5	5
	381	2		5	6	3	1	5	1	4	4	5	4	1	2	2	5	1	1	3	3	1	5	5	1	3	2	4	5	4	4	1	3	1	5	5	5	2	4	2	2	1	3	2	3	2	1	2	4
	382	2		2	2	5	4	6	2	1	5	4	2	4	6	1	6	6	1	5	4	5	5	5	5	2	4	5	5	2	5	2	2	2	3	5	4	4	4	4	1	5	6	6	2	2	2	3	6
	383	3		2	4	1	4	4	1	5	6	4	5	5	1	1	4	5	5	5	3	2	5	2	4	5	5	6	5	5	5	4	1	3	3	2	6	6	5	6	2	2	2	1	2	5	4	4	2
	384	3		4	5	5	5	5	3	5	5	6	1	3	2	4	5	1	5	6	6	2	5	4	5	6	4	5	1	5	3	4	5	1	2	2	2	1	5	5	4	3	2	5	3	5	2	4	5
	385	3		5	4	1	1	1	5	2	3	5	4	6	3	4	1	1	5	1	2	3	1	2	6	4	5	1	2	3	1	1	4	4	5	4	5	4	4	5	5	1	5	2	5	3	3	4	5
	386	3		3	5	5	4	3	6	4	1	2	2	2	5	4	1	1	1	5	5	5	2	1	1	2	6	1	2	3	1	5	5	1	4	5	1	4	5	5	5	2	5	2	2	4	2	4	4
	387	3		4	3	1	1	2	1	5	3	5	4	5	1	3	5	4	4	2	4	2	5	5	2	1	6	4	5	2	3	1	5	2	5	1	1	1	3	6	4	3	2	5	5	5	5	5	6
	388	3		6	1	5	1	5	2	4	4	2	4	5	5	2	5	3	6	3	2	5	2	3	1	5	5	6	4	6	5	5	2	5	6	1	2	1	1	5	4	4	1	6	6	2	5	2	6
	389	3		2	1	3	5	1	5	3	5	2	5	2	6	4	4	4	5	4	4	5	4	5	3	5	5	2	1	4	3	5	5	4	5	1	6	5	2	4	1	6	4	2	5	1	1	2	5
	390	3		2	2	3	3	5	2	3	3	1	6	4	2	5	3	3	1	3	1	2	2	2	2	5	2	2	1	1	2	5	4	3	4	1	2	2	5	4	1	2	1	2	6	5	4	6	6
	391	3		2	5	4	4	2	1	4	4	2	2	2	2	2	2	5	4	5	5	5	6	2	4	4	1	1	4	1	2	5	5	4	4	6	5	4	3	6	1	1	5	6	5	2	2	4	3
	392	3		2	1	2	4	1	5	5	4	4	2	2	2	5	3	6	5	4	4	2	5	5	1	3	4	1	2	2	5	4	1	2	2	3	3	4	2	4	5	2	6	5	2	1	5	3	2
	393	3		2	4	5	6	4	1	5	2	2	1	2	2	6	1	2	5	5	5	5	4	5	3	2	5	4	2	2	1	4	5	1	1	4	2	5	4	5	2	3	3	5	4	2	4	2	1
	394	3		5	2	6	2	6	1	2	5	5	2	5	1	2	5	5	4	6	3	5	6	4	2	5	4	1	3	1	2	2	4	5	5	5	4	5	5	3	5	2	5	1	2	4	4	5	2
	395	3		1	1	5	5	2	2	2	3	3	1	5	2	5	4	6	3	2	3	5	4	6	4	2	5	2	1	5	3	1	1	6	2	3	2	5	6	3	2	1	3	3	2	2	1	4	3
	396	3		6	1	6	3	1	3	5	5	5	3	2	4	1	2	2	1	5	3	5	2	1	6	6	2	2	6	2	1	4	2	2	1	2	4	5	1	6	2	6	5	3	2	6	5	1	4
	397	3		5	2	4	3	2	2	4	6	5	3	6	3	5	1	2	5	3	4	6	5	2	2	2	3	5	6	1	3	5	6	6	3	3	4	4	1	5	3	5	2	2	3	3	6	6	2
	398	3		4	1	2	2	2	5	5	2	4	6	5	2	5	6	4	2	1	5	2	1	2	1	2	5	5	2	1	5	5	5	2	4	4	2	1	5	2	5	2	4	3	3	4	3	2	2
	399	3		3	5	3	6	4	2	5	1	2	5	2	2	2	6	6	6	3	6	1	6	5	5	6	1	1	2	2	1	5	6	2	5	6	5	1	1	6	2	2	4	1	2	3	2	5	1
	400	3		2	5	5	2	2	1	6	6	6	6	4	4	6	4	5	5	1	3	4	1	5	1	5	5	1	4	2	2	4	3	5	5	4	6	2	1	1	4	2	1	2	4	3	1	2	2
	401	3		1	5	5	1	5	5	4	4	2	4	1	2	5	2	1	1	6	4	4	4	2	4	5	5	1	6	1	5	5	1	3	5	1	5	1	5	5	1	5	5	2	2	4	5	2	6
	402	3		4	2	3	2	5	2	2	4	4	5	6	4	4	2	4	1	4	4	2	4	2	5	5	4	5	5	5	5	5	5	5	6	4	2	6	5	1	2	3	6	2	1	2	3	5	6
	403	3		5	2	2	1	2	4	4	6	1	1	5	5	5	6	4	4	5	2	6	5	3	6	2	2	5	4	1	4	5	2	4	4	5	4	1	6	4	1	4	2	6	2	2	1	4	4
	404	3		1	6	2	2	3	5	4	2	4	5	6	2	3	4	5	5	2	2	5	5	5	6	5	3	1	5	2	2	2	4	4	2	2	1	4	1	5	1	5	3	2	2	6	2	5	3
	405	3		4	4	4	6	5	3	1	5	1	1	5	1	5	5	1	5	2	1	1	2	4	4	2	4	2	1	5	6	5	6	5	6	5	4	1	2	1	6	4	2	2	4	5	5	6	4
	406	3		5	3	5	2	5	2	3	4	3	6	4	5	6	1	2	4	5	1	2	4	2	1	4	5	1	2	5	5	4	2	6	5	2	2	3	3	5	1	4	5	6	1	3	4	5	1
	407	3		1	1	4	4	5	1	4	1	5	2	3	4	4	5	2	5	2	4	2	4	5	5	3	3	2	5	5	1	4	2	5	4	2	1	6	2	4	1	1	5	4	2	3	2	2	2
	408	3		5	2	6	5	5	4	5	5	3	6	4	5	5	5	6	5	4	4	5	2	4	4	5	4	6	1	4	2	5	2	5	1	2	6	5	3	4	4	2	4	6	5	1	4	5	1
	409	3		4	5	4	5	5	6	4	3	3	2	4	2	3	5	1	5	1	1	2	5	3	5	3	5	2	4	1	4	5	2	4	3	4	5	1	5	2	3	1	5	2	1	2	5	4	2
	410	3		1	4	2	3	4	6	5	5	4	1	2	5	6	5	2	5	5	6	5	4	5	4	5	3	3	3	4	6	4	3	4	6	2	5	6	2	5	1	5	2	6	4	2	3	3	3
	411	3		5	4	2	5	4	1	2	2	1	5	4	5	5	2	1	1	5	5	4	2	2	6	5	5	4	2	4	4	6	2	1	6	1	3	5	2	2	5	4	6	6	3	4	2	2	5
	412	3		2	3	2	1	3	2	2	1	5	4	1	1	1	2	5	5	3	2	2	3	3	5	2	4	2	4	5	6	1	1	2	4	1	2	2	5	2	5	3	5	6	4	5	1	4	4
	413	3		2	4	6	5	5	2	6	5	5	4	6	5	4	4	6	6	3	1	1	4	1	5	5	3	4	3	4	4	2	5	1	4	6	2	6	1	1	2	5	2	1	2	2	1	4	1
	414	3		1	4	3	2	2	2	4	2	4	4	5	4	2	4	5	2	2	2	2	5	5	5	2	3	3	5	5	5	3	5	4	1	1	5	2	5	2	1	5	1	4	3	5	4	3	2
	415	3		2	4	4	3	2	6	2	3	6	6	2	5	2	4	2	2	5	3	4	1	1	4	2	5	2	2	5	4	5	1	2	3	5	6	5	2	5	4	6	3	4	5	2	5	2	2
	416	3		2	5	5	5	2	6	5	5	1	5	6	4	2	1	2	1	4	1	1	1	4	3	4	4	5	4	5	6	2	5	3	2	4	6	5	4	3	3	1	5	4	2	4	2	6	4
	417	3		2	3	6	2	5	6	5	6	5	2	3	6	5	1	5	2	5	5	3	4	2	5	5	3	6	1	4	4	6	3	6	4	1	4	1	4	2	4	6	3	4	3	5	5	5	5
	418	3		5	1	6	5	4	5	4	4	6	1	2	4	2	2	5	3	5	4	5	4	2	5	4	3	1	2	5	2	3	5	5	2	5	3	1	6	5	6	4	2	1	2	1	5	5	5
	419	3		3	5	5	4	5	1	2	1	2	5	4	1	5	5	4	6	5	5	5	4	1	1	5	5	3	2	1	5	4	2	2	2	4	4	5	2	4	4	5	4	6	2	6	4	4	3
	420	3		2	2	5	1	5	4	4	4	2	1	2	5	3	2	6	5	1	4	2	3	5	4	5	6	2	2	4	1	2	2	5	4	3	3	5	2	4	4	4	2	5	5	4	4	6	5
	421	3		1	5	4	5	5	1	1	4	2	2	1	6	4	3	4	1	1	2	1	2	5	2	1	3	3	4	4	5	1	4	5	2	1	5	4	3	1	5	2	5	2	2	2	1	2	4
	422	3		2	4	2	4	1	2	2	5	1	2	2	2	4	5	3	4	5	5	2	2	2	5	2	3	1	4	1	5	2	2	4	1	1	2	6	2	5	4	2	1	6	4	4	3	5	3
	423	3		5	5	5	5	1	2	1	1	1	1	3	6	2	5	5	6	5	5	5	2	6	2	4	2	4	5	1	1	4	5	2	5	2	5	1	4	4	5	6	5	5	2	3	6	6	5
	424	3		5	3	2	2	1	5	2	1	5	4	2	1	1	5	6	1	2	5	4	1	4	5	4	4	4	2	1	3	6	2	5	5	4	2	5	2	5	2	1	6	2	1	5	5	5	4
	425	3		1	5	6	3	1	6	5	6	5	3	1	5	4	6	4	4	3	5	1	6	5	5	3	4	5	3	3	2	4	2	4	4	1	2	4	5	4	2	1	5	2	6	2	1	5	4
	426	3		4	4	2	2	4	4	5	6	3	4	4	4	1	2	5	3	2	6	5	2	5	2	4	4	6	6	4	1	2	4	6	4	5	5	1	2	1	5	6	5	2	3	3	5	2	2
	427	3		2	1	2	2	3	5	5	5	1	2	3	2	3	2	5	3	3	6	2	6	5	2	4	2	6	6	1	2	5	2	1	5	4	5	5	2	3	5	1	5	2	1	3	5	3	1
	428	3		6	2	5	6	6	1	6	3	4	2	5	3	5	1	6	5	5	1	4	4	4	5	4	2	6	4	5	5	5	6	5	2	5	4	2	4	5	3	2	4	1	3	5	3	4	1
	429	3		3	5	5	5	2	6	2	4	6	1	2	4	2	3	1	1	5	4	2	3	3	1	2	4	5	5	2	2	4	5	1	4	5	1	3	6	2	6	1	6	4	1	2	6	2	4
	430	3		3	4	2	4	2	2	4	6	2	6	4	5	5	4	1	2	1	3	2	6	4	5	5	5	5	5	1	5	1	4	2	1	4	2	2	4	5	4	3	2	5	5	2	1	5	3
	431	3		2	5	1	3	6	5	2	5	3	5	3	3	5	1	4	5	3	2	2	5	2	2	3	5	5	1	5	2	5	3	1	3	2	3	6	2	6	6	4	2	5	4	5	2	5	3
	432	3		1	4	4	6	4	2	5	1	2	2	2	1	2	5	6	3	4	5	2	1	4	5	3	5	2	5	5	4	3	5	5	2	2	4	5	2	2	4	3	1	4	2	5	5	4	4
	433	3		6	3	4	2	6	2	2	6	4	4	5	1	3	4	4	5	1	4	2	2	3	6	2	2	1	5	4	1	6	2	5	4	5	2	2	2	4	1	5	4	1	3	5	5	2	1
	434	3		5	3	5	1	5	2	6	1	3	3	1	5	6	4	1	2	2	1	1	2	5	2	4	2	4	4	5	5	5	2	4	3	1	5	6	1	2	1	2	5	5	5	4	2	5	5
	435	3		1	2	2	2	2	2	3	2	4	2	3	6	2	3	3	4	2	6	6	2	6	5	4	4	2	2	2	5	4	6	1	1	4	3	3	2	3	1	3	6	5	1	5	6	6	1
	436	3		1	4	4	5	5	4	3	2	2	1	6	2	5	1	5	4	1	1	5	4	5	1	5	3	1	5	2	5	3	5	4	3	1	2	1	1	5	1	4	3	1	2	2	2	3	5
	437	3		6	4	5	5	4	1	1	3	1	1	4	5	2	1	4	4	3	6	5	2	3	2	3	5	3	5	5	4	2	1	5	4	2	4	2	4	1	5	5	4	1	3	6	5	4	5
	438	3		6	2	4	2	2	4	1	4	2	3	4	4	5	5	6	5	5	1	2	3	1	5	6	6	1	5	3	2	4	4	2	5	5	2	5	3	5	2	4	2	4	1	5	2	6	5
	439	3		4	6	6	1	5	5	2	4	1	2	5	2	1	2	5	1	5	3	5	4	4	4	4	5	2	3	6	5	3	1	5	6	1	5	5	1	1	1	2	4	5	5	4	5	3	1
	440	3		1	6	5	5	2	5	4	4	4	3	6	1	4	2	3	4	2	4	5	5	3	1	4	5	4	3	4	1	5	2	5	5	2	5	6	4	2	2	4	2	3	3	6	2	6	5
	441	3		5	6	1	4	2	4	4	5	2	2	2	1	5	1	5	5	2	2	3	2	2	4	5	5	1	5	3	5	4	1	1	2	5	3	5	2	6	2	4	1	5	1	5	3	5	1
	442	3		2	6	5	2	1	5	4	3	5	2	3	5	5	4	2	5	1	5	2	2	4	2	1	5	2	3	2	2	4	1	2	6	2	5	5	5	2	5	3	2	1	1	2	6	3	4
	443	3		3	2	5	3	1	5	2	2	1	5	2	2	5	6	4	5	4	2	1	5	1	5	1	2	4	4	6	6	5	6	5	1	5	4	4	4	2	2	5	1	2	5	5	4	2	4
	444	3		1	1	4	4	1	4	2	3	2	2	6	2	5	1	6	5	5	5	1	3	5	5	4	5	2	4	2	5	1	2	4	6	4	2	1	5	3	5	3	4	2	3	5	5	6	4
	445	3		4	1	2	4	4	4	6	4	3	4	6	5	2	3	5	4	4	5	5	4	1	5	3	4	2	4	4	4	5	5	4	1	5	5	6	4	3	6	2	6	5	4	4	5	4	2
	446	3		2	2	2	4	1	2	3	5	5	1	3	5	6	1	1	4	5	5	5	4	1	4	4	4	2	1	4	3	2	3	4	5	6	2	2	3	1	2	4	3	2	4	3	5	6	6
	447	3		4	1	1	3	4	5	6	5	5	6	6	6	2	5	4	4	2	3	6	6	1	1	6	3	2	1	4	3	4	2	1	2	5	4	1	5	2	4	4	5	2	2	5	5	5	2
	448	3		5	4	4	6	5	2	1	5	3	4	6	5	4	4	4	2	1	6	2	4	1	5	4	2	4	5	2	3	2	3	4	4	5	5	1	1	3	2	5	2	6	2	1	2	5	4
	449	3		4	2	5	5	5	5	3	2	5	6	5	2	5	2	5	4	3	5	2	3	1	2	4	1	1	2	3	5	6	5	2	5	1	5	5	2	5	2	2	1	2	3	2	2	4	1
	450	3		5	1	2	4	4	1	4	2	2	4	5	1	2	3	4	3	4	4	5	2	6	1	4	5	1	4	2	6	5	5	3	3	2	5	5	2	1	1	1	2	3	4	1	2	4	2
	451	3		2	5	1	3	5	5	5	2	1	4	5	5	2	4	3	5	4	2	5	6	2	4	1	6	5	6	1	1	5	3	5	4	2	2	5	2	6	5	5	2	4	2	2	3	5	4
	452	3		2	1	4	1	6	2	5	1	4	1	4	3	6	5	1	5	2	1	2	4	4	2	1	5	5	2	5	5	4	6	2	4	6	2	2	5	6	2	3	3	6	4	1	3	5	5
	453	3		5	6	4	5	4	2	2	4	2	6	5	2	1	6	6	4	1	5	6	2	6	4	2	5	2	5	2	5	4	3	4	6	4	1	5	5	4	4	2	6	5	6	2	1	5	2
	454	3		2	2	5	4	3	3	3	5	3	4	3	5	2	5	2	5	4	5	4	5	6	5	3	4	4	2	6	2	2	1	6	1	4	6	4	4	5	5	5	2	2	4	1	5	2	4
	455	3		5	5	6	1	1	4	5	5	2	2	2	5	4	6	1	5	1	2	6	2	5	2	4	5	3	3	5	4	4	1	1	4	4	6	2	5	5	1	5	5	4	4	5	4	3	4
	456	3		5	6	4	3	5	5	5	4	2	3	1	6	3	4	4	6	3	5	1	3	2	4	3	2	1	1	4	3	5	6	2	6	1	5	5	4	6	2	2	4	2	4	5	5	6	2
	457	3		1	5	1	5	5	5	4	4	5	2	5	4	5	5	2	5	4	3	3	2	6	5	5	4	4	5	5	5	3	1	5	3	4	2	4	4	3	2	5	6	6	6	2	1	5	6
	458	3		2	1	4	2	6	4	3	2	6	4	1	5	4	2	3	4	3	5	4	2	2	4	5	5	1	5	5	4	2	2	6	5	1	5	4	5	4	1	2	5	5	3	6	3	1	4
	459	3		4	6	5	5	4	5	1	6	5	3	2	6	2	6	2	1	6	2	5	5	1	4	3	3	1	3	1	5	1	6	3	5	2	5	4	2	4	1	5	5	5	4	1	4	1	6
	460	3		3	4	2	5	2	2	5	5	1	2	1	2	2	1	1	4	5	3	5	2	3	6	1	5	2	3	2	1	2	5	5	2	2	5	5	1	1	5	5	4	1	5	2	3	5	3
	461	3		6	5	5	2	4	4	5	5	5	5	3	5	4	3	5	2	1	5	4	2	1	2	2	2	4	5	4	2	6	1	5	6	1	4	4	1	5	5	5	4	2	1	2	2	2	2
	462	3		1	2	5	2	4	1	4	5	2	3	5	2	2	2	3	2	5	5	5	5	4	5	5	3	2	6	5	2	2	5	2	1	6	5	1	5	2	4	1	2	2	2	5	5	4	4
	463	3		4	2	2	4	6	5	5	4	6	6	3	4	6	4	1	4	4	2	5	4	1	5	1	5	3	1	3	1	1	4	2	1	3	5	2	5	4	2	4	5	2	5	1	5	4	2
	464	3		4	1	6	2	3	5	4	2	3	2	4	1	2	5	5	5	6	3	3	1	5	3	1	5	6	5	5	6	2	6	4	2	5	4	3	4	5	5	5	4	6	2	1	1	4	2
	465	3		6	1	6	2	4	3	3	5	2	5	5	2	2	2	2	6	4	5	4	4	5	5	2	2	3	3	5	5	5	2	6	5	4	5	1	5	1	1	2	1	2	3	4	4	5	5
	466	3		3	1	4	5	6	2	1	1	2	6	4	3	2	1	4	1	1	6	5	4	5	6	6	2	5	2	1	5	1	5	5	3	1	3	2	5	4	6	4	5	2	5	5	3	4	4
	467	3		4	1	1	5	2	1	5	2	4	5	5	5	4	3	1	5	5	5	5	4	4	5	5	2	2	5	3	4	2	1	1	1	3	5	5	4	3	2	4	1	4	4	1	5	4	1
	468	3		2	2	4	1	6	4	4	2	1	4	2	2	5	2	2	2	5	4	5	5	5	5	5	5	5	2	1	3	6	5	2	5	1	5	5	6	2	6	2	5	3	3	6	5	4	3
	469	3		5	5	5	2	4	6	1	2	6	1	2	2	1	3	1	4	5	4	2	6	3	5	5	4	1	6	3	2	6	3	2	2	4	4	5	4	2	2	4	3	2	3	2	2	5	2
	470	3		2	4	2	4	1	2	3	2	4	5	5	2	2	4	5	5	5	2	1	4	3	4	6	2	6	2	3	3	5	5	5	2	5	6	5	5	2	6	2	6	4	2	5	4	4	1
	471	3		2	3	1	2	5	4	3	6	5	2	5	1	5	5	6	1	4	4	4	5	1	1	4	2	6	1	1	3	4	3	2	5	4	2	2	2	4	5	4	4	4	3	4	4	1	6
	472	3		4	2	5	1	1	1	2	6	6	5	2	1	2	5	5	5	6	5	3	5	4	2	5	2	2	5	2	2	4	3	5	2	2	1	2	4	2	5	2	4	5	3	1	1	2	1
	473	3		2	4	5	5	5	4	6	5	4	6	1	3	5	3	1	3	3	3	5	5	2	1	5	4	3	5	3	4	3	5	5	5	4	2	1	1	4	2	1	5	5	4	2	5	5	6
	474	3		4	3	2	4	5	4	4	4	2	3	3	5	1	1	5	5	5	1	4	5	4	5	6	5	2	4	5	1	1	4	5	2	5	2	5	2	4	1	6	1	2	5	6	1	5	1
	475	3		4	2	5	2	4	5	1	3	4	4	2	5	1	2	6	4	6	1	5	5	1	1	5	6	2	5	4	4	4	2	5	4	2	2	6	4	5	2	3	2	1	5	1	5	3	2
	476	3		6	2	4	6	5	5	1	5	5	1	3	3	5	1	6	2	5	1	2	4	5	6	5	2	4	2	5	4	4	2	4	4	5	2	5	2	4	1	5	3	3	5	2	5	1	3
	477	3		6	2	5	5	5	2	3	4	5	2	4	4	3	5	2	2	1	5	4	2	2	2	2	3	2	3	2	1	3	4	4	4	5	5	5	1	5	2	2	4	2	1	1	5	5	1
	478	3		4	2	2	5	2	5	5	2	6	4	4	5	5	6	5	5	4	6	4	6	2	4	1	3	5	1	1	2	1	1	1	2	1	2	5	5	5	5	2	6	5	5	5	2	6	4
	479	3		4	4	4	6	6	1	1	1	2	1	4	2	1	6	4	3	2	2	2	2	5	6	6	2	6	5	5	6	5	5	2	4	1	4	6	2	6	2	2	1	6	2	4	5	5	2
	480	3		5	5	2	4	2	5	6	5	4	5	4	4	5	6	3	2	2	2	4	4	4	4	2	3	2	2	2	5	3	5	2	5	2	2	2	2	4	2	2	1	3	2	3	2	5	3
	481	3		5	5	2	2	3	3	6	2	2	4	5	3	2	2	5	5	6	3	2	2	1	1	1	6	6	1	1	2	2	5	2	5	4	1	5	2	5	5	1	5	3	3	5	3	4	6
	482	3		1	5	5	5	2	4	2	4	4	4	4	5	3	4	5	1	5	3	4	5	5	5	5	5	3	5	4	4	1	2	2	4	1	4	1	2	2	1	2	4	5	5	1	2	3	2
	483	3		4	5	2	5	2	1	3	2	5	1	3	5	5	3	6	4	6	3	2	5	5	5	3	5	1	2	5	5	1	3	6	6	2	2	6	3	6	2	4	2	5	6	2	2	4	5
	484	3		3	4	5	1	6	5	1	4	2	2	3	6	4	2	2	5	5	5	4	4	2	5	1	3	1	2	5	5	5	2	2	3	2	2	2	5	3	2	3	4	4	5	4	5	5	4
	485	3		5	3	5	3	2	4	4	3	5	5	5	5	5	2	5	4	6	5	4	3	4	5	2	5	4	2	6	5	3	4	4	5	4	3	3	5	5	6	5	2	6	2	2	5	5	4
	486	3		5	3	5	5	2	6	4	1	5	1	2	4	4	4	4	1	3	5	1	2	4	2	3	4	5	5	1	5	1	3	4	4	4	1	4	3	1	5	4	2	2	5	5	5	6	2
	487	3		2	3	2	5	1	1	4	4	3	2	6	4	6	5	2	3	1	5	2	6	1	2	1	5	4	6	5	5	1	1	2	3	1	5	5	5	2	4	5	4	1	3	5	3	1	6
	488	3		5	3	2	2	4	5	5	1	5	2	2	2	2	5	2	6	1	5	4	5	2	1	4	5	3	4	2	4	4	2	5	6	6	4	6	4	4	5	2	3	5	2	4	4	5	4
	489	3		3	3	2	2	3	2	5	5	1	2	1	4	5	6	2	5	3	2	1	4	5	5	2	5	5	4	2	3	4	1	2	5	4	5	1	6	4	5	6	5	1	4	6	1	3	1
	490	3		5	6	5	5	6	3	5	1	2	5	3	4	5	2	3	6	4	2	2	1	6	5	1	2	5	2	2	2	5	4	5	6	5	2	2	4	1	5	6	3	6	5	5	1	6	5
	491	3		3	3	2	4	5	4	3	4	1	2	1	5	2	3	1	4	4	5	5	6	3	1	5	6	4	5	3	3	2	2	1	4	1	5	5	2	1	5	2	3	3	4	4	2	5	2
	492	3		2	5	4	4	5	2	5	3	3	1	4	4	6	2	5	1	6	2	2	5	6	5	4	1	3	4	3	2	6	1	5	2	4	3	5	6	2	5	2	4	1	6	6	1	5	5
	493	3		5	3	2	6	5	2	4	5	5	2	5	4	1	6	1	5	6	4	3	6	5	5	6	4	5	5	1	4	5	3	4	5	1	1	2	2	6	5	5	5	1	1	3	2	2	5
	494	3		2	2	3	5	5	2	2	4	2	3	4	6	2	2	3	1	3	2	4	5	1	2	4	6	4	3	3	2	2	4	3	3	5	2	2	2	5	3	2	5	1	5	2	6	2	5
	495	3		3	2	5	5	6	2	6	4	5	4	2	5	5	2	3	1	6	2	5	2	5	3	5	5	5	2	2	4	4	2	4	3	2	5	6	4	4	4	4	1	5	4	4	4	4	2
	496	3		5	4	2	5	4	5	6	5	3	5	1	6	5	1	6	6	6	6	2	4	1	6	5	3	1	6	4	4	3	5	5	1	1	5	5	5	5	3	4	4	5	2	5	2	5	6
	497	3		3	5	2	5	5	4	4	6	2	4	3	4	2	6	2	3	4	5	1	5	5	2	4	6	4	2	1	3	2	1	2	3	1	2	5	5	3	3	4	2	5	1	2	5	5	5
	498	3		6	5	2	1	5	4	5	2	5	5	1	5	4	4	5	5	2	5	6	5	1	4	4	5	2	2	3	2	4	5	4	5	2	2	6	4	1	2	2	5	1	5	1	1	3	5
	499	3		2	4	2	4	6	5	5	2	3	1	1	5	2	2	5	6	2	5	6	4	6	5	2	2	5	4	2	5	1	5	1	3	3	4	1	1	3	3	5	2	2	3	6	4	3	5
	500	3		4	5	5	4	5	4	2	5	4	5	3	4	4	4	2	2	3	2	4	3	5	2	4	5	6	3	1	5	1	4	4	5	5	1	2	2	2	2	5	2	2	1	4	6	1	1
	501	3		5	4	4	6	1	4	5	2	2	1	3	5	4	1	3	1	6	5	4	4	5	2	1	5	6	5	4	1	2	1	5	4	5	5	5	5	3	5	5	1	4	5	2	2	1	3
	502	3		2	2	6	1	2	4	5	6	1	5	2	1	4	4	2	2	5	5	5	2	5	2	2	2	1	2	1	6	1	5	5	5	1	5	4	5	2	5	4	2	4	1	5	5	3	2
	503	3		4	5	1	1	4	1	4	2	5	2	5	5	6	5	2	1	4	1	1	4	5	4	2	2	2	1	4	1	2	1	5	5	2	4	1	1	3	5	2	4	2	3	4	3	2	5
	504	3		3	3	4	5	5	4	4	6	4	2	5	2	6	4	4	5	2	4	2	2	1	5	3	4	5	5	5	5	2	2	4	6	2	1	2	2	4	2	2	6	4	6	5	3	3	1
	505	3		4	6	5	2	5	4	3	1	6	2	5	2	2	6	5	5	1	2	2	5	4	4	2	5	2	3	2	2	5	5	1	5	5	2	2	3	2	2	6	4	5	4	4	1	3	2
	506	3		1	5	2	2	2	2	4	3	4	1	4	5	5	4	5	5	1	2	6	3	1	4	5	2	2	5	6	6	4	2	2	4	5	5	5	2	6	1	4	5	1	2	1	4	6	5
	507	3		6	1	5	5	1	1	2	5	5	4	5	1	4	3	2	4	5	4	4	3	5	5	2	3	2	1	3	4	4	6	5	2	3	4	5	2	6	5	2	4	6	2	1	6	2	4
	508	3		5	4	3	3	2	5	5	5	4	6	2	6	5	5	6	5	5	4	2	2	4	4	4	1	2	5	6	5	4	4	6	4	3	5	1	2	4	1	1	4	5	2	2	3	5	5
	509	3		2	1	1	2	1	4	5	1	2	5	5	5	4	5	1	2	1	3	2	4	3	6	5	6	5	1	4	6	5	5	6	6	5	1	5	2	6	3	1	5	4	1	5	4	5	2
	510	3		5	5	5	3	2	6	2	6	4	5	4	2	6	5	2	4	6	3	2	4	5	2	2	5	6	1	3	3	4	5	3	2	2	4	5	2	3	5	3	1	5	2	1	4	3	1
	511	3		4	4	4	6	5	1	4	1	6	6	4	4	2	4	3	5	2	6	2	5	1	5	2	5	2	6	4	1	2	2	2	1	5	6	3	2	4	1	2	2	1	3	6	1	3	4
	512	3		1	5	6	5	2	5	5	5	6	5	2	2	5	2	1	5	5	5	2	2	2	5	5	6	3	4	5	2	4	1	1	5	1	1	5	2	5	5	6	5	2	5	5	5	4	3
	513	3		6	2	2	4	3	6	1	4	5	2	3	5	5	4	5	4	2	2	1	4	3	2	1	2	2	6	3	2	4	1	5	1	1	2	3	2	2	1	5	2	4	2	5	5	5	2
	514	3		3	1	4	5	6	4	3	4	1	2	1	6	4	2	5	1	2	5	5	2	2	4	4	6	2	1	2	4	1	6	2	2	2	2	4	2	5	2	2	2	4	3	6	5	5	4
	515	3		1	5	4	5	5	5	5	2	5	6	3	5	4	2	6	4	5	4	5	1	3	6	1	2	5	6	3	2	2	5	1	5	5	2	6	1	2	2	2	4	6	4	4	3	4	5
	516	3		4	1	5	5	3	4	4	3	4	5	5	5	5	5	1	4	2	4	5	5	3	2	2	2	4	2	2	5	4	2	5	2	2	5	4	4	5	6	6	2	2	6	5	3	5	4
	517	3		5	6	2	5	6	1	3	4	5	4	6	5	3	6	2	2	3	2	2	1	4	4	5	5	1	4	5	4	5	5	2	5	3	3	4	5	4	6	6	5	5	5	2	5	5	4
	518	3		5	2	4	4	6	2	4	2	2	5	5	5	5	1	6	5	2	1	2	2	4	1	2	2	5	1	6	4	4	2	2	1	5	5	2	6	1	5	5	6	1	5	2	4	3	3
	519	3		5	6	2	2	4	6	1	6	5	2	4	4	5	6	5	5	3	5	3	5	1	2	4	5	1	6	2	1	1	2	5	2	5	3	4	1	2	4	5	1	4	6	3	5	2	1
	520	3		4	5	2	4	3	6	5	5	1	4	5	6	4	5	4	5	3	1	4	2	2	5	4	1	4	5	5	5	4	2	5	2	5	6	4	2	6	5	1	5	3	2	4	6	1	2
	521	3		4	5	4	1	5	2	1	5	4	2	2	4	6	5	5	5	5	3	1	5	5	5	6	4	2	2	1	2	5	2	1	4	5	2	4	6	2	2	5	4	2	3	4	5	5	1
	522	3		6	4	1	1	4	4	2	4	2	5	1	5	2	5	3	6	4	6	1	1	4	1	2	4	5	2	3	4	4	3	5	5	2	4	5	5	5	2	2	4	4	5	2	2	2	2
	523	3		2	3	5	1	5	2	4	1	5	5	5	5	5	2	3	2	6	6	2	2	1	4	4	3	1	3	4	2	5	3	4	5	5	3	2	5	2	4	1	1	3	5	1	5	5	2
	524	3		6	1	4	5	2	2	5	5	5	6	5	4	4	2	4	3	3	5	2	5	6	2	4	2	3	6	5	2	2	5	2	6	3	6	5	4	2	2	5	1	1	4	6	2	5	5
	525	3		3	4	6	2	3	5	4	6	5	3	4	4	5	4	5	2	5	5	2	4	2	5	1	1	6	4	6	4	2	5	3	2	1	3	4	2	5	4	3	6	5	4	4	2	4	1
	526	3		5	6	1	1	3	3	2	6	2	2	2	3	4	5	4	1	4	6	6	4	4	6	1	1	6	4	2	1	2	1	5	1	5	6	2	2	4	2	3	5	5	5	5	5	4	2
	527	3		4	4	4	4	5	4	2	1	3	2	1	3	4	5	2	6	4	2	4	5	4	4	4	3	1	5	4	1	5	5	6	5	2	3	6	1	2	4	5	3	5	4	6	1	2	2
	528	3		3	3	6	4	1	2	6	5	4	3	4	5	5	1	6	1	4	5	5	5	5	1	5	5	4	5	3	1	4	1	4	4	1	4	2	5	2	2	1	5	3	5	2	1	6	5
	529	3		2	4	5	1	6	1	5	4	5	3	5	2	5	2	4	1	4	5	3	5	6	3	5	5	5	1	5	5	2	6	2	5	2	5	4	5	4	4	3	5	4	2	6	2	5	1
	530	3		1	1	1	4	1	6	5	4	3	2	2	2	6	6	4	3	6	3	2	2	1	5	2	5	4	5	5	5	4	5	5	5	5	2	4	6	4	5	2	1	3	1	5	6	5	4
	531	3		5	5	4	1	5	3	2	4	4	5	5	4	4	4	4	1	5	5	4	6	3	5	5	5	6	2	2	6	5	2	5	5	1	2	5	5	1	3	2	3	3	6	5	3	2	6
	532	3		1	1	6	6	5	3	5	5	2	5	5	5	1	1	3	5	3	2	2	2	6	1	4	4	4	5	1	2	2	5	5	4	2	5	3	5	2	2	5	1	4	2	2	1	2	1
	533	3		6	5	2	1	6	3	2	5	3	2	4	2	6	2	6	2	2	1	3	1	3	2	1	4	6	2	1	1	2	6	5	5	1	1	3	1	5	6	3	4	2	6	2	4	3	5
	534	3		5	3	2	5	2	6	5	5	3	5	6	5	5	5	6	5	2	2	2	4	2	4	3	6	4	2	2	2	4	3	6	5	4	6	2	5	4	4	5	2	5	1	6	6	3	5
	535	3		4	6	2	4	2	5	6	3	4	5	4	1	5	6	1	4	1	2	1	1	5	5	1	1	3	6	5	5	5	2	3	5	2	4	1	5	4	5	2	5	4	2	2	5	6	5
	536	3		4	3	1	3	5	5	6	4	2	5	2	6	4	1	5	2	1	5	4	3	3	2	2	2	2	5	4	5	2	4	5	2	3	2	2	4	4	5	2	2	1	5	5	1	5	2
	537	3		1	5	2	2	2	5	6	2	3	2	1	1	6	5	2	4	6	3	4	4	3	5	1	2	4	2	5	4	3	3	4	1	5	2	1	4	4	5	6	2	2	5	2	2	4	5
	538	3		1	2	4	4	3	2	6	5	3	1	1	6	3	5	4	5	4	5	1	5	1	2	2	6	5	5	3	6	5	5	5	4	6	6	1	5	4	2	1	5	4	5	5	2	2	1
	539	3		5	5	6	4	1	5	5	4	5	5	5	1	2	5	2	6	2	4	1	4	1	4	6	4	5	2	2	3	4	1	3	2	2	5	4	5	3	4	2	4	5	2	2	2	4	2
	540	3		1	3	2	3	2	4	2	4	4	2	2	4	2	5	1	2	5	1	6	4	5	4	5	4	4	3	3	4	6	1	2	3	4	1	2	2	3	2	6	4	4	3	3	4	3	4
	541	3		5	2	2	5	2	5	2	3	2	1	4	4	5	5	5	3	5	5	2	2	1	2	1	6	1	4	5	2	4	2	6	2	2	4	5	5	2	5	4	2	2	1	3	1	5	5
	542	3		2	3	5	5	5	2	6	4	6	1	5	3	4	2	5	1	4	3	5	3	1	2	2	1	1	6	1	4	5	5	5	2	6	2	4	2	6	6	4	4	5	5	5	5	3	3
	543	3		5	1	2	1	2	4	4	4	5	5	5	5	2	3	5	5	5	2	5	4	4	1	2	4	5	2	2	2	3	3	6	5	4	2	3	5	5	4	6	2	2	2	2	4	1	2
	544	3		4	5	1	4	6	4	6	1	3	5	1	1	1	6	4	1	6	3	5	1	5	5	2	6	2	6	2	5	4	6	5	4	5	4	5	2	2	5	4	2	1	2	6	1	2	6
	545	3		2	1	5	5	5	2	2	4	5	4	3	6	4	5	3	1	5	1	6	3	3	5	4	6	5	4	1	5	5	4	1	5	1	5	6	6	5	6	5	3	1	5	3	2	5	4
	546	3		3	2	6	5	6	6	5	4	5	3	3	2	5	4	2	5	2	4	5	5	4	4	2	5	4	3	5	3	5	3	2	1	3	3	1	2	5	2	2	1	4	2	6	1	4	1
	547	3		2	4	2	5	2	5	2	1	3	4	5	1	4	5	1	6	6	2	1	3	2	2	2	5	2	5	2	5	5	4	4	4	2	5	4	6	4	6	6	1	4	3	5	4	1	5
	548	3		6	2	6	3	5	5	4	2	2	1	6	3	2	6	1	6	3	5	2	2	4	2	2	6	1	4	1	4	3	2	1	2	5	4	5	5	4	6	4	2	5	1	4	6	2	5
	549	3		6	2	4	6	6	1	4	5	5	4	5	2	2	2	4	4	5	5	4	2	2	3	3	2	3	4	2	2	5	4	2	3	1	2	4	3	1	3	5	5	2	5	1	3	1	2
	550	3		6	5	5	3	2	6	4	2	2	6	5	2	5	4	3	6	6	1	5	5	6	1	2	2	5	5	2	1	1	3	5	1	5	2	5	5	2	1	4	4	6	4	1	1	5	6
	551	3		1	1	5	2	4	4	5	5	1	5	3	6	2	4	1	6	2	5	3	4	6	1	5	4	2	3	2	2	1	4	5	5	5	4	5	6	5	2	1	3	5	5	2	5	6	4
	552	3		5	4	6	1	5	1	3	5	6	4	3	5	2	1	4	5	2	5	6	5	1	5	2	1	5	5	5	6	4	4	4	4	1	5	3	3	1	5	2	5	4	4	3	6	4	5
	553	3		6	4	3	4	5	3	1	2	1	6	2	4	1	1	2	2	2	1	2	1	5	5	3	2	2	3	2	5	5	5	5	5	3	3	4	6	2	1	6	1	5	4	5	3	5	4
	554	4		5	4	5	4	2	2	6	6	1	2	1	5	5	5	5	4	5	1	4	5	5	2	2	3	2	5	2	4	6	4	5	3	1	5	4	3	1	6	1	5	6	1	3	4	3	5
	555	4		2	4	5	5	2	4	5	1	5	4	2	1	2	3	5	3	5	4	1	4	6	5	5	4	2	4	5	4	4	2	5	1	5	4	5	2	2	4	2	5	6	1	4	1	3	1
	556	4		4	5	4	2	1	3	5	2	2	1	5	6	4	4	2	5	1	4	3	6	3	4	5	5	4	5	1	4	6	5	2	3	5	1	5	5	5	2	1	5	5	5	3	5	5	6
	557	4		3	5	6	4	4	1	1	2	5	4	4	6	5	4	5	2	1	6	2	6	2	5	1	5	6	4	6	4	4	5	6	5	5	4	3	1	5	5	2	4	1	1	2	2	5	5
	558	4		2	1	1	5	5	1	5	2	2	3	2	2	2	5	4	3	5	2	3	2	5	6	2	6	2	6	1	5	1	1	5	3	2	1	5	2	5	5	2	4	2	3	1	5	6	2
	559	4		3	4	1	5	4	5	2	2	1	2	1	2	2	2	3	5	1	4	3	2	2	5	4	6	5	1	4	5	1	5	4	4	2	4	6	2	4	5	1	4	1	3	5	5	5	1
	560	4		5	5	3	1	6	4	2	5	5	5	5	6	1	1	1	1	1	5	5	5	5	5	4	1	1	5	4	4	6	2	6	6	2	2	5	2	1	5	1	5	5	5	6	1	4	5
	561	4		4	5	4	1	5	5	4	4	4	4	2	2	2	1	5	6	4	1	4	1	5	5	6	2	5	6	5	5	6	2	4	1	5	2	4	2	5	5	4	5	5	4	2	5	1	5
	562	4		5	1	4	1	1	5	3	5	2	6	2	1	1	1	4	5	3	1	4	5	2	2	1	2	3	2	2	6	4	5	1	4	2	6	4	4	1	5	5	5	3	5	1	3	3	1
	563	4		4	4	1	6	2	5	4	3	5	4	6	2	6	2	2	1	6	4	5	5	5	5	2	4	5	4	2	4	1	1	1	2	3	5	2	4	1	6	4	5	5	1	3	3	6	3
	564	4		4	5	5	6	5	1	1	5	1	5	5	6	6	2	5	5	2	3	4	4	5	5	1	5	6	5	3	5	5	2	3	2	2	5	5	2	2	6	4	4	5	6	1	3	1	4
	565	4		2	5	2	2	1	1	2	1	5	2	1	3	4	2	5	5	6	2	5	2	6	4	2	1	5	2	1	5	4	3	5	5	2	2	4	5	3	5	2	2	5	5	5	5	4	2
	566	4		6	4	5	1	6	5	5	6	5	2	5	3	2	5	3	5	4	4	4	5	3	2	4	3	5	4	2	3	5	2	1	3	2	5	1	4	5	1	2	1	2	5	4	6	2	4
	567	4		2	4	6	5	2	4	4	2	2	2	2	4	6	4	4	5	5	5	3	5	5	5	1	4	5	2	1	6	2	6	5	5	2	2	5	3	5	2	5	5	5	5	5	5	2	1
	568	4		2	3	1	5	5	2	3	1	6	4	4	4	2	5	2	2	5	2	4	6	5	4	2	1	5	5	2	2	1	3	6	2	4	6	5	3	5	5	4	5	3	2	5	5	2	6
	569	4		4	5	2	1	3	2	4	1	6	4	5	2	6	6	4	4	4	5	5	4	4	5	2	3	2	1	5	1	2	1	3	2	4	4	4	2	1	6	2	5	5	4	5	5	2	2
	570	4		6	1	4	2	2	5	5	2	1	6	5	1	5	5	4	3	5	5	2	2	4	5	6	4	5	4	2	2	4	5	3	3	4	2	5	4	4	1	4	1	1	5	2	2	2	2
	571	4		2	5	3	2	4	4	4	2	2	5	5	4	1	2	5	3	5	5	3	5	2	4	6	4	4	5	5	4	4	3	5	1	3	2	5	1	4	5	5	2	5	6	3	5	2	5
	572	4		5	4	4	2	5	3	5	6	2	2	1	3	5	5	4	6	5	5	5	3	4	3	6	1	3	4	6	2	2	4	2	2	4	5	4	3	3	2	2	4	1	1	1	4	5	1
	573	4		2	2	5	5	5	4	3	5	2	4	2	1	5	4	1	5	2	1	1	5	1	5	6	6	5	5	4	1	5	4	6	4	5	6	5	5	5	5	4	2	2	4	5	5	5	4
	574	4		3	5	1	2	2	1	2	3	6	2	4	6	1	5	5	4	5	3	5	2	2	5	4	4	1	3	1	1	3	3	2	6	5	6	2	4	5	4	4	2	3	4	3	6	3	5
	575	4		4	4	5	5	3	5	2	6	5	5	4	5	3	3	3	3	1	1	2	3	6	5	4	5	2	4	5	1	1	5	5	3	5	1	5	6	4	2	5	5	6	4	2	5	5	4
	576	4		5	5	2	1	5	6	4	2	1	5	4	5	5	5	2	2	1	6	2	2	4	2	5	5	1	4	3	2	6	5	4	5	5	5	5	2	5	6	5	2	1	6	5	4	2	2
	577	4		5	6	5	1	4	4	2	4	4	3	2	4	2	2	2	3	5	5	5	4	5	4	4	1	1	5	1	1	5	5	3	4	5	4	1	4	2	4	4	4	5	5	5	4	3	1
	578	4		3	2	3	5	1	5	2	1	2	2	2	3	3	5	5	4	2	5	1	2	1	4	5	5	2	1	2	5	6	2	1	4	4	5	6	6	1	5	1	5	4	3	4	4	2	3
	579	4		2	4	1	5	4	1	2	1	5	5	6	2	5	6	5	5	5	4	5	2	2	6	6	2	5	5	2	5	4	1	4	3	2	4	3	5	5	3	5	1	1	5	1	3	1	3
	580	4		2	4	5	5	1	1	5	4	4	2	6	1	2	3	2	5	4	1	3	3	4	4	3	5	4	4	5	2	4	4	5	4	3	2	1	6	5	3	5	2	2	3	5	2	4	2
	581	4		5	1	2	4	6	3	2	2	4	1	5	5	6	3	5	2	1	1	5	3	2	2	5	2	2	4	2	5	2	5	6	4	5	4	6	2	1	5	4	2	1	5	5	3	6	2
	582	4		2	6	4	5	1	5	5	2	2	2	2	5	6	2	2	5	1	2	2	2	6	3	6	1	5	4	2	6	2	2	4	3	2	5	2	2	5	2	1	3	4	4	5	5	5	4
	583	4		5	5	2	2	6	4	5	6	5	5	5	4	1	4	3	6	5	1	3	5	1	1	1	6	3	5	5	5	2	2	1	1	4	5	2	5	2	5	2	6	5	4	6	5	3	3
	584	4		2	6	5	1	1	1	5	1	1	6	1	6	2	1	3	5	2	5	5	5	2	2	3	5	5	6	6	5	3	2	2	6	1	5	6	4	4	2	1	2	5	3	5	2	5	4
	585	4		5	2	5	5	2	1	1	3	2	4	6	4	4	6	5	5	2	4	5	2	5	2	4	5	4	5	1	6	2	5	1	2	5	3	5	5	5	5	5	4	5	6	3	2	1	3
	586	4		5	2	2	4	3	2	5	3	2	5	6	1	3	5	5	2	5	1	3	1	2	2	5	2	3	2	1	4	4	2	4	4	5	5	4	2	5	4	1	4	6	2	2	4	2	5
	587	4		2	2	1	4	2	3	2	5	4	4	2	1	5	5	5	1	1	5	2	5	4	4	1	4	1	5	6	5	2	5	6	5	2	2	4	1	6	6	4	2	2	2	5	2	4	1
	588	4		1	1	2	4	4	2	1	5	3	2	5	3	5	1	1	2	1	5	2	5	6	5	3	5	6	5	1	4	2	4	5	1	1	3	4	5	4	3	6	3	4	2	4	2	5	3
	589	4		2	2	4	3	2	4	2	2	2	4	5	1	5	5	4	1	6	5	6	5	3	4	2	4	5	5	3	4	5	5	5	2	6	1	4	4	5	5	3	2	4	4	2	1	3	4
	590	4		4	2	2	2	1	3	5	6	1	5	4	6	1	4	4	5	5	2	5	2	4	5	5	3	6	5	5	2	5	4	4	2	2	5	4	4	5	5	2	2	2	5	2	1	5	1
	591	4		4	2	2	2	6	4	2	6	4	2	6	2	3	2	1	4	4	6	4	2	5	5	4	1	2	6	2	2	6	1	4	4	1	1	6	5	5	3	2	4	2	4	4	1	2	2
	592	4		1	1	4	5	6	5	1	5	4	2	4	5	5	1	5	4	5	2	3	5	2	6	5	5	4	1	1	4	2	4	5	4	5	3	1	5	1	5	5	3	5	5	4	2	2	5
	593	4		2	3	2	5	2	5	4	2	6	4	4	4	1	5	6	2	5	5	2	2	5	3	2	1	5	5	5	6	6	5	5	5	6	3	4	2	5	2	2	1	2	3	4	6	4	2
	594	4		5	3	5	2	5	2	2	3	1	6	2	6	1	5	3	2	5	3	2	3	5	2	5	5	4	4	5	5	6	5	2	6	2	4	5	4	5	5	4	6	2	6	5	4	4	2
	595	4		6	3	3	2	2	2	5	1	5	1	5	5	5	2	6	3	5	1	4	6	6	5	1	2	6	1	2	5	6	2	5	4	4	3	4	4	5	4	5	6	5	1	4	1	6	1
	596	4		4	4	2	2	5	6	2	5	1	6	4	2	2	3	1	4	2	1	4	2	1	3	1	4	5	4	5	2	2	5	4	4	2	4	1	6	2	6	4	4	4	4	3	1	3	6
	597	4		4	5	1	1	2	2	4	2	1	3	1	6	2	2	1	6	4	5	1	2	2	2	4	4	6	5	1	2	2	6	5	2	5	5	2	6	5	5	2	4	4	2	6	5	5	5
	598	4		5	5	4	5	4	6	4	2	6	2	6	3	4	4	2	6	2	4	5	1	2	5	6	4	4	6	3	2	4	2	5	5	2	2	2	4	2	2	4	1	1	5	4	4	2	5
	599	4		4	5	2	3	2	4	5	1	3	2	6	3	1	1	5	4	6	6	5	2	5	5	3	1	3	4	4	5	1	4	2	1	4	2	5	6	2	5	2	1	5	3	2	5	5	1
	600	4		5	1	5	4	4	5	6	3	6	3	6	5	6	6	1	5	4	5	4	1	4	5	6	2	1	5	2	5	4	5	3	5	2	2	5	1	5	5	4	5	5	2	5	4	4	1
	601	4		5	6	2	2	2	2	4	3	6	1	5	5	2	1	1	1	2	2	2	5	4	1	6	1	1	1	2	4	4	5	6	4	5	4	5	4	4	5	2	4	1	3	5	3	5	6
	602	4		4	3	1	3	3	4	4	2	1	3	4	6	3	2	4	6	1	3	5	1	5	3	5	4	2	3	6	6	4	1	4	3	5	3	2	6	5	1	5	4	4	2	4	2	5	6
	603	4		2	4	4	2	2	4	2	2	3	2	6	4	3	2	2	2	5	1	5	2	6	3	3	3	3	5	5	5	1	5	5	2	4	2	6	4	3	5	1	2	1	1	3	3	3	4
	604	4		5	5	4	2	4	5	5	4	3	5	6	4	1	3	5	4	2	2	2	3	5	6	5	5	5	6	3	3	1	5	2	2	5	1	3	4	5	2	5	5	2	1	2	1	5	5
	605	4		5	2	6	4	6	3	2	1	2	6	6	5	2	4	2	5	5	4	4	4	5	4	3	4	1	2	5	4	2	5	1	4	5	5	2	5	2	1	5	1	5	4	2	2	2	3
	606	4		4	4	4	5	1	4	3	1	5	5	4	5	3	4	1	5	4	5	3	4	5	3	6	4	4	1	2	4	4	2	2	5	4	3	2	2	2	2	6	2	5	3	2	1	5	3
	607	4		5	6	5	5	4	1	1	5	3	2	4	1	2	4	4	6	2	2	1	1	5	5	5	6	6	1	6	6	5	1	1	5	3	4	5	3	4	2	2	4	3	5	6	2	2	4
	608	4		4	4	6	5	2	1	4	5	1	1	2	2	5	4	4	5	2	5	4	6	4	1	3	2	1	5	4	1	1	1	6	5	3	2	5	5	2	4	1	1	5	4	5	3	1	5
	609	4		1	5	6	2	1	3	2	5	2	1	1	6	1	6	3	2	4	2	4	5	4	3	5	1	2	6	4	4	4	3	2	6	1	4	5	3	4	5	5	3	1	6	4	4	2	6
	610	4		5	4	1	6	5	5	5	4	5	6	1	2	3	2	4	4	2	6	5	4	2	2	2	2	1	5	3	4	2	2	4	2	5	5	6	6	4	1	2	4	2	1	5	4	2	2
	611	4		4	2	4	5	5	5	5	3	2	5	3	4	3	5	5	5	4	2	2	6	6	2	4	6	5	4	1	3	2	4	2	5	2	1	2	5	4	5	4	1	6	1	1	4	2	5
	612	4		2	2	3	4	2	6	2	2	5	5	4	1	6	5	1	2	5	3	2	4	5	1	5	5	4	2	5	1	1	5	2	5	5	2	2	5	2	5	5	1	4	4	1	2	5	4
	613	4		2	6	4	2	4	6	6	2	4	5	3	5	6	2	5	4	5	1	2	5	5	4	4	5	5	4	5	1	5	5	1	2	2	4	2	5	1	6	3	1	2	2	3	4	5	1
	614	4		5	4	6	2	2	2	5	4	4	5	1	4	6	4	3	4	5	5	2	3	6	4	5	2	2	2	2	5	2	5	4	2	5	2	2	2	4	2	3	4	3	5	5	4	5	5
	615	4		6	5	5	6	4	5	5	5	4	3	4	4	4	1	4	2	2	4	5	3	4	1	6	5	5	2	1	5	4	4	2	1	5	3	2	4	5	2	6	5	1	2	2	5	1	4
	616	4		5	5	5	2	2	6	2	4	4	6	1	5	4	6	5	5	1	2	5	5	2	3	3	5	4	4	3	6	2	5	1	5	4	3	2	1	5	2	4	5	4	1	5	2	4	1
	617	4		2	5	4	1	5	3	4	3	2	2	5	4	1	1	3	1	4	2	2	5	5	5	4	4	2	5	2	2	5	4	1	4	2	4	2	2	6	4	4	5	4	2	5	2	5	3
	618	4		2	3	6	5	5	2	5	1	4	3	2	5	2	5	4	1	2	2	4	5	6	2	4	4	1	4	3	2	5	5	5	1	4	6	2	5	6	6	4	6	2	5	1	1	5	4
	619	4		5	5	2	1	2	2	4	4	5	4	4	2	3	2	2	2	3	5	3	4	4	4	5	1	1	5	1	6	4	5	5	3	6	4	2	2	4	4	1	2	1	1	3	2	2	2
	620	4		2	5	4	3	3	1	2	4	4	2	2	1	2	5	2	1	5	1	3	4	4	2	2	6	5	2	3	1	6	6	5	6	4	2	5	5	2	3	5	2	1	3	2	1	5	1
	621	4		5	2	4	4	4	5	2	5	4	2	4	2	2	5	5	6	1	5	2	3	4	2	2	2	2	5	2	1	4	2	2	5	4	6	3	2	2	5	2	5	4	6	5	2	5	3
	622	4		6	2	4	1	5	5	6	6	2	3	4	6	6	2	1	5	5	4	5	6	5	4	5	5	3	2	6	3	5	6	4	5	1	2	1	2	3	2	3	1	5	1	1	4	5	6
	623	4		3	2	4	4	3	2	2	5	5	5	5	4	2	4	5	1	5	6	4	5	3	5	5	2	6	4	6	2	2	2	5	5	1	5	1	4	2	2	4	6	5	6	6	4	1	4
	624	4		4	2	5	2	5	5	2	5	2	2	5	4	4	2	6	2	5	2	2	2	2	4	5	4	2	5	2	4	6	3	5	3	1	4	3	3	5	1	5	2	3	1	6	5	2	4
	625	4		4	1	6	6	4	4	5	4	4	1	4	5	5	2	1	4	3	5	5	5	5	6	5	2	4	4	3	2	1	2	5	4	2	3	5	2	5	4	4	4	5	5	4	2	3	4
	626	4		2	2	6	2	2	6	2	2	4	1	6	2	2	4	1	4	3	5	2	1	1	1	5	6	5	1	6	5	1	1	4	2	1	5	4	1	1	5	3	5	6	2	2	6	2	5
	627	4		2	5	2	1	1	2	6	4	3	1	4	2	5	5	1	2	4	4	2	4	4	4	5	1	4	4	4	3	3	5	5	3	2	5	5	4	1	5	5	6	2	4	2	1	1	4
	628	4		3	2	2	6	1	4	1	3	2	5	6	5	4	2	2	6	5	5	1	2	1	5	1	5	6	3	2	6	5	6	1	2	2	2	5	3	2	4	5	3	2	2	3	2	2	4
	629	4		2	4	5	5	2	5	3	4	4	1	2	5	4	2	5	2	6	1	1	2	2	6	2	2	4	5	2	5	6	2	4	3	1	2	5	5	4	1	5	5	4	4	5	1	5	2
	630	4		2	1	1	4	4	6	5	5	4	5	6	5	1	1	6	4	2	5	3	3	2	1	5	5	4	6	5	5	1	2	5	5	5	5	2	1	1	5	3	2	4	2	5	6	3	1
	631	4		5	5	4	1	5	2	5	2	1	5	5	6	1	6	4	4	2	2	5	2	1	3	5	4	4	6	4	2	2	2	2	2	1	4	5	4	4	4	2	2	2	1	1	4	4	5
	632	4		5	2	2	2	3	1	2	6	5	4	5	2	3	6	4	5	2	4	4	4	5	4	5	1	5	2	6	6	5	3	5	4	1	5	5	3	4	2	1	3	1	6	5	5	2	1
	633	4		2	4	1	5	3	2	6	4	3	4	2	6	1	5	4	4	6	4	2	2	4	4	5	5	3	2	2	6	6	4	1	6	5	2	6	2	4	1	3	5	3	2	1	4	2	3
	634	4		4	4	2	2	4	1	3	4	5	6	6	2	2	5	4	6	2	1	4	6	4	3	2	2	6	1	4	2	1	1	3	2	5	4	4	4	5	3	2	2	5	1	1	1	1	2
	635	4		5	5	4	4	5	5	6	6	4	2	4	5	2	4	2	2	2	1	5	5	5	5	2	2	2	5	1	4	5	5	2	1	4	6	4	6	5	3	3	4	2	5	2	2	3	1
	636	4		3	6	2	5	2	3	1	2	4	4	2	4	2	5	1	5	2	6	1	6	5	5	5	1	2	1	4	5	4	1	1	4	1	5	2	5	3	2	2	5	4	2	1	2	6	2
	637	4		4	2	5	2	5	5	6	2	1	4	5	1	2	3	5	5	5	5	5	4	5	2	4	4	3	2	5	1	5	5	6	5	2	5	6	2	6	4	1	5	5	1	1	2	1	1
	638	4		1	2	5	2	5	2	2	4	1	5	5	2	2	2	2	2	5	1	4	3	2	2	3	1	1	6	4	5	4	2	2	4	5	2	4	2	1	5	4	6	2	2	5	3	5	4
	639	4		4	2	2	4	5	3	1	2	3	5	2	5	2	6	5	1	2	6	3	2	1	5	5	4	5	5	4	1	2	3	2	4	3	3	2	1	4	5	5	3	1	1	6	6	4	1
	640	4		5	3	2	5	4	5	4	3	1	1	2	5	5	2	2	1	2	4	5	6	4	5	3	3	5	2	4	3	6	4	5	4	1	2	6	2	5	1	6	5	6	3	5	4	5	3
	641	4		4	4	5	2	1	3	2	2	4	5	2	5	4	2	6	2	2	4	6	2	4	3	2	1	2	3	4	5	3	2	3	1	2	5	4	1	2	4	2	6	5	4	6	6	5	5
	642	4		1	1	2	5	6	2	2	2	1	2	1	5	2	5	2	1	2	5	4	1	3	6	4	3	2	2	1	5	1	4	2	2	2	2	4	5	2	1	5	5	6	1	5	4	4	5
	643	4		2	3	5	6	4	3	2	5	3	2	1	5	2	2	2	4	2	5	5	4	2	5	4	1	4	5	6	5	5	5	5	3	1	6	2	2	4	6	5	3	2	5	5	2	5	3
	644	4		3	5	6	5	1	3	5	4	4	3	3	3	5	1	2	3	3	5	2	2	2	2	1	1	5	4	5	2	5	5	2	2	2	5	3	4	1	2	2	6	1	2	2	1	6	1
	645	4		4	6	5	4	1	1	5	6	1	5	3	4	4	2	2	1	2	2	5	5	5	4	3	4	1	2	5	6	6	6	2	5	2	5	2	3	5	5	5	5	3	4	1	2	4	4
	646	4		6	3	3	2	2	3	5	5	2	3	5	6	6	6	2	5	4	1	3	2	6	5	3	5	3	3	5	5	4	5	2	2	3	2	4	5	2	6	5	5	3	2	2	1	5	5
	647	4		4	5	4	5	1	5	6	1	5	3	4	4	6	1	5	1	1	1	5	4	5	5	2	2	4	2	6	6	6	5	4	2	5	2	6	5	4	5	2	2	5	3	4	3	5	4
	648	4		1	3	4	6	5	2	2	4	5	4	6	2	2	3	3	2	5	4	3	6	4	1	2	5	6	6	2	2	4	5	6	2	4	1	6	4	6	5	5	5	5	6	5	1	1	4
	649	4		2	6	5	5	1	3	2	4	2	1	2	6	4	5	2	1	2	1	2	4	3	4	1	2	2	4	2	5	5	5	1	5	5	2	2	5	5	4	4	4	3	5	6	3	4	1
	650	4		1	1	4	6	5	5	4	3	3	4	2	3	2	2	2	2	4	4	1	1	4	4	1	5	5	4	2	2	4	6	2	1	2	1	5	2	2	5	2	3	2	5	2	5	2	4
	651	4		3	6	5	5	4	1	5	5	4	1	5	5	3	2	5	2	6	3	4	1	4	4	1	4	2	6	6	4	1	3	5	2	5	2	3	6	5	2	1	5	6	4	1	4	2	2
	652	4		5	5	3	4	6	2	4	1	2	4	5	4	3	4	2	2	5	5	5	6	5	2	2	6	4	4	5	3	4	5	5	5	5	3	1	2	2	2	4	5	5	5	3	5	2	5
	653	4		5	4	2	4	2	6	4	6	1	4	5	1	1	3	5	2	4	2	6	3	4	2	2	5	4	2	4	2	2	2	4	2	4	2	4	5	2	4	5	2	1	1	4	6	2	1
	654	4		5	2	3	5	2	5	5	2	5	2	2	1	1	2	5	4	2	5	6	5	2	2	6	3	1	1	5	5	5	6	5	5	2	5	5	4	1	4	5	5	5	6	1	2	4	4
	655	4		4	2	5	5	6	4	1	4	1	6	5	4	6	4	4	5	4	5	4	4	1	1	6	4	1	2	2	4	5	2	5	4	4	5	3	5	2	5	4	1	5	4	1	4	2	2
	656	4		5	2	5	1	6	3	1	5	2	4	4	5	6	5	2	1	6	6	2	1	3	6	5	3	4	2	1	3	2	3	5	5	4	2	2	2	4	5	2	2	6	5	2	1	3	1
	657	4		3	2	5	4	6	6	2	2	6	2	5	5	2	1	4	1	2	2	3	2	5	2	2	5	1	1	4	2	2	2	5	2	3	4	5	2	5	2	2	5	5	4	4	4	2	5
	658	4		5	1	2	5	5	3	3	3	4	6	5	2	6	6	5	6	5	5	5	2	6	4	4	1	5	4	2	1	5	5	1	2	4	2	5	4	1	4	5	4	5	3	5	2	4	4
	659	4		4	3	2	2	3	5	4	2	3	2	3	2	2	4	2	2	2	6	5	2	4	4	3	2	6	4	2	5	3	6	2	5	5	4	2	5	2	5	2	2	2	4	5	2	2	5
	660	4		4	4	4	6	4	1	3	4	5	2	2	5	5	5	2	5	5	3	2	4	5	5	3	5	1	4	2	1	6	3	4	2	1	4	1	5	2	5	3	5	2	5	3	5	6	2
	661	4		6	4	5	2	5	2	6	5	4	2	1	4	5	2	5	4	4	6	1	2	2	1	1	2	5	4	5	5	4	4	5	1	5	4	5	4	5	2	2	5	1	1	1	4	5	5
	662	4		3	5	3	4	2	6	2	6	2	2	3	2	5	1	3	4	5	2	1	5	6	4	1	6	2	2	2	1	6	1	3	4	1	5	2	4	5	4	1	4	2	2	2	4	5	3
	663	4		4	3	3	2	6	4	6	2	2	4	2	4	6	4	4	1	3	5	1	2	4	1	2	6	6	4	5	1	5	5	2	5	2	4	5	6	5	1	4	1	3	2	2	2	5	3
	664	4		4	5	1	1	5	1	4	2	4	5	3	3	3	4	4	5	5	3	4	4	5	2	3	1	2	5	6	2	5	2	3	5	3	3	2	5	1	2	3	5	1	5	6	3	5	5
	665	4		6	3	1	2	5	1	4	5	1	6	5	5	4	6	6	2	2	2	3	2	1	2	5	1	1	1	5	3	4	2	5	5	5	5	4	4	2	4	5	5	1	2	5	4	1	4
	666	4		2	2	6	1	2	5	3	5	4	2	4	6	4	4	1	5	4	2	4	4	6	4	1	2	4	6	1	6	1	5	6	3	3	2	5	2	2	6	2	6	6	2	6	2	4	5
	667	4		3	1	2	3	4	1	4	2	2	2	4	2	1	2	1	2	4	2	4	1	6	5	6	4	1	1	2	5	1	5	2	5	1	2	4	5	5	3	5	4	5	5	1	2	4	6
	668	4		2	5	3	2	2	5	5	6	5	5	6	2	5	1	2	1	5	4	6	5	2	3	5	4	2	1	5	3	4	5	6	6	1	4	5	1	1	5	4	6	3	1	1	1	1	6
	669	4		5	5	4	6	3	1	3	5	6	5	2	4	2	6	5	6	5	5	6	2	1	5	1	4	5	5	6	5	1	2	6	5	1	6	5	2	5	3	2	5	2	6	5	4	1	5
	670	4		3	2	5	2	5	2	3	1	5	1	2	1	4	2	1	6	2	2	1	2	6	3	3	2	1	6	6	5	5	4	2	5	1	6	5	5	1	5	4	2	5	1	2	4	4	2
	671	4		2	2	1	5	2	1	2	1	4	5	1	5	4	5	5	5	5	4	6	5	4	1	5	4	4	4	2	1	4	5	5	6	2	5	2	6	6	6	4	2	2	4	4	3	5	4
	672	4		2	3	2	1	5	6	4	4	3	2	3	5	2	2	6	1	4	5	5	5	2	2	3	3	2	1	5	6	5	5	2	6	5	1	2	4	5	5	5	1	5	4	2	5	5	5
	673	4		1	4	5	6	5	2	5	5	1	5	6	1	1	1	1	5	5	5	5	1	6	4	4	4	3	5	4	5	2	4	4	6	6	2	6	5	2	4	1	5	2	1	3	3	4	2
	674	4		6	2	3	4	2	3	5	4	4	5	6	3	5	6	5	4	5	5	4	3	4	4	2	5	1	1	6	2	5	1	4	5	4	5	3	5	2	6	1	2	2	5	4	5	4	5
	675	4		3	4	4	6	4	6	2	3	6	5	2	6	3	2	2	5	4	6	6	5	2	6	4	6	5	5	5	6	4	6	6	6	3	1	1	3	1	4	6	2	1	3	4	3	4	4
	676	4		3	5	1	3	2	2	3	5	1	1	1	1	4	2	4	1	3	5	6	5	2	6	3	2	4	5	1	1	4	1	2	2	2	3	4	1	1	4	5	2	6	6	5	3	2	1
	677	4		1	2	2	5	5	1	1	5	2	5	6	5	1	4	2	3	6	5	5	4	2	4	1	4	1	2	2	1	5	4	1	1	3	2	2	1	4	2	5	2	5	5	4	2	2	6
	678	4		4	2	1	5	3	6	5	5	4	4	4	6	5	2	1	4	2	6	5	2	1	5	5	3	5	6	5	2	6	2	5	4	2	3	5	4	2	2	5	1	5	5	1	6	1	2
	679	4		1	4	4	3	2	5	5	5	5	2	2	2	3	5	4	4	1	6	5	2	5	6	5	3	5	2	2	4	2	6	2	5	5	4	5	6	2	4	2	5	2	5	6	4	5	4
	680	4		5	4	1	4	3	4	1	2	2	2	3	1	3	5	4	2	2	4	1	4	4	3	2	3	4	5	5	1	5	3	4	6	4	3	2	5	4	6	5	5	1	3	2	5	3	5
	681	4		4	2	5	1	4	5	5	5	3	4	4	4	2	4	5	4	1	2	6	2	2	6	3	1	4	3	6	6	5	3	1	3	6	3	5	3	4	1	5	6	2	6	1	5	5	2
	682	4		3	4	5	1	3	2	4	2	5	1	4	5	4	1	5	5	6	2	4	4	5	6	4	5	4	6	2	4	5	1	3	1	4	3	2	1	5	5	5	2	2	5	6	1	5	2
	683	4		3	2	2	1	4	2	4	5	4	2	1	4	3	5	2	1	4	5	2	6	4	2	1	5	4	4	4	1	2	4	3	5	3	2	4	2	3	2	5	5	5	1	5	3	5	2
	684	4		1	2	2	2	1	5	5	4	2	5	4	1	2	4	1	2	6	2	3	3	5	2	5	2	2	1	5	5	1	5	5	5	4	5	4	4	2	1	6	5	4	1	4	4	4	2
	685	4		3	4	4	5	4	5	4	5	6	6	2	1	5	2	2	2	4	2	2	1	1	1	2	5	5	6	2	3	4	6	3	3	2	1	4	5	4	2	5	3	2	2	4	1	1	4
	686	4		4	3	4	1	4	3	1	6	4	3	2	6	5	5	4	2	3	2	4	2	2	5	4	5	2	5	5	5	3	5	6	2	4	5	2	2	5	1	4	4	5	4	2	3	1	5
	687	4		4	2	2	2	4	2	3	6	2	6	2	5	4	3	5	4	5	5	5	5	1	4	2	6	1	4	5	5	6	4	5	4	4	5	1	3	2	1	4	3	6	5	5	4	1	4
	688	4		5	4	5	2	4	2	5	3	5	4	5	4	4	2	2	1	5	4	2	5	6	5	4	5	6	3	6	4	5	2	1	6	4	5	2	1	2	4	1	5	1	2	1	6	2	5
	689	4		2	6	6	6	2	6	6	4	1	2	3	1	3	1	4	5	2	1	5	6	1	5	1	5	5	3	5	5	3	2	4	4	6	6	5	6	4	5	2	5	5	1	5	6	2	5
	690	4		1	5	4	4	5	6	2	4	6	6	1	5	3	3	4	4	5	2	5	6	6	5	2	5	6	1	2	1	5	5	4	4	6	1	6	5	5	3	4	5	1	1	4	2	4	6
	691	4		5	4	6	5	5	4	5	6	4	3	5	2	6	1	2	2	6	1	4	5	4	1	4	1	5	4	1	4	4	5	4	2	2	2	4	1	3	2	5	3	2	2	6	5	1	4
	692	4		5	2	1	1	1	2	1	3	4	5	2	6	3	5	4	2	4	1	5	2	6	5	4	2	5	5	1	4	5	1	5	5	4	4	3	1	5	1	2	6	4	1	2	5	5	2
	693	4		3	6	2	1	1	1	4	6	6	2	2	1	6	4	2	3	5	6	2	3	6	4	5	4	1	2	5	2	4	3	1	3	5	2	5	4	4	5	4	4	5	1	5	5	3	2
	694	4		4	5	2	1	1	5	2	4	6	5	5	3	1	1	2	6	5	6	5	5	4	2	5	1	3	2	2	4	2	1	4	2	5	2	3	5	2	4	1	1	6	4	4	4	2	5
	695	4		2	1	5	2	6	4	5	5	5	3	2	5	5	3	1	2	2	5	1	4	2	5	4	1	5	5	1	4	6	5	1	2	5	2	3	3	1	4	3	5	2	6	5	4	1	5
	696	4		4	5	6	5	4	3	6	2	1	6	6	1	5	3	2	6	2	1	5	1	4	1	5	5	4	5	1	4	2	1	4	1	2	2	4	4	1	5	2	4	2	2	5	5	5	4
	697	4		4	4	4	2	2	4	1	4	5	2	6	5	6	5	1	5	2	5	4	5	5	1	1	1	2	6	5	5	2	4	5	4	5	5	2	2	2	5	2	4	5	5	1	4	3	1
	698	4		5	4	5	5	5	2	5	5	6	1	3	1	3	6	1	2	3	5	5	5	2	2	5	5	4	4	6	6	4	5	2	5	5	4	2	5	2	1	5	4	2	5	2	4	4	2
	699	4		6	5	3	1	5	5	1	2	2	3	6	4	2	5	3	1	2	1	4	2	2	3	4	5	4	3	5	3	4	5	6	2	4	2	2	3	5	5	4	4	3	5	2	2	5	4
	700	4		2	1	4	6	2	4	5	3	2	3	3	4	4	4	2	2	4	4	1	5	4	3	2	3	2	2	5	1	1	3	2	2	4	2	5	2	4	2	5	3	5	5	3	6	1	4
	701	4		2	5	5	2	2	4	5	2	5	1	4	5	1	5	1	2	2	2	4	2	4	2	4	2	5	3	4	4	2	5	3	5	1	2	1	5	2	2	2	5	4	2	1	4	5	5
	702	4		6	5	5	4	6	5	6	5	4	3	4	4	5	4	1	6	1	2	2	5	3	5	4	5	3	3	2	4	5	4	4	5	1	5	2	5	2	4	1	5	5	3	2	4	2	4
	703	4		2	5	5	6	3	4	5	5	5	5	6	5	5	2	5	4	1	3	4	4	3	2	3	1	6	2	1	6	5	2	5	1	5	4	6	2	3	2	2	4	2	3	5	2	6	2
	704	4		1	6	4	5	5	3	5	3	6	2	2	5	5	3	3	4	5	3	4	2	2	6	2	5	5	1	6	5	1	1	5	6	4	1	2	5	5	2	3	6	6	4	5	6	3	3
	705	4		3	1	4	3	2	4	4	4	2	5	4	5	1	5	1	5	2	2	2	1	3	5	1	5	5	5	6	3	1	5	1	3	2	6	4	4	2	4	2	6	5	2	5	4	3	6
	706	4		4	4	4	5	1	2	3	4	4	4	5	2	3	5	3	1	4	5	2	3	5	2	1	6	5	4	6	1	2	5	2	1	1	2	1	6	5	2	1	3	1	1	3	2	2	6
	707	4		2	4	4	2	6	6	1	2	2	4	5	1	4	6	5	1	4	2	4	4	6	3	2	3	2	2	1	1	2	2	5	4	5	6	6	2	3	4	3	1	4	3	2	3	2	1
	708	4		2	5	5	2	2	1	5	2	3	6	6	5	2	4	2	5	1	4	3	4	2	4	4	5	2	2	3	2	1	5	3	6	1	2	2	4	2	5	5	4	2	5	6	6	2	5
	709	4		2	4	4	1	4	4	5	2	3	2	5	5	4	2	6	5	4	2	4	1	3	5	2	1	3	2	4	4	1	5	1	4	5	1	4	1	5	2	4	3	2	2	6	2	5	3
	710	4		5	5	2	5	2	5	3	4	5	6	3	4	5	4	2	2	2	5	3	1	4	5	2	3	4	5	4	1	5	5	1	2	6	5	5	5	2	4	3	3	4	3	5	3	5	5
	711	4		2	4	6	4	5	5	1	5	4	1	5	2	5	3	1	5	1	1	5	4	4	1	4	4	2	4	1	5	5	6	4	5	1	4	1	4	6	5	5	5	3	5	5	5	5	5
	712	4		4	6	3	2	6	2	4	3	2	1	6	1	5	6	3	1	6	6	4	5	5	6	3	3	5	6	1	3	4	1	2	2	5	4	5	2	6	4	5	3	4	4	5	2	5	5
	713	4		3	6	4	3	4	6	2	2	6	4	4	6	5	5	3	2	1	6	4	4	2	1	3	4	2	4	4	6	2	2	2	4	1	2	1	2	6	4	4	3	4	5	5	3	5	1
	714	4		5	5	4	1	3	2	3	2	1	3	2	6	4	1	1	3	5	2	2	3	5	4	4	3	4	1	1	5	6	5	1	6	6	5	4	2	2	5	4	5	6	4	2	2	4	3
	715	4		4	2	6	3	2	5	1	1	5	4	4	4	3	1	4	3	2	2	1	1	5	4	6	2	5	5	5	4	2	5	5	4	2	2	2	6	5	4	5	3	6	1	6	2	4	4
	716	4		1	2	2	4	4	2	2	4	5	2	5	2	3	1	6	6	4	5	1	2	5	2	5	6	5	5	1	6	2	1	6	4	2	1	2	2	5	2	5	2	5	3	4	2	4	3
	717	4		4	5	3	4	4	2	4	4	1	5	2	6	6	6	2	1	4	5	2	2	6	2	5	5	5	2	3	5	4	2	4	3	4	5	1	5	5	5	2	3	2	5	1	4	4	6
	718	4		1	4	4	3	5	1	5	2	5	5	1	2	3	5	6	4	1	2	2	5	2	4	1	5	1	4	3	4	1	5	1	2	2	3	5	4	6	4	5	5	6	6	2	2	5	5
	719	4		5	2	5	4	5	2	4	4	2	4	2	4	4	1	2	1	4	2	5	1	5	5	6	5	5	4	6	4	6	2	1	6	4	5	5	3	1	5	4	6	6	4	3	4	3	5
	720	4		2	3	6	1	2	1	6	4	2	3	3	5	3	6	2	4	4	2	5	5	1	1	4	2	3	5	5	4	2	6	5	5	4	5	4	5	6	5	4	2	6	2	5	5	4	3
	721	4		2	2	4	4	3	2	3	5	4	3	6	5	2	2	5	5	4	2	1	1	4	1	6	4	4	4	5	4	5	3	6	2	1	4	4	5	5	3	1	3	2	4	4	4	5	4
	722	4		5	5	4	5	6	1	4	4	5	5	1	1	1	4	2	2	6	4	2	3	2	5	4	1	1	2	6	5	3	4	2	2	2	5	4	6	2	5	6	5	3	4	2	5	4	1
	723	5		4	1	2	4	6	5	4	4	3	3	5	5	2	5	2	6	1	3	2	1	1	5	6	4	5	2	5	1	4	3	4	5	3	2	4	5	6	4	6	2	3	2	2	1	4	1
	724	5		3	2	2	3	5	4	5	5	2	4	6	2	3	1	5	5	6	5	6	4	5	5	6	5	5	1	2	2	2	3	3	5	5	5	5	6	3	4	5	1	4	4	5	3	5	6
	725	5		2	5	5	5	3	3	3	1	1	1	5	5	5	5	4	2	5	2	6	3	5	2	6	4	5	4	5	5	4	5	5	5	1	4	3	2	2	2	5	1	4	1	4	5	6	2
	726	5		2	3	3	5	2	5	5	3	4	5	1	5	5	2	1	2	5	5	4	3	6	2	3	6	2	3	5	3	6	5	5	2	5	2	5	5	2	2	6	2	4	2	5	2	4	2
	727	5		1	5	5	5	5	2	2	6	5	1	1	2	5	5	4	2	2	2	1	4	4	1	2	5	5	2	4	2	4	5	4	3	5	5	5	1	2	5	4	6	6	1	5	4	5	6
	728	5		5	5	5	5	1	2	4	5	1	2	4	2	3	2	5	5	4	1	5	2	5	5	5	4	2	5	5	4	2	5	5	5	1	5	2	1	4	4	2	4	4	4	1	5	2	4
	729	5		6	5	5	5	3	6	3	6	5	2	2	1	6	5	4	5	6	6	5	2	2	5	5	1	5	2	1	4	4	4	3	1	2	2	4	2	4	6	6	5	4	5	5	4	2	2
	730	5		1	2	5	2	1	4	2	5	4	3	2	5	2	5	5	1	3	1	2	5	2	5	2	1	4	4	1	3	5	5	2	4	1	4	5	5	6	1	3	2	6	2	5	5	1	5
	731	5		5	2	1	2	5	4	1	2	2	2	4	4	5	3	4	2	2	1	2	1	1	2	4	5	6	4	1	1	2	3	2	2	4	5	5	2	1	4	2	5	3	2	5	3	4	2
	732	5		4	3	1	5	5	4	4	2	2	5	4	6	5	2	1	4	5	1	1	5	3	6	5	1	1	6	3	1	6	1	4	1	2	5	3	5	1	4	2	1	2	3	1	1	5	5
	733	5		5	5	2	3	4	1	5	4	6	4	4	1	5	3	4	6	1	5	1	3	3	5	2	3	2	5	2	2	5	5	4	4	6	1	1	1	1	3	4	4	5	1	5	2	1	2
	734	5		4	4	2	2	5	6	4	6	2	2	5	3	5	4	1	2	5	2	6	2	5	4	2	3	2	4	5	3	1	4	5	1	2	5	4	1	1	5	2	1	4	5	2	4	2	5
	735	5		3	4	2	5	4	4	4	3	5	4	3	4	5	5	4	5	2	5	5	5	2	5	3	4	6	1	1	1	4	5	2	5	5	5	5	1	5	2	4	5	5	4	4	6	3	2
	736	5		3	2	4	2	3	1	2	5	5	5	4	5	2	5	4	2	5	1	4	2	3	1	5	6	1	4	5	4	2	5	5	4	2	2	2	2	5	6	5	2	4	5	3	1	2	5
	737	5		6	2	5	4	5	4	5	1	6	3	5	4	5	5	6	4	2	2	6	6	5	2	1	5	1	4	3	1	6	1	2	4	5	2	2	5	5	2	5	2	1	4	2	5	2	5
	738	5		3	2	2	6	6	5	1	2	5	3	3	1	1	5	2	3	6	5	1	2	1	4	5	5	1	4	1	5	5	5	1	5	2	1	2	6	2	4	2	5	4	2	2	1	2	2
	739	5		3	6	2	4	3	1	5	2	6	2	1	5	2	4	2	4	1	4	2	5	4	4	5	2	4	1	3	5	2	2	4	2	4	2	2	4	4	5	5	4	5	4	6	3	2	2
	740	5		1	5	4	4	4	4	4	5	3	3	4	6	5	4	4	5	3	5	2	5	6	5	2	4	4	6	2	3	4	5	6	2	1	1	2	4	2	6	1	3	3	5	3	5	4	4
	741	5		2	2	1	4	3	6	3	4	5	5	4	3	1	4	4	5	3	2	1	6	6	2	4	1	4	4	1	2	1	4	2	5	2	4	4	4	4	4	1	4	6	2	3	1	4	5
	742	5		5	5	1	5	2	4	5	5	6	6	5	5	5	5	3	4	4	1	4	2	2	3	2	5	1	3	5	2	1	2	1	2	4	2	2	1	5	5	5	4	3	2	5	3	2	5
	743	5		5	5	4	4	2	5	4	1	2	6	4	3	6	5	3	3	5	4	4	4	1	5	5	2	5	5	1	3	2	4	4	6	5	1	6	5	2	3	6	3	5	3	2	4	5	4
	744	5		2	5	1	5	1	6	2	1	5	5	5	1	3	4	6	1	2	4	5	2	2	4	6	1	1	2	2	1	4	4	2	3	3	4	4	6	4	2	4	2	1	3	2	2	5	1
	745	5		5	5	2	4	6	3	3	4	6	1	2	1	2	1	5	5	1	5	1	4	2	5	2	1	5	2	6	4	1	5	3	5	1	4	2	2	3	4	2	5	5	1	2	1	6	4
	746	5		2	5	4	4	1	5	5	5	5	2	1	1	5	4	2	5	5	3	4	3	2	2	5	5	4	2	5	3	4	1	2	5	2	5	6	1	6	1	3	1	3	6	2	4	2	2
	747	5		5	6	2	4	2	4	3	1	6	4	2	3	3	5	4	5	3	6	1	2	2	3	5	1	4	2	1	5	2	5	6	5	5	5	3	5	2	3	3	6	5	6	2	2	5	4
	748	5		4	4	4	5	5	3	1	4	4	4	1	4	5	2	5	4	2	5	6	6	2	2	3	6	2	3	6	6	5	4	1	3	4	4	5	5	5	2	6	5	1	2	2	3	6	4
	749	5		4	5	5	1	4	2	4	1	1	2	1	4	5	5	3	3	4	5	6	1	1	6	2	5	5	5	1	4	2	5	3	4	3	2	3	4	3	5	2	6	2	4	2	6	2	3
	750	5		2	5	1	5	1	5	4	1	6	5	5	4	5	5	4	2	5	5	6	2	4	4	2	4	2	5	6	2	4	6	4	1	5	5	2	4	1	5	2	5	1	6	4	3	4	6
	751	5		5	1	6	1	1	4	2	1	1	5	6	2	5	3	1	4	4	4	6	2	1	1	5	5	6	5	5	6	3	5	2	3	4	6	4	6	1	6	5	4	1	1	1	6	2	4
	752	5		4	4	5	5	2	4	4	2	1	1	4	1	1	4	6	5	1	6	1	5	4	2	5	2	2	2	5	3	3	6	5	4	2	6	1	3	6	5	5	5	5	3	2	3	5	2
	753	5		1	2	4	3	3	1	5	1	2	4	4	2	4	4	2	5	5	4	5	3	4	5	4	2	6	5	3	5	5	1	4	1	2	3	3	4	4	5	5	2	1	4	6	4	2	2
	754	5		5	6	2	2	5	1	2	1	5	2	1	1	5	5	2	5	6	5	2	2	6	4	5	5	5	4	1	4	4	5	5	3	3	5	2	1	1	2	6	6	5	2	3	1	4	3
	755	5		3	5	1	1	5	5	5	3	4	4	1	4	2	4	4	3	2	4	1	4	2	4	2	1	5	5	3	6	4	2	6	5	5	5	2	6	5	5	2	5	6	6	1	5	3	6
	756	5		2	4	2	4	2	4	2	1	2	5	4	2	4	6	3	4	2	1	5	5	4	6	2	5	5	5	1	1	4	1	5	2	2	6	1	6	6	4	2	2	1	5	5	4	2	5
	757	5		2	2	1	5	1	2	4	1	4	2	5	2	4	6	4	4	2	1	5	5	5	1	1	4	2	2	3	5	4	5	4	2	6	6	2	6	1	5	4	2	6	2	4	5	2	5
	758	5		2	2	5	4	6	5	5	6	5	1	2	5	5	5	2	2	2	3	2	5	4	4	5	2	2	4	5	5	4	6	6	3	2	1	4	1	5	4	3	6	5	3	5	3	2	1
	759	5		4	5	2	1	1	4	1	6	5	4	4	5	1	3	2	5	5	6	5	5	1	4	5	1	4	5	3	5	2	2	3	2	1	4	4	6	1	5	5	6	1	3	5	3	4	5
	760	5		5	2	6	5	1	2	2	6	5	2	1	5	2	1	1	6	4	5	5	5	4	1	3	1	2	5	5	1	5	5	4	5	5	5	6	4	1	1	5	5	5	2	4	1	2	2
	761	5		2	6	5	6	2	5	5	1	4	4	4	5	5	3	5	4	3	2	4	2	5	5	5	2	5	2	2	5	4	5	5	6	4	1	5	3	2	1	6	1	5	6	2	1	5	5
	762	5		6	1	6	1	3	4	4	4	4	1	2	5	5	5	5	1	3	2	5	5	1	2	3	2	2	2	6	1	2	4	2	2	1	2	2	6	5	1	4	5	1	2	3	3	3	5
	763	5		4	3	4	2	4	5	2	2	6	4	3	3	1	5	3	5	4	2	5	5	4	4	2	1	1	4	1	4	6	2	5	2	2	6	4	6	2	6	5	2	2	6	3	2	6	1
	764	5		4	2	4	1	2	2	2	2	1	3	4	5	5	2	3	5	4	2	6	5	4	4	2	2	3	5	3	5	5	5	1	2	2	6	3	1	2	2	1	2	4	3	5	4	1	1
	765	5		4	2	4	1	4	5	1	4	2	2	2	5	1	6	5	2	3	2	5	4	5	2	5	3	1	2	6	2	3	4	3	3	4	3	6	2	2	1	6	4	5	3	5	5	5	5
	766	5		5	5	4	2	1	3	6	2	6	4	4	2	4	2	2	1	2	5	5	5	5	1	2	6	5	2	2	2	1	5	5	5	5	2	3	3	4	1	4	3	3	2	2	2	6	4
	767	5		5	4	1	4	4	1	2	4	2	1	1	5	6	4	5	2	1	5	4	4	2	4	2	4	1	4	5	5	3	2	1	5	4	2	1	5	4	2	3	5	5	5	1	6	5	2
	768	5		5	2	3	5	4	2	5	3	2	2	5	5	3	5	5	5	2	1	2	2	2	2	3	4	5	2	6	4	5	2	1	2	6	2	5	2	5	3	3	2	5	5	2	6	4	2
	769	5		2	1	4	3	2	1	5	1	5	4	1	3	5	5	2	3	1	4	4	4	2	3	4	5	4	5	6	6	2	2	1	2	5	4	4	5	2	3	3	4	5	2	4	6	3	2
	770	5		2	5	3	4	5	4	4	3	2	3	2	5	1	1	6	5	2	3	1	3	5	2	6	5	1	5	1	1	1	5	2	6	5	2	4	3	2	1	5	2	6	1	4	5	4	5
	771	5		1	5	2	5	1	5	3	4	5	4	4	5	4	2	5	5	2	1	1	5	2	4	1	1	2	2	4	5	4	2	5	6	5	5	2	5	2	5	3	2	1	2	2	1	2	5
	772	5		4	2	1	2	6	1	3	4	5	4	6	2	5	2	3	2	5	3	4	4	5	5	6	3	5	5	1	1	5	2	1	5	1	1	4	4	3	2	2	2	4	2	6	1	3	2
	773	5		3	4	5	4	5	1	4	3	4	5	5	6	6	6	5	6	4	4	6	3	2	5	3	5	4	3	5	2	5	6	5	5	3	5	1	1	1	1	4	2	5	6	5	3	5	2
	774	5		4	1	4	2	5	4	5	1	2	4	5	6	5	6	5	4	4	1	2	2	3	5	4	2	2	5	4	3	3	6	1	5	4	4	6	5	1	5	2	1	6	5	2	1	4	2
	775	5		3	3	5	5	6	1	5	2	1	4	5	1	4	3	4	3	2	3	5	4	2	1	5	5	2	2	4	3	5	5	1	2	6	2	4	2	5	5	4	1	5	1	5	5	6	2
	776	5		5	3	5	4	5	5	4	2	3	2	6	4	3	5	5	1	6	2	6	3	3	3	4	4	1	4	1	2	5	1	2	5	5	4	4	2	3	6	4	6	6	4	1	2	4	2
	777	5		3	5	2	5	5	4	1	3	6	4	1	5	3	5	6	4	4	5	4	5	1	4	5	1	5	2	5	2	1	1	2	2	2	1	4	4	5	6	1	2	3	4	5	4	5	5
	778	5		4	2	5	3	6	5	2	2	1	1	6	4	2	6	4	2	6	6	2	2	5	5	2	1	5	5	4	3	2	5	1	2	5	2	5	6	2	6	1	1	2	2	3	1	1	5
	779	5		2	6	4	6	2	4	4	6	5	4	4	5	6	5	5	4	5	3	5	4	5	4	5	6	2	5	4	1	5	1	2	5	5	1	4	1	2	6	4	1	2	4	6	4	2	1
	780	5		5	3	4	5	2	4	5	1	4	2	4	2	4	2	2	5	6	4	4	2	1	5	1	3	6	1	5	4	5	5	3	2	1	3	2	4	5	5	6	2	4	4	1	1	5	4
	781	5		2	2	3	1	4	5	5	2	1	3	2	4	4	5	5	5	4	3	6	4	1	2	4	4	2	4	3	6	2	4	2	2	5	4	5	3	4	5	5	2	6	2	2	3	5	5
	782	5		6	2	6	1	5	4	3	6	1	4	5	1	5	1	5	3	5	4	2	5	6	5	5	5	1	5	2	1	5	4	1	4	5	2	5	5	5	3	1	6	5	2	5	1	5	4
	783	5		4	5	5	5	2	4	6	1	5	1	3	2	5	2	4	4	6	2	1	3	3	1	5	1	1	2	4	5	5	1	5	1	2	5	4	2	4	1	2	2	4	6	5	6	4	6
	784	5		1	6	5	6	5	4	5	5	1	4	2	4	6	4	4	2	1	1	3	6	2	1	2	4	1	5	3	3	3	1	5	4	4	4	3	6	3	1	6	4	5	6	2	2	4	6
	785	5		4	6	5	2	5	1	2	2	2	3	6	4	2	3	5	5	4	2	6	1	5	5	3	2	4	5	5	4	4	4	6	5	5	3	4	4	5	4	5	4	5	6	5	1	2	5
	786	5		4	3	3	6	5	4	1	1	3	5	2	1	5	2	2	3	3	2	2	6	5	5	5	2	5	3	4	2	5	5	6	6	6	2	3	6	1	2	2	3	5	5	3	5	2	4
	787	5		5	4	4	2	4	5	3	5	5	6	2	3	2	2	1	2	5	2	5	4	4	6	1	1	2	2	4	5	2	2	4	5	5	2	2	1	5	2	3	1	2	2	1	5	1	2
	788	5		4	2	1	3	1	2	4	2	5	6	1	4	3	4	5	5	5	5	5	5	5	5	4	5	6	2	5	2	6	3	3	2	4	5	4	6	5	1	2	4	2	1	1	1	2	4
	789	5		2	2	4	4	4	6	5	1	2	5	2	5	2	5	2	6	2	2	5	5	4	4	5	5	4	5	3	1	5	5	2	2	3	5	2	6	6	5	4	6	2	2	4	3	5	5
	790	5		4	6	1	5	4	3	2	4	5	4	3	6	2	2	2	2	3	1	5	4	6	5	1	3	5	1	2	3	5	5	1	1	1	6	5	5	4	5	1	2	1	2	4	2	6	5
	791	5		5	5	2	6	1	5	5	5	5	5	2	4	4	1	2	6	6	5	4	6	3	2	5	5	3	2	4	2	4	1	5	6	4	3	5	5	4	4	1	1	4	4	5	6	4	5
	792	5		3	6	6	2	5	3	2	4	5	2	2	5	4	2	4	5	2	4	5	5	2	1	4	5	6	3	4	2	2	4	4	5	3	5	3	5	5	5	5	5	2	4	4	4	2	1
	793	5		2	5	4	1	6	5	4	4	2	6	5	4	1	6	4	1	6	5	6	4	1	5	4	1	2	5	3	4	4	5	5	5	3	5	3	2	6	5	2	6	1	5	6	2	6	3
	794	5		3	2	3	2	5	2	5	2	1	3	5	4	6	1	3	6	3	2	4	6	2	4	6	2	3	2	6	6	3	4	3	4	2	2	4	4	1	1	2	6	1	1	4	2	5	5
	795	5		5	1	4	6	5	2	3	1	4	3	2	2	5	5	6	2	1	6	1	2	4	4	4	6	4	2	2	4	2	4	5	4	4	4	4	4	2	2	1	6	5	2	5	6	5	5
	796	5		2	3	4	1	2	1	2	2	4	2	6	4	2	4	5	4	4	2	5	4	4	2	2	5	2	3	1	6	4	4	6	4	3	2	4	6	2	2	5	5	1	2	5	4	2	2
	797	5		5	5	4	5	4	5	3	4	6	5	5	6	2	1	2	1	5	4	4	5	5	1	1	5	4	6	1	5	5	3	4	5	5	2	5	5	5	5	6	2	4	1	6	4	4	4
	798	5		4	1	1	3	2	2	5	5	1	2	4	1	5	6	3	2	2	6	1	3	6	6	5	2	3	5	1	6	2	1	4	2	3	5	1	2	5	4	5	5	2	1	2	4	2	2
	799	5		5	5	2	4	5	5	3	1	3	2	5	1	6	2	2	1	5	6	4	2	4	6	4	1	2	2	1	5	3	2	1	5	4	1	5	6	1	5	1	2	3	4	1	6	2	3
	800	5		2	2	2	3	5	1	5	4	2	4	5	2	4	6	2	2	2	4	1	1	2	5	6	5	5	6	1	5	1	2	4	3	5	2	3	6	4	5	5	3	2	4	3	2	2	1
	801	5		2	1	2	2	5	4	4	4	1	5	4	5	2	6	3	5	4	3	4	6	4	2	3	5	4	5	2	4	6	2	4	4	2	2	5	2	2	4	4	1	4	1	5	2	4	2
	802	5		1	2	2	5	2	4	5	4	5	5	1	2	4	4	3	1	1	5	6	4	2	5	4	2	2	4	2	4	4	4	4	5	2	1	2	3	5	4	1	4	5	1	5	1	3	4
	803	5		2	5	6	4	5	4	5	4	3	5	2	5	1	3	2	6	4	5	4	5	6	6	2	3	1	5	4	3	6	6	2	5	6	6	4	6	2	5	4	5	2	2	6	4	2	5
	804	5		5	1	5	1	2	4	5	3	4	6	3	4	3	5	5	6	5	5	5	1	3	2	6	2	2	1	4	4	1	4	2	3	4	6	3	4	4	2	1	4	6	5	5	2	5	2
	805	5		6	2	2	2	2	4	2	4	1	5	5	2	2	2	2	6	1	2	3	6	5	1	2	2	4	5	3	2	5	3	3	5	4	2	1	5	5	1	6	1	4	3	4	6	1	4
	806	5		5	1	4	5	4	3	2	2	5	3	5	2	4	6	4	2	4	3	5	1	4	4	6	5	1	1	1	6	2	5	1	5	1	5	5	2	5	5	1	2	1	6	4	6	5	4
	807	5		2	5	3	2	5	5	4	4	1	1	5	5	5	5	5	5	2	5	4	5	5	6	2	1	2	5	2	2	5	5	6	4	3	2	4	2	6	2	4	4	2	5	5	1	2	4
	808	5		1	4	5	4	2	2	2	5	5	4	5	5	5	5	5	4	5	2	4	2	5	4	5	2	1	2	6	3	3	4	5	4	5	5	5	2	2	6	5	6	2	5	5	6	2	5
	809	5		5	5	4	5	5	3	1	1	5	1	2	5	3	5	4	6	5	3	5	2	5	6	5	2	6	5	2	2	2	5	5	5	5	2	2	2	2	1	2	6	5	5	3	5	5	1
	810	5		6	4	5	3	4	4	4	6	2	1	5	5	2	6	6	4	5	5	4	2	5	2	5	2	5	1	3	5	4	5	4	1	4	5	2	4	4	2	4	1	2	5	6	2	4	2
	811	5		2	2	2	5	6	5	5	2	6	1	3	4	3	3	5	5	6	1	6	6	2	1	2	4	4	6	1	2	3	3	2	2	5	4	3	5	1	1	5	2	4	5	1	5	5	2
	812	5		3	4	5	1	5	5	6	5	3	2	2	1	4	4	1	5	1	1	5	2	3	6	2	4	6	4	1	2	2	1	5	5	6	5	2	2	1	2	4	1	5	4	2	6	4	2
	813	5		3	5	5	2	5	2	3	1	2	5	4	1	3	5	2	5	2	5	5	4	1	5	6	3	4	5	2	5	1	4	1	2	2	2	5	1	5	2	5	5	5	2	4	4	2	2
	814	5		4	1	5	2	2	2	2	1	6	5	2	1	5	2	4	2	2	5	5	6	1	3	4	1	4	2	1	6	2	5	1	2	5	1	5	6	4	4	2	1	5	4	5	2	5	5
	815	5		3	5	6	1	5	3	2	4	4	1	5	2	6	4	1	3	2	4	5	6	4	2	4	1	5	3	2	5	1	5	5	3	4	2	3	2	2	4	6	6	4	3	3	2	5	1
	816	5		5	2	2	4	2	5	2	4	1	2	2	6	5	6	3	5	2	2	4	5	6	4	2	3	6	5	4	3	5	4	5	5	2	6	5	1	1	5	5	1	2	2	1	2	6	2
	817	5		2	5	2	5	1	4	5	5	5	6	5	2	5	2	2	2	4	3	2	2	1	5	5	4	2	4	6	3	4	1	1	2	4	1	3	2	5	4	1	5	1	3	3	5	3	5
	818	5		2	2	1	4	4	2	2	5	4	5	4	5	4	1	6	1	5	5	4	4	2	5	1	2	2	5	5	5	4	6	2	5	5	3	4	2	1	4	2	2	2	5	2	5	6	5
	819	5		2	6	5	2	2	6	5	2	6	6	1	4	1	5	2	5	5	1	3	5	4	5	5	5	6	3	2	1	5	1	2	2	5	1	3	2	5	5	3	2	5	5	4	4	5	2
	820	5		6	2	5	5	1	1	1	2	3	2	5	2	5	6	4	3	3	6	5	2	3	4	6	5	5	5	5	1	4	1	5	4	5	5	2	5	5	6	1	5	5	1	5	2	5	2
	821	5		3	5	5	2	5	6	4	2	1	4	5	4	5	1	1	4	4	4	5	6	5	4	5	2	5	4	1	3	1	6	1	5	2	2	4	2	5	1	2	3	4	1	5	3	5	2
	822	5		2	2	2	4	1	2	5	6	5	4	4	1	5	2	1	3	2	4	4	6	5	6	4	1	5	1	4	5	5	3	5	4	5	2	2	4	1	3	4	5	5	4	5	3	2	2
	823	5		2	4	4	5	2	5	5	3	5	5	2	3	4	4	4	4	2	2	6	1	6	3	5	2	4	6	5	6	6	6	6	4	3	5	2	6	5	5	2	6	2	5	4	5	4	1
	824	5		4	4	2	1	2	1	5	2	2	5	5	2	5	5	2	3	5	2	4	2	2	2	6	5	6	2	2	4	5	1	6	2	4	3	6	6	2	4	4	6	2	5	4	2	2	3
	825	5		5	6	5	5	3	1	5	3	5	5	6	5	6	4	4	4	3	3	5	4	5	5	6	4	1	4	4	4	2	5	6	2	3	4	4	6	1	5	4	6	5	2	2	5	4	3
	826	5		6	5	5	3	4	2	4	1	5	4	2	1	2	6	5	2	5	3	6	2	3	2	4	3	5	4	3	3	5	5	1	1	4	5	4	4	4	2	1	5	2	3	4	6	2	6
	827	5		3	2	5	3	4	3	6	2	4	1	3	6	2	6	1	2	5	4	2	5	2	5	2	5	4	1	3	4	3	3	5	2	4	2	3	4	2	2	1	2	2	4	1	6	3	4
	828	5		5	1	3	6	5	5	2	2	6	2	1	2	3	2	2	4	2	5	4	4	3	5	5	3	1	3	5	5	4	4	2	4	4	2	5	2	1	2	2	1	4	5	1	3	5	2
	829	5		4	3	2	2	5	4	6	2	4	5	5	3	2	2	5	5	5	5	4	2	2	6	2	1	4	6	3	4	3	2	4	4	2	3	4	6	6	1	2	5	5	2	5	1	4	5
	830	5		1	4	1	5	2	5	5	5	2	5	2	2	1	4	5	5	4	2	2	2	4	5	6	6	3	2	5	5	5	2	2	4	6	6	6	2	2	3	5	5	1	2	5	4	2	1
	831	5		4	6	5	2	6	5	4	2	5	3	5	5	6	5	5	3	2	5	2	1	5	5	6	5	4	2	4	5	6	2	4	5	1	5	1	3	5	6	6	5	5	2	5	4	1	2
	832	5		4	5	1	5	2	2	2	5	5	4	5	2	4	4	1	5	1	6	4	2	6	5	4	5	1	6	5	1	6	2	2	2	2	5	2	5	5	2	5	3	1	5	3	3	1	5
	833	5		2	2	5	5	1	2	6	4	4	2	2	5	4	5	5	3	3	2	6	4	4	5	3	3	2	5	3	3	4	4	4	5	3	6	3	5	5	2	4	1	4	4	1	3	4	2
	834	5		2	5	4	1	5	5	5	2	5	1	6	6	5	5	3	6	6	1	6	3	2	6	6	4	2	4	2	1	6	1	4	4	2	6	6	4	4	2	5	2	4	1	1	4	4	1
	835	5		5	5	3	4	3	2	2	6	2	5	3	5	1	5	5	3	2	5	2	6	1	2	2	2	2	4	2	4	5	5	5	4	6	1	4	2	5	5	5	2	4	5	4	4	2	3
	836	5		1	5	6	2	3	2	5	5	2	5	3	2	1	2	4	5	2	4	3	4	3	5	6	2	3	6	3	2	2	4	2	4	1	6	5	5	2	1	5	1	4	1	2	6	5	4
	837	5		1	4	1	4	2	5	5	5	1	2	3	4	4	4	6	5	2	3	5	5	2	5	1	2	4	2	2	5	5	2	2	2	5	4	4	2	2	4	5	4	4	2	4	1	5	5
	838	5		5	3	6	5	4	1	4	5	1	6	4	5	2	6	3	5	4	1	5	2	5	5	2	4	3	3	5	2	5	5	6	4	5	3	5	4	4	3	5	5	5	1	4	2	1	2
	839	5		4	1	4	2	4	5	4	6	5	2	2	2	6	3	3	5	2	6	4	4	6	2	4	3	5	2	5	5	2	2	2	5	5	5	5	6	3	1	2	6	4	5	5	2	3	5
	840	5		2	4	6	2	5	5	2	5	6	2	5	6	5	1	2	5	2	4	3	2	4	1	1	5	1	1	6	2	4	5	4	4	5	2	5	3	4	2	4	1	4	3	2	5	1	5
	841	5		3	5	2	5	4	5	6	1	1	5	4	1	2	2	4	5	5	5	4	3	1	2	4	5	5	3	1	5	3	2	1	2	3	5	6	2	4	2	6	2	2	5	4	5	5	4
	842	5		5	5	3	3	5	5	2	4	2	1	3	5	2	5	5	1	2	4	1	1	3	6	5	6	5	1	3	6	1	4	1	2	4	5	5	1	6	4	2	5	5	4	5	2	5	1
	843	5		1	5	5	1	2	4	4	2	3	2	3	2	4	2	6	5	4	3	3	2	5	1	4	6	1	6	4	6	6	1	2	4	5	1	4	6	3	5	2	2	2	2	5	5	5	5
	844	5		6	2	4	3	4	3	1	2	1	1	5	2	3	5	4	3	5	4	4	5	4	1	1	2	1	2	4	1	3	5	2	4	1	5	1	1	2	2	2	5	4	6	6	1	1	5
	845	5		4	5	5	2	4	1	2	4	4	3	2	4	3	5	6	5	2	1	4	5	3	4	3	1	3	2	5	5	4	2	2	1	3	2	2	4	3	5	5	1	1	1	1	4	6	1
	846	5		2	3	3	4	2	2	2	1	4	5	2	5	4	5	2	1	3	2	5	3	5	5	6	1	2	5	5	5	4	6	2	4	2	3	5	6	4	5	1	5	6	2	2	2	4	4
	847	5		1	3	5	5	2	4	3	5	2	1	4	5	4	5	5	5	5	4	4	2	4	5	1	5	6	4	3	5	2	1	2	2	6	3	2	5	5	4	2	2	1	2	5	5	4	6
	848	5		5	2	4	6	2	5	1	3	5	6	1	2	2	5	5	5	2	2	3	4	5	5	6	2	2	5	5	4	1	2	4	6	4	2	3	5	2	4	1	5	2	6	2	2	5	4
	849	5		3	4	6	1	4	1	4	5	5	1	1	1	5	5	1	5	1	5	6	5	2	5	5	1	5	5	1	4	2	2	2	3	5	5	4	2	5	3	4	5	6	5	6	5	2	1
	850	5		4	3	2	5	3	2	6	5	4	5	2	3	5	2	6	1	1	2	5	4	5	6	2	5	5	1	6	5	1	1	2	6	4	6	4	5	2	4	3	3	5	4	4	6	5	4
	851	5		2	2	4	1	5	4	6	1	5	4	6	2	6	5	6	6	3	5	5	2	4	6	4	3	1	1	2	3	1	3	6	1	1	4	2	2	1	3	5	2	5	2	6	1	5	4
	852	5		2	5	5	1	2	1	4	6	2	1	5	4	6	5	4	5	1	1	5	2	1	4	2	5	1	5	4	6	5	1	2	5	5	1	1	6	2	1	2	4	5	5	3	2	5	4
	853	5		5	2	5	4	4	1	4	4	4	4	5	3	4	5	4	5	5	3	3	4	1	5	5	6	5	4	2	6	5	4	1	3	2	6	2	5	5	4	3	4	2	5	1	5	6	3
	854	5		1	6	6	1	2	5	3	4	2	4	3	1	1	4	6	4	6	2	5	4	4	5	5	1	3	3	6	2	6	4	4	2	1	5	4	3	4	5	4	5	1	1	1	5	1	5
	855	5		3	1	4	5	5	5	6	4	3	6	3	2	5	5	2	5	5	5	5	2	2	4	1	2	2	2	5	4	6	3	2	2	1	5	6	1	6	6	4	5	5	3	4	5	5	2
	856	5		5	5	1	5	3	2	2	4	1	2	4	5	2	4	5	1	6	2	5	6	4	4	3	1	5	1	1	4	4	2	2	3	5	5	4	3	6	2	5	5	4	5	6	4	5	5
	857	5		2	1	4	5	2	4	5	4	3	2	2	5	5	1	5	1	6	1	1	4	1	5	2	6	2	5	1	4	4	3	3	6	2	5	3	2	2	2	5	5	5	1	2	5	5	6
	858	5		4	3	2	5	5	2	4	1	2	4	1	5	1	4	1	6	3	5	5	1	2	3	4	2	1	1	2	2	1	3	5	3	4	4	1	5	6	2	2	4	3	2	4	4	4	4
	859	5		2	5	4	6	1	5	4	5	4	4	3	2	5	6	1	4	5	3	4	5	1	5	2	5	5	1	5	2	5	4	6	2	2	5	5	5	5	2	5	5	5	4	2	5	1	4
	860	5		3	4	6	4	2	6	3	5	1	5	2	4	4	3	5	5	5	2	2	2	6	4	1	6	5	3	4	6	5	2	2	4	2	1	5	5	4	5	1	5	5	5	5	4	4	6
	861	5		5	4	6	6	1	1	2	3	4	4	2	5	3	3	2	5	2	1	5	2	1	2	5	3	2	5	4	1	4	2	5	2	1	5	1	1	1	6	4	4	2	2	4	3	5	5
	862	5		4	1	5	2	5	2	1	4	6	5	4	5	4	1	3	2	4	2	2	4	5	5	2	2	2	3	2	5	4	5	5	1	1	6	5	2	1	5	2	5	2	2	2	5	6	2
	863	5		5	5	2	4	1	5	5	3	1	5	6	6	4	4	5	2	3	6	1	5	4	5	2	2	5	5	4	2	6	3	6	5	5	1	5	2	5	5	1	1	3	3	5	5	5	5
	864	5		3	5	5	6	3	5	4	2	2	5	6	5	2	2	2	5	5	2	5	5	5	2	4	4	1	4	2	5	2	4	2	1	2	2	3	3	1	4	5	1	2	6	4	5	4	4
	865	5		4	6	5	5	6	3	5	4	2	1	1	5	5	2	5	5	5	1	6	2	1	5	5	3	2	5	6	2	2	2	4	5	1	5	3	2	6	4	4	2	4	2	3	4	3	1
	866	5		4	4	5	6	2	4	5	4	2	1	5	4	5	5	1	5	5	2	6	5	1	2	1	5	5	1	4	6	3	4	1	1	1	4	4	1	4	4	3	5	1	6	1	4	2	2
	867	5		3	2	4	6	2	5	1	2	1	5	1	1	2	1	2	2	4	2	2	2	3	2	5	6	6	5	4	1	5	4	5	5	5	6	1	3	4	6	2	5	6	1	2	5	6	4
	868	5		3	2	2	5	1	6	4	2	5	5	3	2	4	1	5	5	2	5	5	4	1	1	1	6	1	5	1	4	6	3	2	1	5	4	5	3	1	2	5	2	4	5	4	1	2	1
	869	5		4	5	4	4	2	1	1	6	2	3	5	6	2	5	5	6	4	5	5	4	4	6	5	4	5	2	2	3	6	1	6	5	4	2	2	5	6	1	4	3	2	6	2	3	4	1
	870	5		5	3	5	1	2	4	2	5	1	4	4	5	2	5	4	1	4	2	6	4	6	1	6	2	4	4	3	1	5	2	6	2	5	4	1	5	5	5	4	1	1	3	2	5	5	1
	871	5		5	6	2	5	1	5	1	2	4	5	4	2	2	2	4	5	1	1	5	4	5	2	3	3	6	5	2	1	6	1	2	4	2	5	4	2	5	5	2	3	5	2	6	4	6	5
	872	5		4	1	5	6	4	2	6	5	2	4	2	4	4	2	4	5	3	3	4	6	5	4	5	2	5	5	1	6	5	4	4	3	5	1	2	1	1	5	5	6	4	1	2	5	6	4
	873	5		2	5	2	3	4	6	5	3	1	2	2	1	4	5	4	5	5	4	6	5	1	2	5	6	6	4	2	5	5	5	2	4	5	6	2	1	3	2	5	4	5	5	1	1	2	3
	874	5		5	2	5	4	6	2	4	4	1	3	5	5	3	2	2	5	4	5	5	1	5	3	5	2	3	6	3	5	1	1	6	6	2	4	5	6	2	2	6	1	4	2	2	5	3	6
	875	5		1	2	5	4	4	1	4	6	5	1	2	6	5	2	3	3	5	2	4	3	2	1	1	4	2	5	4	6	4	1	2	4	5	4	3	4	2	4	4	1	2	5	1	1	5	5
	876	5		2	2	4	2	2	4	4	6	2	2	5	5	3	3	4	6	3	4	6	6	3	2	4	4	5	5	2	4	2	2	5	3	2	3	5	1	1	2	3	5	5	4	2	4	5	1
	877	5		4	4	1	5	5	1	5	4	4	2	6	1	5	3	3	5	6	1	4	4	4	5	6	5	4	5	5	2	3	4	5	3	2	1	5	3	5	5	5	6	2	4	4	1	6	4
	878	5		1	1	1	5	2	5	1	3	5	4	4	2	3	4	5	2	5	6	4	2	4	5	4	1	4	4	4	6	2	3	5	4	2	4	5	6	5	2	2	2	2	5	5	5	4	4
	879	5		5	1	1	2	5	5	2	1	1	2	3	5	5	4	4	2	4	3	5	4	2	5	4	2	5	2	4	2	6	3	2	2	2	2	2	4	2	5	6	4	2	5	1	3	5	3
	880	5		3	3	6	5	4	3	2	5	4	4	3	2	5	5	5	4	1	3	1	2	1	1	1	5	4	5	2	5	2	3	5	5	2	4	3	2	5	3	5	4	4	6	1	3	5	3
	881	5		2	1	5	5	4	5	6	1	1	5	5	5	4	6	6	5	5	5	1	3	2	1	2	1	2	5	1	2	2	4	3	2	4	5	4	6	5	1	2	2	5	5	1	2	2	1
	882	5		3	5	2	3	3	3	5	2	3	5	1	4	4	4	5	2	2	5	1	5	4	5	4	5	2	6	2	6	4	2	1	3	4	5	5	2	5	5	5	5	3	3	2	2	1	6
	883	5		4	1	6	3	4	4	5	4	6	5	5	2	4	2	5	6	5	5	5	5	2	5	6	4	2	2	1	1	5	2	2	2	5	1	4	2	3	4	4	4	4	4	3	1	4	4
	884	5		3	3	2	4	5	4	1	5	4	1	4	5	1	4	5	1	1	3	5	5	4	2	6	5	4	2	5	4	5	2	4	2	3	6	3	5	1	4	4	4	5	4	2	2	1	3
	885	5		5	4	5	2	4	5	1	5	4	3	3	1	2	4	4	2	6	5	6	2	3	4	6	2	2	2	3	2	2	3	4	3	6	3	4	2	3	5	1	2	5	3	5	2	5	5
	886	5		4	5	1	1	3	5	1	4	2	1	1	6	5	1	3	5	2	4	5	3	5	5	5	5	5	4	5	2	5	3	6	1	1	2	5	2	5	5	4	4	1	6	4	5	2	1
	887	5		4	5	4	5	5	2	2	5	1	3	4	5	5	4	4	6	6	1	3	2	1	4	4	2	5	2	4	4	1	2	5	3	4	1	3	5	3	3	3	1	5	3	4	3	3	2
	888	5		5	2	6	2	6	4	2	4	3	2	2	5	4	5	3	2	2	6	4	5	2	3	6	2	2	5	2	4	2	2	4	5	5	5	4	5	5	2	2	5	2	2	2	1	2	5
	889	5		4	5	2	5	2	4	4	5	4	5	5	1	2	2	1	4	3	2	1	3	5	3	5	6	6	6	2	6	5	5	5	4	4	5	5	1	5	4	4	5	4	3	1	4	5	4
	890	5		4	2	4	2	5	3	1	4	5	3	2	4	4	3	1	5	4	3	1	6	4	2	5	6	4	4	6	3	1	3	4	5	5	1	4	1	2	3	1	5	5	4	2	5	6	2
	891	5		2	5	1	5	5	6	1	3	1	5	4	2	5	3	1	4	4	4	1	5	5	4	3	2	3	6	5	4	3	5	4	4	4	3	4	4	5	4	4	5	4	2	5	6	2	5
	892	5		5	2	2	3	4	2	1	5	1	5	5	5	4	3	3	2	5	1	4	5	5	1	4	6	5	1	1	6	5	1	2	6	5	5	4	3	1	2	4	2	5	5	2	5	4	2
	893	5		4	2	5	5	1	1	6	1	4	3	1	6	5	5	1	3	2	1	5	3	5	4	5	6	3	1	4	5	1	3	2	2	5	2	2	3	1	5	5	1	2	1	1	1	5	4
	894	5		5	2	2	2	5	2	2	2	6	6	2	5	4	4	2	4	1	1	1	2	2	2	5	1	5	5	3	3	2	5	5	3	4	5	2	2	4	1	2	5	4	5	6	2	2	3
	895	5		5	1	3	6	3	2	2	2	1	5	4	5	5	5	6	4	3	3	5	4	5	5	1	1	4	5	6	5	1	4	5	2	1	6	4	5	4	5	5	5	5	2	1	6	5	5
	896	5		1	4	5	3	4	5	4	5	5	4	6	4	5	4	5	4	3	2	5	5	3	2	4	4	2	1	5	4	3	5	5	4	4	6	5	4	1	4	5	2	3	2	2	4	5	5
	897	5		4	5	5	2	5	5	5	4	4	4	5	5	6	1	5	2	4	5	2	1	5	5	5	4	2	1	1	5	4	5	3	1	2	1	3	6	3	2	3	4	5	3	2	1	2	5
	898	5		5	5	1	2	3	6	5	2	4	5	1	2	5	5	2	6	4	1	3	5	3	5	1	4	2	4	2	5	4	6	4	1	4	2	6	5	2	2	2	5	4	1	1	2	1	2
	899	5		5	1	5	1	2	2	1	1	6	3	3	2	5	5	5	6	2	2	2	1	2	1	3	1	1	2	4	6	4	5	4	5	4	5	5	4	2	6	5	4	2	2	4	5	5	1
	900	5		6	2	1	4	2	4	6	5	3	1	4	2	2	5	5	1	2	5	3	1	2	5	5	4	2	4	4	4	6	5	1	6	5	2	1	5	2	2	6	3	2	5	5	5	1	4
	901	5		4	4	2	5	4	2	5	5	1	5	2	5	1	5	2	6	3	5	2	2	3	1	1	5	5	5	4	5	1	2	1	1	5	5	2	2	2	6	3	4	4	4	6	5	4	4
	902	5		2	2	2	3	5	4	6	2	2	5	5	5	2	5	4	6	5	4	5	5	4	3	2	4	6	1	5	5	1	1	3	3	5	5	5	4	6	2	4	1	2	5	5	4	6	4
	903	5		2	1	4	5	4	5	3	5	2	2	6	1	6	5	1	4	4	2	4	1	4	4	4	2	1	4	4	2	5	5	5	6	5	4	5	1	4	2	1	5	6	5	3	1	5	2
	904	5		6	2	2	2	5	5	1	5	1	2	5	3	4	4	5	6	4	4	3	2	2	5	5	1	5	2	3	5	1	5	4	6	2	1	5	2	2	6	4	1	1	5	2	5	2	4
	905	5		2	4	4	2	2	4	2	1	2	5	1	2	2	1	6	3	2	6	5	4	2	5	6	4	4	4	3	5	5	1	5	4	5	2	6	5	1	5	5	2	2	3	5	2	3	5
	906	5		5	2	2	5	2	2	5	2	1	6	1	2	2	5	5	5	4	2	6	1	4	1	2	4	1	2	2	4	2	2	2	2	3	3	5	5	4	5	2	6	1	4	4	5	4	5
	907	5		6	4	1	2	4	1	6	6	5	1	2	1	2	2	5	4	2	2	2	3	5	2	6	1	4	1	1	4	4	2	1	6	4	4	1	4	2	2	6	4	1	1	5	5	2	2
	908	5		2	2	6	2	6	2	3	2	2	4	2	4	3	4	2	6	6	4	6	2	2	6	2	5	4	5	2	5	5	2	5	3	5	6	2	5	4	4	4	6	4	6	1	6	6	1
	909	5		1	6	6	3	5	1	5	3	4	4	5	5	1	2	5	4	3	2	3	2	2	1	1	4	2	6	6	5	3	2	4	2	6	6	1	5	5	5	5	1	4	3	4	4	2	2
	910	5		1	1	3	5	2	5	5	4	1	6	1	4	6	5	1	5	5	4	1	4	5	1	6	4	6	4	4	6	3	3	3	4	1	1	2	2	3	3	2	2	6	3	5	4	3	1
	911	5		2	5	4	2	1	4	2	1	5	2	5	2	1	4	4	1	5	5	4	1	4	2	2	5	2	5	3	5	3	1	2	1	2	2	5	6	4	6	6	5	4	5	1	2	5	5
	912	5		4	6	5	1	5	4	5	6	1	5	6	5	6	5	2	5	3	3	6	2	2	6	4	2	3	3	4	6	2	4	4	3	6	1	4	5	5	1	5	5	6	2	3	2	5	3
	913	5		2	1	1	5	2	6	2	4	3	2	1	2	4	6	2	2	5	1	1	3	6	4	1	3	2	2	4	3	4	1	1	2	5	4	5	6	5	2	5	5	1	5	1	4	2	1
	914	5		5	5	2	4	4	2	2	2	1	4	5	4	2	3	4	5	6	5	4	4	2	4	3	4	5	5	5	2	1	1	2	5	1	6	1	5	5	3	3	2	1	3	5	1	1	2
	915	5		5	5	5	5	5	2	2	3	4	6	5	5	2	2	4	1	2	5	5	4	3	1	2	5	5	5	5	2	1	6	1	1	2	5	4	4	3	4	6	5	2	5	4	1	4	4
	916	5		5	2	5	3	4	5	5	4	4	5	5	2	4	2	5	1	5	4	2	5	5	2	4	1	1	6	4	4	1	1	1	3	5	4	2	3	4	1	6	5	2	5	3	2	3	1
	917	5		3	4	2	2	4	4	5	2	2	6	1	2	2	6	6	5	1	5	1	5	4	1	2	2	5	5	5	6	2	4	5	5	5	4	6	3	5	4	3	5	3	4	2	5	2	5
	918	5		2	4	6	4	5	5	5	3	3	1	3	2	5	2	6	3	4	6	1	4	3	2	5	4	2	1	2	2	6	3	2	5	3	5	5	4	1	2	2	5	1	2	1	5	3	2
	919	5		5	1	4	1	5	1	6	2	4	5	6	5	3	6	5	3	3	2	4	4	5	5	5	5	4	2	2	6	2	4	5	5	1	5	6	3	6	4	2	5	1	5	2	2	4	2
	920	5		5	5	5	2	5	5	6	4	3	6	1	2	4	3	4	1	2	4	4	5	4	1	1	6	2	5	5	6	4	2	4	1	3	6	1	6	6	5	4	5	5	2	2	5	5	3
	921	5		4	5	2	2	2	6	5	6	2	5	6	5	5	4	4	4	2	1	3	4	5	1	5	4	2	5	1	5	5	1	3	6	4	2	2	4	2	5	2	3	4	2	1	6	5	5
	922	5		1	1	2	2	4	2	1	1	5	4	1	2	2	2	3	2	1	4	5	5	5	3	5	4	5	2	4	2	2	2	1	1	6	4	2	4	4	2	1	2	5	4	1	4	4	5
	923	5		5	1	5	2	1	5	5	4	1	2	6	4	3	5	5	5	4	5	5	4	3	1	5	2	6	5	4	5	2	2	2	1	2	2	3	2	5	2	5	5	1	5	3	6	2	6
	924	5		4	5	5	6	5	6	3	5	5	6	1	2	6	5	2	6	2	6	2	3	3	5	1	5	4	5	2	1	5	5	1	5	2	5	5	2	2	5	4	6	5	2	4	6	2	2
	925	5		4	5	1	1	3	1	5	4	4	6	5	5	5	2	1	2	4	5	2	2	2	5	1	4	4	2	3	3	1	6	6	5	6	2	1	5	2	4	6	6	3	6	2	6	3	2
	926	5		2	3	2	1	5	1	1	1	2	1	5	5	4	1	4	3	4	5	2	2	5	4	6	3	5	4	4	1	2	2	4	5	6	1	5	1	2	4	2	5	2	5	4	2	2	5
	927	5		4	6	1	3	6	1	2	5	5	5	3	3	3	5	1	5	6	5	5	2	2	3	1	4	3	5	5	4	4	2	2	5	5	5	5	5	4	1	3	5	5	4	4	4	6	3
	928	5		6	2	2	5	1	5	4	6	5	1	4	2	3	4	5	4	4	3	6	2	2	1	4	4	1	2	4	4	4	4	2	4	2	5	1	4	2	5	3	1	3	2	5	3	5	5
	929	5		2	5	2	5	4	3	3	2	5	5	2	6	5	6	6	4	6	2	5	5	4	4	3	1	1	4	5	1	4	5	1	3	6	5	1	5	1	5	2	2	2	3	5	3	1	5
	930	5		5	4	2	5	4	4	1	5	6	6	2	2	5	5	2	4	5	6	5	2	4	5	2	4	2	3	2	4	2	4	2	2	1	6	4	4	5	5	5	6	5	3	5	2	4	5
	931	5		6	5	2	4	3	3	6	5	5	1	5	4	4	6	1	1	4	5	5	1	1	1	5	4	5	6	1	4	1	5	5	2	2	4	2	3	4	5	2	3	2	4	3	5	2	4
	932	5		4	2	2	5	2	3	1	2	4	5	3	6	6	5	1	4	6	6	1	5	5	5	2	4	3	6	6	5	6	2	3	2	2	2	1	5	5	4	2	2	5	5	2	4	2	1
	933	5		3	4	3	5	5	5	4	1	4	4	2	4	5	2	5	2	5	6	4	3	3	5	6	1	4	3	4	5	4	4	2	5	2	5	2	4	1	3	2	5	1	1	4	1	4	4
	934	5		2	1	2	5	5	2	1	3	2	5	2	3	2	3	6	4	2	3	2	2	4	1	5	6	5	2	4	3	3	4	1	6	2	6	1	2	5	2	1	5	2	5	4	2	1	6
	935	5		5	4	5	5	5	2	2	3	4	5	4	1	1	4	3	4	2	5	4	5	1	1	2	1	6	5	3	6	5	6	5	5	5	6	5	2	4	4	2	3	4	6	5	2	1	1
	936	5		2	5	1	2	2	5	4	3	2	4	6	5	5	4	5	2	5	1	1	5	2	1	2	2	6	2	1	2	5	6	5	2	2	4	2	2	4	6	5	5	4	2	3	5	4	4
	937	5		5	5	6	5	5	1	2	4	6	5	5	6	4	5	5	4	5	4	3	2	5	3	3	2	5	5	4	2	6	2	2	6	3	5	6	6	6	4	2	1	6	5	6	2	1	2
	938	5		1	4	1	4	2	2	4	3	4	5	6	2	5	2	5	2	2	1	5	5	2	1	4	1	4	2	1	1	6	2	2	5	2	4	4	3	5	5	5	5	5	2	6	1	6	5
	939	5		4	5	5	1	2	5	1	3	5	5	3	1	6	5	6	6	6	5	1	3	6	5	4	3	1	4	2	5	6	2	2	4	5	5	4	2	5	3	1	1	3	1	5	5	3	2
	940	5		5	5	3	5	1	5	1	3	3	1	1	5	4	2	2	2	3	5	1	6	2	2	1	1	6	4	4	5	5	5	2	1	5	6	6	4	2	5	2	5	3	1	2	5	4	5
	941	5		5	1	1	6	3	5	5	2	1	2	2	6	2	2	5	1	1	2	5	2	1	5	5	2	2	4	4	1	4	3	2	3	3	5	3	5	1	5	1	2	2	1	4	1	2	5
	942	5		2	5	4	4	2	2	5	2	4	2	5	1	5	2	5	6	4	3	1	1	4	2	2	3	5	6	6	5	5	4	5	2	6	5	2	2	6	1	3	2	5	4	5	4	5	6
	943	5		2	1	6	4	5	4	4	3	6	5	4	2	2	5	5	2	5	2	4	4	5	5	1	5	1	1	4	5	5	3	4	1	1	4	3	5	6	6	4	6	4	3	5	1	5	6
	944	5		3	3	2	5	6	4	5	5	2	5	1	5	2	4	4	5	1	5	5	2	3	1	6	2	5	1	1	5	2	5	4	2	2	5	3	5	6	2	4	2	3	2	5	2	1	3
	945	5		5	4	5	5	1	5	1	2	1	2	4	5	6	2	1	1	2	2	2	1	5	6	5	6	5	2	2	4	5	5	3	4	1	4	4	1	6	1	2	2	1	6	6	5	5	5
	946	5		5	1	4	2	5	1	4	4	6	3	2	5	4	4	3	4	1	4	2	5	6	1	5	2	5	5	1	2	2	3	2	5	2	2	5	5	3	2	1	5	5	5	2	1	2	1
	947	5		5	2	2	4	2	2	5	2	5	2	4	1	3	4	4	4	5	2	4	5	5	2	4	5	4	5	3	5	4	2	2	1	4	1	5	2	2	4	3	1	5	3	5	4	1	2
	948	5		5	5	2	2	5	5	6	5	5	3	2	2	5	1	6	1	4	5	4	2	5	6	4	4	5	4	2	5	5	4	3	5	2	4	4	4	4	6	5	6	6	6	6	1	2	5
	949	5		2	1	2	5	2	5	3	5	5	4	2	5	5	4	4	1	3	5	5	2	6	5	5	1	5	1	2	1	5	5	5	1	5	3	4	3	5	6	4	5	5	4	5	5	2	6
	950	5		6	1	5	1	4	3	1	6	5	1	6	6	1	1	6	2	5	5	5	1	2	4	1	2	3	4	6	4	3	3	4	4	1	5	5	2	2	2	1	2	4	4	6	5	1	5
	951	5		4	1	5	2	3	4	4	6	4	1	2	3	6	5	2	2	2	1	4	1	2	1	2	4	2	3	1	2	4	4	2	2	1	6	4	6	4	5	6	4	2	5	5	5	5	2
	952	5		4	5	3	5	6	5	1	6	1	1	4	1	4	5	1	5	4	1	5	4	1	3	5	2	2	5	5	6	5	1	4	4	1	2	1	5	4	5	2	6	2	2	5	2	5	6
	953	5		4	3	2	1	3	2	4	1	3	5	5	4	5	5	5	2	5	1	4	5	1	4	3	2	1	5	5	1	2	4	1	2	4	2	3	6	4	1	4	2	4	2	5	5	1	5
	954	5		2	1	3	6	2	6	2	3	2	6	5	4	3	6	4	5	3	5	4	5	4	6	4	1	3	5	4	2	4	5	6	3	5	3	1	5	5	1	5	2	5	3	3	1	2	2
	955	5		4	5	5	2	1	5	5	3	5	5	1	2	2	2	5	4	2	1	3	6	6	3	5	2	1	4	4	4	4	1	3	4	5	2	5	4	5	4	1	6	6	1	3	5	4	6
	956	5		1	2	1	5	5	1	4	3	2	2	5	5	6	1	2	6	4	3	2	1	6	6	2	3	6	5	2	5	6	4	2	5	5	3	6	6	5	5	2	5	4	6	2	2	2	5
	957	5		6	6	2	2	3	2	1	5	5	5	2	1	4	6	4	5	1	5	2	4	6	2	2	2	2	2	5	3	1	5	2	5	4	2	1	2	2	1	4	4	4	1	2	2	5	6
	958	5		1	4	6	3	5	1	1	1	4	2	1	3	4	2	2	4	4	2	4	1	1	5	4	2	1	1	2	5	2	4	5	5	5	4	1	2	3	4	3	3	4	1	4	2	2	6
	959	5		2	2	2	1	1	5	5	5	3	4	4	2	5	2	5	1	5	1	6	5	3	1	2	3	4	5	5	2	2	2	1	5	4	2	5	2	6	5	6	5	5	2	3	5	5	2
	960	5		1	4	2	1	4	4	1	4	5	6	4	5	2	2	4	5	6	1	5	5	2	6	3	1	4	6	4	4	1	6	5	5	4	6	5	2	5	5	2	2	4	2	3	3	2	5
	961	5		1	5	4	4	4	5	5	2	4	5	1	5	4	1	3	2	3	5	6	1	5	5	5	2	1	3	2	1	3	5	5	2	5	5	2	2	1	1	1	2	4	2	2	4	2	1
	962	5		2	5	1	6	2	5	5	5	2	2	5	2	2	4	1	1	2	5	4	3	5	5	5	6	2	5	5	5	2	4	1	2	1	4	2	6	4	2	4	2	1	1	5	2	2	5
	963	5		2	1	1	4	1	1	5	3	1	5	5	2	6	2	3	5	5	2	5	5	5	2	4	4	4	4	3	6	4	4	5	2	5	6	3	5	1	2	3	5	5	1	5	1	1	1
	964	5		5	4	5	5	4	5	1	3	2	4	5	2	6	5	2	5	4	5	4	5	2	1	2	4	5	1	2	5	5	5	4	5	5	1	1	6	5	3	4	5	5	5	5	4	4	5
	965	5		1	4	4	5	5	2	3	1	5	3	2	2	3	2	5	5	3	5	4	4	2	5	5	1	1	1	3	3	5	2	5	5	3	6	1	3	5	5	4	3	6	5	2	2	6	6
	966	5		2	4	1	5	1	5	5	5	2	2	5	2	1	2	2	2	4	2	6	3	5	2	4	5	1	4	1	2	5	2	4	2	5	1	5	4	5	6	1	5	4	5	4	4	1	2
	967	5		5	1	1	5	2	1	4	4	6	3	1	2	5	5	6	6	2	5	5	5	4	3	2	3	5	6	3	1	3	4	4	2	4	6	4	2	1	2	5	4	4	3	2	5	5	5
	968	5		4	5	5	6	5	5	4	3	2	5	5	4	2	4	1	3	6	4	3	1	2	1	5	3	4	5	1	5	5	5	4	1	4	6	2	2	5	4	2	2	1	5	6	1	2	5
	969	5		5	1	5	4	2	3	2	4	3	6	5	1	5	6	4	5	3	6	1	6	2	2	3	6	6	1	5	2	4	1	2	1	1	2	4	5	2	5	5	2	6	1	5	2	2	5
	970	5		2	4	1	5	5	1	4	2	1	3	4	4	4	4	2	5	2	5	4	1	3	5	4	3	2	4	1	5	2	6	6	4	2	2	6	5	2	5	3	5	6	2	4	5	3	2
	971	5		2	1	5	5	1	1	4	5	1	1	5	2	1	4	2	2	4	5	5	5	2	5	2	4	5	6	1	5	4	2	2	2	1	4	3	6	4	6	1	4	1	1	2	1	3	2
	972	5		5	1	2	2	5	1	2	1	2	5	4	2	2	6	1	2	3	4	1	4	1	2	4	4	6	5	4	2	5	4	4	2	5	6	4	4	6	5	5	2	4	5	2	2	1	2
	973	5		1	5	5	2	4	6	5	5	4	2	5	4	1	5	6	4	5	2	2	2	4	2	5	1	1	6	5	5	2	4	5	5	4	4	5	5	5	2	3	4	2	5	6	5	4	1
	974	5		3	4	1	1	5	3	4	5	2	2	2	1	2	1	4	1	5	4	5	5	2	5	4	5	2	1	4	4	2	1	3	1	3	1	4	3	2	2	3	1	5	2	2	1	2	2
	975	5		5	6	2	5	1	1	5	2	2	4	2	4	5	4	6	2	2	5	5	2	6	5	3	5	5	1	6	5	6	1	2	4	4	1	5	5	4	3	1	6	6	5	5	5	2	5
	976	5		1	2	6	5	2	4	5	4	5	4	6	2	1	5	5	2	5	5	4	5	2	1	1	2	3	2	6	1	2	5	1	1	5	4	2	3	2	5	4	6	2	5	5	4	4	1
	977	5		5	5	2	5	3	1	4	5	2	5	1	3	5	2	2	2	6	4	3	6	5	6	4	4	5	5	2	2	5	5	2	1	1	4	5	2	5	5	5	5	1	6	3	1	1	5
	978	5		2	4	4	1	1	1	2	5	4	4	4	2	1	6	3	2	2	1	2	1	5	3	2	1	4	2	2	5	5	1	5	4	6	6	5	4	5	3	6	6	5	1	2	6	2	6
	979	5		1	2	5	1	3	5	2	5	5	2	2	5	5	6	4	4	5	2	3	3	5	1	2	5	5	5	2	4	4	2	4	1	2	2	2	5	4	4	6	5	1	5	4	6	6	5
	980	5		6	2	1	3	5	4	1	1	5	2	4	5	6	1	5	2	5	5	3	2	5	2	5	4	2	3	2	2	6	6	1	2	2	4	3	2	5	6	2	5	6	4	5	5	1	2
	981	5		5	6	1	4	2	1	4	6	5	5	4	1	5	5	4	2	2	3	4	1	4	2	3	1	5	5	2	5	3	6	2	4	5	6	5	5	3	2	2	4	2	6	2	1	4	1
	982	5		3	6	3	1	5	1	6	1	4	5	5	6	2	4	2	3	1	1	5	2	1	2	3	5	4	6	5	5	5	4	2	4	4	1	2	6	5	5	6	2	3	2	5	2	5	2
	983	5		5	5	1	5	3	2	4	1	6	2	6	5	4	1	6	5	6	3	4	1	6	5	1	1	4	6	3	5	3	4	5	2	5	5	6	4	5	2	1	5	5	2	1	2	2	2
	984	5		3	1	1	1	5	4	6	2	2	3	5	5	4	1	4	2	5	2	4	2	5	4	3	2	5	2	5	4	6	4	1	4	5	3	5	6	6	5	2	2	2	4	5	5	6	1
	985	5		4	2	5	6	5	6	3	5	6	2	2	4	4	5	2	5	2	5	4	2	6	6	6	4	3	5	4	5	2	6	2	5	1	6	4	2	1	4	4	3	2	6	5	2	4	4
	986	5		5	1	4	5	5	3	1	3	4	5	1	3	5	2	1	6	1	4	6	6	4	3	4	5	2	5	5	6	4	5	2	5	4	5	3	4	2	2	2	4	4	2	2	2	5	6
	987	5		5	4	5	5	5	4	5	4	2	5	4	5	1	4	4	4	5	5	5	4	2	5	2	5	4	2	4	3	4	4	3	5	2	1	2	4	4	3	2	1	5	6	4	2	3	5
	988	5		4	4	6	5	1	3	4	2	6	2	5	5	2	3	1	6	5	6	2	4	1	5	3	2	1	3	2	5	4	3	1	4	3	2	1	2	6	3	1	1	5	5	2	2	4	2
	989	5		5	2	2	4	5	2	5	5	2	2	3	2	6	1	4	5	2	3	4	5	2	4	4	5	1	2	1	5	4	1	1	1	1	2	6	5	1	2	5	4	5	1	4	2	1	1
	990	5		5	2	5	4	2	3	5	5	4	4	5	6	1	1	4	3	5	2	5	6	3	5	3	4	2	2	5	1	3	2	5	4	6	4	4	6	5	5	6	3	1	4	5	1	5	2
	991	5		1	5	6	5	2	6	5	2	5	4	2	3	5	2	1	2	4	6	4	4	1	4	1	2	1	2	2	5	5	5	3	4	1	5	6	5	2	4	4	2	5	1	4	1	6	2
	992	5		6	2	4	2	5	4	3	5	2	2	1	5	1	2	1	5	4	5	5	4	2	2	3	2	4	1	5	6	4	5	2	4	2	5	3	3	2	4	6	6	4	5	2	4	2	1
	993	5		4	3	4	3	2	4	2	5	4	5	5	5	5	1	5	4	1	2	5	1	5	6	2	6	4	4	6	5	5	5	1	4	6	5	6	2	5	4	1	5	4	1	2	4	5	5
	994	5		1	5	5	5	2	2	2	5	5	4	2	1	4	1	4	5	5	1	3	5	3	5	5	5	2	1	5	6	5	4	5	1	2	2	2	2	6	4	5	5	5	4	5	5	4	1
	995	5		5	5	5	6	4	5	1	4	6	2	5	2	5	5	3	2	2	2	4	4	5	4	5	2	3	3	5	5	5	5	2	4	5	1	2	1	1	4	6	5	4	4	1	1	3	6
	996	5		5	4	5	5	1	2	3	4	4	4	2	4	2	4	4	4	1	5	2	5	4	5	2	2	2	6	6	2	1	5	4	5	5	1	2	2	2	2	1	6	1	5	3	5	5	5
	997	5		5	5	2	1	4	1	1	5	4	2	6	5	2	5	4	1	2	5	6	5	5	5	1	3	5	4	5	3	3	1	5	2	6	2	1	5	5	2	5	5	2	5	6	2	2	1
	998	5		6	6	1	6	5	1	1	6	5	5	2	6	4	2	2	2	4	5	4	5	4	5	5	4	1	1	1	4	4	1	4	2	6	5	5	5	3	1	2	4	2	4	4	4	6	2
	999	5		1	3	4	4	2	1	5	1	5	4	5	2	4	4	3	5	1	5	3	2	1	3	4	5	3	5	5	1	6	4	2	4	4	2	5	6	1	4	2	1	2	1	3	6	5	2
	1000	5		3	1	2	5	5	5	4	2	4	2	5	4	2	5	5	5	2	2	5	2	6	5	4	1	5	5	5	1	1	5	5	5	4	4	1	5	2	4	5	5	2	5	6	5	2	3
	1001	5		2	5	6	1	2	5	2	2	5	1	2	2	5	5	3	6	2	5	5	2	3	1	4	4	2	2	6	5	6	2	2	5	2	5	3	5	2	3	5	1	2	5	2	2	2	4
	1002	5		2	5	1	4	4	4	5	3	2	3	6	4	5	3	5	2	2	4	2	4	3	4	4	6	5	1	4	5	1	5	4	2	4	4	2	1	3	3	4	6	5	5	4	5	6	4
	1003	5		2	4	5	5	2	6	3	6	2	3	4	3	1	5	3	2	1	1	4	3	2	5	6	4	3	5	3	5	1	2	3	4	6	6	5	4	3	1	3	1	5	1	4	2	5	3
	1004	5		5	3	5	2	1	4	2	5	2	3	2	5	3	1	6	2	6	1	6	3	5	2	6	1	5	6	6	2	3	5	5	2	5	4	5	2	4	2	5	4	4	1	1	5	2	3
	1005	5		5	2	4	2	4	4	3	5	6	2	5	6	1	2	2	1	4	6	6	4	2	2	2	4	5	4	2	5	5	1	4	4	1	2	5	5	5	4	4	5	1	2	5	3	4	3
	1006	5		5	4	4	1	2	4	6	2	3	3	6	4	4	3	2	4	1	5	6	2	5	3	5	3	2	4	1	4	6	2	2	4	5	2	3	3	1	5	6	2	5	2	5	2	4	6
	1007	5		4	1	4	5	3	4	4	1	2	2	3	6	3	5	2	1	4	2	2	2	5	2	2	2	2	6	5	2	4	4	2	4	4	1	5	4	5	4	4	5	4	6	5	2	4	2
	1008	5		1	4	2	4	5	5	5	1	5	4	2	4	1	5	1	4	5	2	2	4	4	5	1	5	1	4	2	5	2	2	5	5	3	5	5	6	6	2	2	2	3	4	4	2	2	2
	1009	5		6	3	4	5	5	2	5	5	4	2	4	1	5	4	5	6	5	2	4	4	5	6	1	4	2	2	5	2	4	2	2	5	2	1	3	5	4	4	5	4	3	5	6	3	5	2
	1010	5		4	4	1	5	4	1	4	6	4	2	1	4	4	4	5	4	1	2	4	6	5	1	4	6	5	1	4	2	2	1	2	5	4	1	4	4	2	5	5	3	2	2	6	2	4	5
	1011	5		5	2	5	5	5	2	3	3	2	6	4	4	1	4	2	5	2	5	3	4	5	4	5	5	2	4	1	4	6	5	1	5	2	6	1	5	4	1	1	4	4	3	1	5	1	1
	1012	5		2	2	5	5	4	5	5	3	1	4	5	4	5	2	1	5	4	5	3	4	2	5	4	3	5	3	5	2	4	2	4	1	4	4	2	5	4	5	6	5	2	4	6	4	3	5
	1013	5		2	5	4	2	2	3	2	5	5	5	1	6	2	2	3	5	1	1	5	6	3	2	2	4	2	2	6	5	1	1	4	1	6	1	3	5	4	4	2	1	1	1	5	6	2	2
	1014	5		2	5	5	1	2	2	3	1	4	3	3	4	2	5	1	5	1	3	4	1	2	3	1	1	2	2	3	5	1	1	1	3	2	2	5	2	4	4	2	3	3	3	1	2	2	4
	1015	5		6	4	3	3	2	5	1	1	6	6	5	6	2	2	2	5	2	6	1	5	5	6	5	2	2	4	2	3	5	4	5	3	5	5	1	5	2	4	5	4	2	3	4	6	4	2
	1016	5		3	6	2	3	4	1	4	5	4	5	6	6	5	4	2	6	6	5	2	1	5	2	5	2	5	5	1	2	2	2	1	1	1	2	4	3	4	3	3	6	6	3	3	2	3	2
	1017	5		2	1	4	3	4	5	4	4	1	5	2	3	5	3	4	4	3	5	5	5	1	2	1	5	1	2	4	4	5	4	3	6	2	3	2	6	5	2	6	5	4	5	2	5	6	1
	1018	5		3	5	1	2	5	6	3	1	3	4	1	5	5	1	1	4	2	2	5	1	6	2	1	4	6	4	4	1	1	4	5	1	4	6	5	4	4	5	3	4	5	4	5	4	2	1
	1019	5		3	5	4	1	5	6	1	3	5	5	5	3	2	5	5	6	2	2	6	1	3	3	2	4	5	5	2	5	6	2	5	4	1	5	4	3	2	6	2	4	5	2	5	5	1	2
	1020	5		4	4	2	2	6	3	2	4	5	4	5	2	2	2	4	4	5	5	4	2	6	5	6	3	2	5	4	1	4	5	1	2	6	4	4	1	5	1	6	4	5	5	5	2	2	4
	1021	5		1	6	4	5	5	2	5	5	4	1	5	3	5	1	4	5	3	2	4	2	4	3	3	5	5	6	4	1	2	6	1	5	2	3	2	5	2	2	5	5	1	2	1	4	5	4
	1022	5		4	2	6	2	5	5	5	3	1	5	1	3	1	5	6	1	1	1	6	2	6	2	3	1	5	3	2	4	5	4	2	3	5	4	5	6	4	3	2	2	2	5	6	4	1	2
	1023	5		4	1	1	2	5	2	4	4	6	4	5	2	3	2	2	6	4	4	5	6	2	4	1	5	5	5	6	6	2	2	2	5	5	2	3	2	5	6	4	6	5	1	4	3	4	2
	1024	5		5	4	1	4	2	2	5	2	4	6	3	5	2	2	4	4	6	5	1	5	5	1	2	2	4	4	5	5	6	4	1	2	4	5	2	4	5	3	1	4	6	1	1	6	2	4
	1025	5		4	5	3	4	5	1	4	2	1	1	3	2	1	3	3	4	5	4	5	3	1	5	2	6	4	2	4	2	4	5	5	5	2	5	1	2	1	5	3	2	4	4	5	4	1	4
	1026	5		5	1	5	3	5	6	5	5	4	2	3	1	3	2	6	2	4	2	5	4	4	1	4	5	2	2	5	4	2	2	4	2	5	4	1	4	2	4	2	4	5	2	1	5	6	2
	1027	5		5	4	4	1	6	4	6	5	4	6	2	1	5	4	2	1	5	2	5	2	3	4	4	2	1	4	1	5	5	2	5	2	1	5	3	4	2	3	6	3	4	1	2	2	2	5
	1028	5		5	5	2	1	1	5	2	5	2	1	5	5	2	4	2	5	2	6	4	4	4	5	3	5	2	1	4	2	5	1	5	6	1	2	2	2	3	5	6	3	2	5	5	1	1	4
	1029	5		6	5	4	4	3	2	5	5	4	2	6	2	2	4	4	6	2	5	3	2	1	6	2	2	5	5	2	2	2	5	2	2	4	4	5	5	2	5	1	5	5	5	2	4	5	3
	1030	5		5	3	6	6	2	5	2	1	4	5	5	4	5	4	2	5	2	2	6	1	5	5	5	4	4	5	5	1	1	5	2	5	2	3	5	5	2	5	6	5	5	5	4	1	5	3
	1031	5		5	5	2	5	2	5	4	2	6	5	6	3	6	4	5	1	5	2	1	5	2	1	5	4	2	1	5	2	4	1	2	2	5	2	4	2	2	6	4	6	5	5	6	4	1	2
	1032	5		6	1	2	6	1	1	4	5	6	2	4	2	1	2	1	3	2	5	2	2	3	5	2	2	5	4	2	5	3	2	2	6	1	2	1	5	2	5	4	4	2	2	3	4	5	6
	1033	5		4	1	5	5	4	5	2	1	1	5	1	6	3	4	6	6	4	3	5	3	2	1	1	5	6	6	6	2	2	4	3	1	4	5	1	5	1	6	1	3	5	1	4	5	2	5
	1034	5		2	2	5	3	6	4	1	6	6	6	2	1	2	6	5	5	2	4	1	5	5	2	6	4	3	3	2	4	1	2	6	1	4	3	1	1	5	3	3	1	4	5	5	4	5	1
	1035	5		6	2	4	4	4	5	6	4	4	3	4	6	4	2	2	2	6	5	5	1	4	5	2	2	1	2	1	2	5	5	2	2	5	4	2	2	2	5	1	4	2	5	2	1	2	2
	1036	5		5	6	4	2	5	5	6	5	3	4	6	4	6	2	3	4	2	1	4	5	2	1	5	1	6	5	5	1	6	1	5	2	4	2	2	5	1	1	2	5	5	2	4	2	5	2
	1037	5		6	5	5	1	5	2	2	5	6	3	3	4	2	4	5	4	1	4	5	6	2	1	2	4	5	5	4	3	5	2	4	2	3	5	1	3	6	4	3	5	5	2	5	4	3	4
	1038	5		4	5	3	5	5	5	2	4	5	2	5	5	4	2	3	6	5	6	4	1	5	2	2	1	3	6	4	4	2	6	4	2	4	5	4	1	5	2	5	2	2	6	2	5	4	4
	1039	5		5	4	2	5	2	1	4	4	2	5	1	4	3	3	5	5	3	5	3	5	6	5	5	5	3	1	5	3	2	6	5	5	1	5	3	5	2	4	5	1	4	5	4	4	4	4
	1040	5		4	6	5	3	5	6	5	4	1	2	2	4	5	5	4	1	5	2	2	2	1	6	5	5	6	5	5	2	2	5	6	2	5	4	5	5	1	2	6	2	2	5	2	1	6	1
	1041	5		1	2	6	3	6	4	6	4	6	2	2	4	6	6	5	5	2	2	3	1	2	1	6	6	4	5	6	4	2	6	1	4	1	4	3	5	6	3	6	5	2	1	5	1	6	5
	1042	5		5	4	5	3	2	4	2	2	4	5	3	4	5	6	5	5	4	1	2	2	5	4	5	5	6	5	5	5	6	4	6	2	1	3	5	1	6	4	5	6	1	5	6	5	6	6
	1043	5		2	4	5	5	6	5	1	1	5	2	4	1	4	2	1	1	3	1	5	4	5	1	6	5	4	5	1	5	2	5	4	6	5	2	5	4	3	5	5	4	2	5	6	2	5	6
	1044	5		1	5	5	2	1	5	4	5	4	5	5	1	5	2	5	3	5	1	3	2	5	4	3	4	5	5	5	3	2	5	1	2	6	5	5	2	5	2	2	1	6	6	1	2	1	4
	1045	5		5	1	3	5	5	1	6	5	4	5	4	2	1	1	3	3	4	4	2	6	6	4	6	1	6	2	2	4	4	4	4	4	3	5	1	3	4	4	2	5	2	5	2	5	4	5
	1046	5		5	1	5	6	4	1	2	1	5	4	4	3	3	5	4	5	5	4	4	5	2	2	2	4	4	4	5	5	1	6	2	3	1	2	6	1	2	5	5	4	2	2	2	2	4	3
	1047	5		1	4	2	1	1	4	6	6	2	1	2	5	5	6	4	2	5	5	3	4	1	5	2	5	2	4	1	2	5	2	5	5	3	5	5	1	5	3	1	4	2	5	5	4	1	2
	1048	5		3	1	1	1	2	5	5	6	5	1	1	5	1	5	6	2	4	6	2	1	3	1	5	5	2	4	2	4	6	4	4	2	4	6	4	2	1	2	1	5	6	2	4	2	4	3
	1049	5		5	2	4	4	2	4	2	5	3	5	2	5	5	4	2	3	4	3	3	2	1	3	2	2	6	5	6	2	1	6	4	5	4	4	2	2	6	4	4	3	6	1	5	4	5	5
	1050	5		6	5	4	1	6	5	2	2	2	4	5	2	5	5	4	5	6	1	5	4	5	2	4	3	6	4	5	2	3	5	5	5	1	2	6	5	5	4	5	4	5	1	2	1	5	3
	1051	5		2	6	1	5	6	5	1	6	2	3	5	3	2	2	3	4	3	3	4	4	4	6	4	6	2	2	6	4	2	5	2	2	1	4	2	1	2	2	3	5	4	1	5	4	5	5
	1052	5		1	4	1	5	5	2	4	4	5	1	6	1	4	5	1	6	2	5	4	6	2	2	4	6	2	4	5	5	6	2	2	2	3	4	4	5	2	6	2	5	1	5	3	4	4	5
	1053	5		2	5	1	1	1	1	3	1	5	1	2	5	5	4	4	3	6	5	1	5	5	1	5	1	2	5	4	4	1	4	4	2	4	2	4	6	3	1	3	1	1	1	5	4	5	5
	1054	5		1	4	1	1	1	5	1	5	4	6	5	4	5	5	2	2	6	4	2	5	4	1	3	4	6	3	2	1	2	6	5	5	5	5	1	6	1	6	3	2	5	2	6	5	4	6
	1055	5		2	5	1	2	5	2	4	1	5	5	5	1	2	2	4	5	5	5	2	1	3	5	2	5	1	2	5	2	1	1	4	5	2	5	6	2	1	2	5	5	5	2	4	4	3	4
	1056	5		6	4	4	2	6	3	5	4	4	5	5	1	4	3	2	6	3	5	3	5	4	5	5	4	3	3	5	5	3	5	5	5	2	5	3	4	5	5	2	4	1	5	6	6	3	5
	1057	5		1	5	5	2	4	6	5	2	5	6	5	2	2	5	3	6	5	3	4	2	5	2	1	5	5	1	5	1	4	1	5	4	5	5	3	5	1	5	6	5	2	6	2	1	4	3
	1058	5		1	2	5	5	4	3	4	2	3	1	2	6	5	5	2	5	5	4	2	1	2	4	6	1	4	4	5	3	4	3	5	2	6	5	1	6	2	5	4	6	5	5	5	2	2	5
	1059	5		4	2	5	1	1	1	3	5	2	3	5	1	5	4	3	2	4	1	6	4	5	6	1	2	2	1	4	2	4	4	6	1	4	4	6	4	4	3	5	3	6	5	1	1	5	2
	1060	5		6	5	5	5	1	1	4	5	6	5	3	5	2	1	6	3	1	2	2	5	2	3	4	4	2	3	4	4	5	3	5	4	2	5	1	4	4	2	1	2	6	1	5	2	6	3
	1061	5		3	5	2	2	1	5	5	4	1	6	5	1	2	2	4	4	4	4	4	5	5	1	3	5	6	1	2	1	5	1	6	6	1	3	5	5	4	2	5	5	4	5	1	1	6	4
	1062	5		5	1	4	2	5	3	5	1	2	5	2	4	4	5	6	5	3	3	5	4	2	6	1	6	2	6	5	5	4	1	5	3	2	4	5	4	1	5	1	5	3	5	4	1	5	4
	1063	5		6	4	2	1	2	5	2	2	2	5	2	1	5	3	5	6	1	4	2	5	2	6	4	4	1	5	2	2	5	4	1	1	6	5	2	1	3	2	2	5	1	1	2	4	1	4
	1064	5		4	4	1	2	2	1	4	3	2	2	4	5	5	5	2	5	1	4	3	4	6	4	6	2	2	2	1	2	4	4	5	2	3	5	4	1	2	3	3	5	5	2	2	2	2	1
	1065	5		2	4	1	5	5	6	5	3	1	2	2	3	2	4	6	4	2	2	4	4	4	4	6	6	5	2	2	5	2	4	2	2	6	3	5	2	2	3	6	6	1	5	4	4	5	1
	1066	5		1	2	4	4	4	3	5	5	1	5	4	4	1	5	2	5	3	3	2	5	1	2	4	2	6	6	1	2	1	1	2	1	2	6	2	1	5	1	4	4	5	5	5	2	5	5
	1067	5		6	5	3	6	2	4	2	1	5	4	2	4	5	1	3	3	6	2	2	3	5	1	2	2	4	2	4	2	4	5	6	5	5	5	3	4	2	5	4	1	5	2	2	5	4	3
	1068	6		5	2	5	5	6	4	3	2	2	2	4	4	2	4	5	5	6	5	5	4	6	1	3	3	6	5	1	1	2	1	4	2	6	2	5	6	5	5	5	5	4	2	2	4	2	2
	1069	6		5	2	6	5	2	3	5	3	4	2	2	4	1	1	2	6	3	1	6	2	1	4	2	5	4	3	1	5	4	6	5	5	1	5	1	5	6	5	3	4	5	4	2	1	5	5
	1070	6		4	5	4	2	5	5	4	6	1	5	3	5	5	5	4	5	5	4	4	6	1	5	5	4	5	2	3	1	2	5	3	5	4	5	2	5	3	4	5	2	1	4	5	2	5	2
	1071	6		2	4	2	5	1	2	5	6	4	5	5	2	4	3	6	6	1	5	4	1	4	2	4	6	6	4	1	4	5	2	2	2	4	1	5	3	3	2	5	5	5	6	5	3	2	2
	1072	6		3	3	2	5	5	2	4	6	2	5	5	5	1	3	5	4	4	1	5	5	3	4	3	5	4	4	6	1	5	4	5	5	4	5	3	5	4	6	4	4	3	2	1	2	5	2
	1073	6		1	1	5	2	2	2	2	5	1	5	2	2	1	4	5	5	2	2	6	3	1	2	5	4	1	2	6	1	5	1	4	1	4	1	2	3	1	5	2	2	2	5	1	2	6	6
	1074	6		2	4	1	1	5	2	4	3	1	1	1	4	6	5	2	3	6	5	1	5	4	3	5	2	2	2	2	5	3	1	2	2	3	2	4	5	5	2	4	6	1	3	2	3	5	1
	1075	6		3	1	6	5	5	3	2	1	5	2	6	4	2	4	4	5	6	3	5	4	2	6	3	2	2	1	5	1	2	5	5	1	5	5	5	5	4	3	1	3	1	4	2	2	1	4
	1076	6		6	5	4	4	6	6	6	2	1	5	5	2	4	5	4	6	6	5	3	5	1	3	4	3	2	6	2	5	4	6	6	1	2	3	2	4	2	2	6	2	4	1	3	4	6	3
	1077	6		3	5	1	2	5	4	1	6	4	3	3	6	4	3	4	1	5	5	5	4	2	5	6	5	5	4	5	2	5	5	2	4	6	6	3	2	6	5	5	2	6	6	6	3	6	3
	1078	6		1	6	2	2	1	4	4	2	2	5	3	5	2	2	4	4	5	5	1	3	4	6	4	1	5	2	6	4	2	4	3	4	2	4	6	1	2	3	2	5	5	1	3	6	5	1
	1079	6		1	2	5	5	5	4	2	5	2	5	2	5	1	1	5	1	5	5	5	4	5	2	3	4	2	5	5	1	2	5	3	2	4	6	4	4	4	2	6	5	2	4	2	5	4	1
	1080	6		1	1	2	5	5	6	2	5	1	5	3	5	2	1	6	2	3	4	5	6	1	2	5	2	3	4	4	1	3	1	2	4	1	2	5	4	5	3	3	4	4	5	6	5	5	5
	1081	6		5	6	2	2	5	6	6	2	5	6	4	4	1	6	4	1	1	3	1	2	2	4	1	2	4	2	1	5	2	5	3	2	4	1	5	5	2	2	5	6	5	4	4	3	6	1
	1082	6		1	3	5	5	6	2	6	4	6	5	5	2	2	2	4	5	4	1	3	4	5	2	1	4	5	5	6	5	4	5	1	4	3	5	3	5	4	5	1	5	5	6	1	2	1	1
	1083	6		4	1	2	2	2	2	2	5	5	5	3	1	4	1	6	4	2	2	4	2	2	1	4	2	2	2	5	4	5	2	1	4	5	5	4	5	4	2	2	5	4	4	3	2	4	5
	1084	6		4	5	5	3	1	2	4	5	4	4	1	3	5	5	5	4	5	5	1	1	3	4	5	6	2	2	1	6	2	5	1	4	4	2	6	1	5	2	6	5	4	5	1	2	2	2
	1085	6		1	2	1	5	1	5	4	1	5	2	5	5	3	6	1	6	5	5	3	5	1	5	3	4	1	3	6	4	1	1	1	6	2	1	2	5	5	2	5	1	5	2	5	1	4	5
	1086	6		2	5	5	2	4	1	1	5	5	2	2	4	5	5	1	3	2	5	5	5	4	4	1	3	5	4	5	6	2	2	5	4	1	2	5	2	5	2	4	5	6	2	5	2	3	1
	1087	6		6	1	3	2	5	2	5	2	1	5	2	1	3	4	1	1	4	2	2	5	2	1	3	4	4	5	6	4	5	4	2	3	3	4	1	5	4	5	2	5	5	5	5	2	2	4
	1088	6		2	5	1	5	3	6	5	1	4	4	4	6	2	2	1	3	5	3	2	1	4	2	2	3	2	6	4	6	5	2	5	2	5	5	4	1	2	5	5	1	2	1	4	2	3	2
	1089	6		3	1	3	5	1	2	5	4	6	3	1	4	1	2	5	5	3	2	2	2	1	2	2	2	2	3	2	5	2	4	2	5	2	4	3	1	6	4	5	2	2	3	2	2	5	6
	1090	6		1	5	1	5	1	5	4	4	5	4	5	1	5	5	5	4	4	2	5	4	4	2	5	4	4	5	1	2	4	4	6	3	2	4	4	5	5	2	2	5	2	2	5	4	3	5
	1091	6		2	2	6	4	2	5	4	1	3	2	3	2	3	5	2	2	4	2	2	4	6	2	4	4	1	5	5	5	2	4	5	5	1	5	4	1	5	5	2	4	4	3	4	4	4	6
	1092	6		2	5	2	1	1	5	5	4	5	5	1	4	4	4	2	1	5	4	2	2	5	2	1	2	5	3	2	2	2	1	5	1	2	4	5	5	4	3	2	1	3	1	5	1	5	3
	1093	6		4	1	5	1	2	6	3	2	4	5	2	1	2	2	6	4	4	1	1	4	5	2	3	1	5	5	5	6	1	4	2	2	5	5	1	5	3	4	3	5	5	1	1	2	2	3
	1094	6		6	2	6	2	1	1	1	6	6	6	3	6	2	4	6	4	5	5	4	2	5	5	1	2	5	3	4	2	2	1	4	5	5	3	5	2	5	5	1	2	2	4	1	4	6	3
	1095	6		5	2	6	5	2	6	6	4	5	4	5	5	2	5	4	6	4	5	3	1	4	4	5	1	6	1	1	2	2	4	6	5	4	4	3	2	4	2	2	3	4	1	5	5	6	5
	1096	6		6	6	5	5	4	5	3	3	5	5	4	3	3	6	2	5	5	5	1	5	2	4	2	5	1	4	5	5	2	6	5	6	4	3	6	5	2	4	5	4	5	2	6	5	1	5
	1097	6		2	5	3	2	2	5	5	3	4	2	4	4	4	2	2	5	2	5	5	4	1	3	3	4	2	6	5	4	2	5	3	5	2	5	5	4	3	5	1	6	5	5	4	2	3	2
	1098	6		5	3	1	3	6	5	2	5	3	5	1	1	5	5	5	5	1	2	5	2	6	6	6	5	3	2	5	5	6	5	2	1	1	4	5	1	6	1	5	6	1	1	2	5	1	4
	1099	6		3	5	1	5	4	3	6	4	1	1	2	5	5	6	2	2	3	4	6	4	1	2	5	5	6	1	2	3	6	5	2	5	5	2	4	4	6	2	4	2	6	4	5	2	5	1
	1100	6		3	5	4	2	5	2	2	2	2	2	4	4	1	1	6	5	4	4	3	5	4	3	4	3	5	5	5	4	2	2	5	4	2	2	1	1	2	2	4	2	5	2	1	5	2	4
	1101	6		2	3	1	5	4	2	1	5	4	2	5	5	3	5	5	2	2	2	5	5	2	4	4	1	6	2	2	2	2	2	1	2	3	2	4	1	5	4	1	1	5	4	5	3	5	5
	1102	6		5	6	6	2	5	4	1	5	2	4	4	2	2	1	3	1	5	5	4	4	3	1	4	5	2	4	3	5	5	1	2	2	2	5	4	5	4	5	2	2	5	2	5	5	3	5
	1103	6		1	2	3	2	4	2	6	6	1	3	5	1	5	3	1	5	5	2	6	4	4	5	5	4	3	6	5	4	5	5	3	1	5	1	4	6	6	6	5	5	3	5	4	1	5	4
	1104	6		5	4	5	4	3	2	4	1	5	2	2	2	6	4	5	4	2	3	4	1	4	5	4	2	5	2	1	5	4	2	2	4	5	1	2	2	1	3	5	2	1	6	2	2	4	5
	1105	6		1	2	6	2	3	3	2	2	1	4	1	2	2	3	1	5	5	4	2	4	2	1	5	5	3	1	6	2	5	2	2	1	4	1	5	2	1	5	1	4	5	3	4	2	5	1
	1106	6		1	2	5	6	6	2	5	1	4	5	5	5	1	6	2	1	1	4	3	5	2	3	1	4	1	2	5	2	3	5	3	1	1	6	2	2	6	3	1	3	2	5	1	4	1	5
	1107	6		1	3	1	5	6	2	5	5	1	4	5	1	2	6	5	4	5	1	6	5	6	2	4	2	2	4	3	2	5	5	6	2	5	4	2	1	3	5	5	5	3	1	4	5	3	2
	1108	6		1	2	1	3	4	1	2	6	4	6	2	5	2	5	5	2	2	5	2	2	3	4	6	2	2	5	1	6	5	5	1	1	5	4	2	4	5	5	1	6	1	4	2	2	2	2
	1109	6		2	2	6	5	1	4	1	5	1	6	2	6	2	4	4	2	1	2	4	1	5	5	4	1	5	4	5	2	2	6	1	5	4	2	4	5	6	5	4	3	2	6	4	4	6	6
	1110	6		4	2	2	2	4	6	1	4	2	5	2	4	4	5	4	2	5	4	4	2	5	6	1	4	4	6	2	2	5	5	2	5	6	4	4	3	4	3	1	1	5	1	4	2	5	3
	1111	6		2	5	5	5	6	5	2	5	5	5	6	5	3	2	2	4	3	6	5	2	5	5	2	4	5	1	4	2	2	5	4	4	2	6	6	5	5	2	6	1	2	6	4	6	5	5
	1112	6		5	4	2	2	5	6	1	5	4	4	1	5	5	1	2	4	6	2	4	1	2	2	5	3	5	1	5	2	4	5	1	1	4	4	2	4	1	5	4	1	3	2	1	6	3	1
	1113	6		1	5	6	2	2	5	4	4	2	4	4	5	5	4	5	5	4	4	5	1	2	2	5	4	5	5	4	5	5	4	1	6	3	5	3	6	5	5	2	3	1	5	1	2	4	3
	1114	6		4	2	4	4	6	5	3	2	6	2	5	4	5	2	1	4	1	5	5	5	6	3	2	4	5	5	2	6	5	1	5	6	5	4	4	1	5	5	1	2	6	6	3	4	2	2
	1115	6		6	4	4	6	4	5	1	3	5	1	6	6	4	2	2	4	5	2	5	2	5	5	5	5	5	5	2	5	4	2	5	2	2	5	4	4	2	3	2	4	4	5	4	1	1	2
	1116	6		4	4	2	2	1	5	1	5	2	5	4	4	2	4	5	5	5	1	6	6	1	2	3	4	6	2	4	1	1	2	2	2	5	1	6	5	5	5	1	5	2	2	2	5	2	3
	1117	6		2	4	5	4	5	4	2	3	5	5	3	5	2	2	4	2	4	6	4	5	4	2	4	5	5	5	1	1	4	2	5	4	4	1	5	3	5	3	4	4	1	5	1	1	2	5
	1118	6		3	1	4	4	5	6	2	5	6	4	2	1	4	1	2	4	2	2	4	5	1	5	2	6	1	1	2	1	3	1	4	4	2	5	6	4	5	3	6	4	1	2	6	2	5	1
	1119	6		4	6	5	5	4	3	4	2	5	4	3	4	2	5	1	6	4	3	2	2	2	2	6	2	6	3	4	3	3	1	5	5	4	1	4	5	5	4	6	3	5	2	6	3	2	3
	1120	6		2	4	3	5	5	3	6	4	1	2	2	4	2	4	5	1	2	5	3	2	5	1	3	6	5	5	2	4	5	5	4	2	1	5	6	1	5	3	1	2	2	6	5	2	5	3
	1121	6		5	4	6	5	5	4	5	4	4	6	5	6	1	4	1	4	4	4	5	2	5	2	2	1	2	2	5	3	4	1	3	5	2	2	2	6	4	4	2	1	5	5	5	1	6	5
	1122	6		2	1	3	6	5	6	4	5	2	5	2	6	4	4	1	5	2	6	2	2	5	3	1	5	5	1	3	4	2	1	5	2	4	6	2	1	2	5	1	6	4	5	4	1	1	4
	1123	6		1	4	1	4	5	2	5	2	1	4	3	5	1	5	2	1	4	6	2	3	3	4	5	1	4	2	5	1	4	2	2	4	6	4	4	2	5	3	4	2	2	6	6	4	4	5
	1124	6		1	5	4	2	4	4	3	4	6	5	5	2	2	5	4	2	2	5	1	6	4	4	2	5	1	2	1	2	1	3	5	5	2	6	5	2	4	6	5	2	2	1	4	6	1	2
	1125	6		4	6	6	4	5	1	4	3	4	5	5	4	2	1	2	4	1	2	2	1	2	1	5	4	5	1	4	2	4	1	1	6	1	6	5	2	4	2	2	5	4	4	2	1	2	2
	1126	6		2	4	3	3	5	2	3	2	4	5	5	4	1	2	6	2	5	1	5	5	2	5	2	4	5	4	3	1	1	1	5	2	5	1	5	2	6	5	4	2	5	1	2	5	2	2
	1127	6		4	1	4	2	4	6	2	1	5	2	2	5	2	3	5	4	1	2	2	2	1	5	5	2	2	4	5	4	5	2	2	4	5	5	6	2	2	2	4	4	5	4	1	6	3	5
	1128	6		4	6	1	3	3	5	5	3	1	2	5	1	3	4	1	5	3	2	5	2	5	4	2	2	5	1	3	1	6	5	5	4	2	5	4	6	5	3	1	5	3	3	2	4	3	4
	1129	6		5	5	6	4	3	3	3	5	5	2	3	2	2	2	5	4	5	2	5	5	1	5	4	6	2	4	5	2	4	5	5	6	2	4	5	4	5	5	5	6	2	5	3	4	5	5
	1130	6		1	4	5	3	2	2	4	1	3	6	6	5	2	5	4	6	3	4	4	1	1	3	2	5	3	4	2	3	3	5	2	2	1	3	1	5	5	5	4	5	5	1	4	5	2	1
	1131	6		5	1	3	4	6	5	4	4	5	6	2	2	4	3	4	6	1	6	5	4	5	4	3	5	2	5	5	5	2	1	1	1	4	5	3	4	2	2	6	1	2	4	6	2	1	4
	1132	6		2	2	6	2	4	2	6	1	5	5	4	3	2	3	3	5	2	3	4	5	5	3	2	6	3	1	2	3	3	4	3	5	3	5	2	3	2	5	2	3	2	2	1	4	2	2
	1133	6		6	4	4	5	3	3	2	2	2	5	4	3	1	2	4	6	5	5	2	5	2	2	1	5	1	1	2	5	5	3	6	6	2	1	4	4	1	5	2	4	2	5	2	1	1	3
	1134	6		6	4	2	5	4	2	1	1	2	2	2	5	4	6	2	2	5	6	2	2	1	4	5	5	1	5	3	6	1	5	4	4	2	5	6	4	1	5	1	3	4	4	5	5	3	1
	1135	6		5	2	2	4	6	2	4	2	5	5	2	3	4	5	6	1	1	1	4	4	5	3	3	1	2	4	4	3	4	5	5	6	2	5	4	2	1	5	4	5	6	5	6	3	2	1
	1136	6		1	1	3	2	2	4	3	4	5	4	4	5	5	5	3	6	4	4	6	1	1	1	5	5	5	2	1	1	2	2	2	5	6	6	5	5	5	3	4	6	2	4	5	6	5	1
	1137	6		3	4	4	5	5	4	5	4	4	6	2	6	5	2	2	2	1	1	5	4	3	4	6	3	1	5	6	2	2	2	1	4	3	2	1	1	3	4	4	2	1	1	6	5	4	1
	1138	6		2	3	5	2	3	6	3	3	3	5	6	6	3	1	2	4	2	1	2	4	2	4	5	2	5	1	6	6	2	6	4	4	2	3	5	4	5	1	5	2	6	1	2	2	2	4
	1139	6		2	2	3	4	2	5	5	5	2	6	6	5	1	3	3	4	5	5	5	2	4	4	1	2	4	2	5	4	5	4	2	2	5	1	4	1	2	1	4	4	1	4	2	5	1	5
	1140	6		6	5	5	5	2	5	5	4	4	2	5	1	4	6	5	2	5	1	5	3	5	1	6	4	2	1	6	1	3	1	4	6	4	5	5	4	6	1	3	6	3	1	4	2	2	3
	1141	6		5	2	4	5	4	6	3	4	5	1	5	6	3	6	4	2	3	5	1	4	4	5	5	5	3	1	1	4	5	5	6	5	3	3	6	6	3	5	1	4	3	3	4	4	4	2
	1142	6		2	4	1	4	4	5	2	6	2	4	5	5	2	2	4	6	2	5	4	4	5	2	3	5	2	2	2	5	5	6	5	3	5	1	4	1	2	2	1	1	4	6	3	4	3	1
	1143	6		6	5	6	5	4	3	1	3	4	3	6	4	3	1	2	5	1	5	4	6	5	2	5	5	6	4	1	2	4	4	1	4	2	5	4	4	4	4	6	2	5	4	2	6	2	2
	1144	6		1	3	5	3	5	4	5	5	2	3	2	5	1	6	1	4	4	4	1	6	2	4	2	2	2	2	5	2	4	5	6	1	4	4	5	5	2	3	5	4	5	1	1	5	1	6
	1145	6		1	6	4	1	4	5	5	5	5	2	1	3	2	6	2	5	5	1	2	1	2	1	1	5	2	2	5	4	4	5	2	5	3	2	5	4	2	5	1	5	4	4	5	4	1	5
	1146	6		2	5	1	2	4	5	2	1	5	4	5	4	5	1	5	2	2	4	1	5	2	4	3	1	3	5	3	5	4	2	2	3	4	1	5	1	5	2	4	5	4	5	1	6	3	1
	1147	6		5	2	3	5	6	5	4	2	5	2	2	6	4	4	5	5	5	5	4	5	5	2	2	1	4	3	3	2	5	5	1	2	5	5	2	2	3	5	1	3	2	3	1	2	2	4
	1148	6		5	4	4	3	3	5	5	4	5	6	4	5	2	5	1	5	3	5	1	5	4	5	5	5	6	4	4	5	2	2	2	5	3	1	2	5	6	5	1	2	2	5	2	1	2	1
	1149	6		4	5	6	5	2	5	1	2	3	6	3	4	4	5	4	5	5	4	2	3	5	4	2	5	2	6	2	4	3	2	1	4	4	5	2	3	5	3	5	2	6	4	5	5	2	2
	1150	6		5	2	6	2	5	1	2	5	1	2	2	3	4	2	5	1	5	5	6	4	2	5	1	5	1	5	5	3	4	4	4	4	2	2	1	5	2	6	4	2	2	6	5	1	5	2
	1151	6		4	5	5	2	5	4	3	5	5	2	5	1	5	4	4	5	3	5	5	2	6	5	1	2	2	2	2	6	5	5	4	2	4	5	2	5	3	2	5	3	1	6	4	4	3	4
	1152	6		1	1	4	1	5	1	5	2	1	2	1	4	5	6	2	1	1	4	2	1	4	4	2	6	5	5	1	6	5	3	3	5	4	1	5	4	2	5	2	1	5	4	2	2	4	6
	1153	6		3	5	4	5	2	6	6	1	4	2	2	5	1	6	6	2	4	4	2	5	5	1	2	5	6	2	2	4	5	1	3	3	3	4	2	3	4	4	4	1	2	6	5	4	5	6
	1154	6		2	2	1	2	1	2	2	2	5	2	5	3	1	4	2	4	5	1	5	2	2	4	1	3	4	2	2	5	2	1	4	6	1	4	1	1	1	1	2	2	5	2	6	5	5	1
	1155	6		5	4	5	4	2	6	2	6	5	2	2	5	2	3	4	4	4	2	2	1	5	2	5	2	2	3	2	5	4	1	5	4	5	5	4	3	4	5	4	3	4	3	3	2	4	2
	1156	6		3	6	2	5	5	5	5	2	2	4	5	5	1	4	2	1	4	5	5	1	6	5	5	1	2	4	5	4	2	2	1	4	2	6	2	4	2	5	2	5	5	1	2	4	2	3
	1157	6		6	2	4	5	2	5	6	5	5	2	4	2	6	4	1	4	1	5	2	3	1	3	6	4	5	4	5	6	5	1	6	5	4	2	6	1	3	6	2	5	4	5	4	2	2	6
	1158	6		5	5	5	2	2	5	1	4	2	5	5	5	4	6	4	5	4	2	1	1	5	3	5	4	1	4	1	2	2	6	1	4	4	6	2	2	4	5	2	1	2	2	5	6	1	5
	1159	6		1	6	5	4	3	4	4	2	1	5	5	5	2	6	6	1	4	4	6	4	5	1	1	5	1	4	5	2	6	1	3	2	3	4	1	1	1	3	5	6	2	1	2	5	1	6
	1160	6		5	2	2	5	4	6	2	4	6	6	4	5	5	6	6	4	4	3	2	6	2	2	2	5	5	4	5	6	2	3	5	6	1	6	4	2	5	5	5	4	4	3	5	5	4	2
	1161	6		1	4	5	6	5	5	1	3	4	6	2	6	4	1	2	5	1	3	5	1	5	5	1	2	6	3	6	1	5	6	2	5	1	2	1	6	6	6	2	5	4	5	2	4	2	5
	1162	6		1	5	3	3	2	2	5	4	2	5	1	6	1	4	2	1	1	1	6	5	4	2	2	3	4	2	6	6	5	4	2	1	2	2	1	3	3	5	2	3	6	2	4	2	5	4
	1163	6		5	2	4	4	5	6	5	4	5	5	6	5	2	4	3	2	3	4	5	5	5	5	3	2	5	3	1	4	6	2	4	6	1	5	5	6	6	6	1	5	2	5	5	4	6	5
	1164	6		5	2	5	2	1	1	5	3	1	5	3	4	5	1	5	2	6	6	2	1	6	4	5	5	5	5	6	5	5	1	2	1	2	2	3	2	5	5	6	4	3	6	4	5	4	3
	1165	6		3	3	2	2	5	6	3	6	2	1	2	1	2	4	1	6	1	4	1	3	3	4	5	5	5	4	1	5	6	1	2	5	5	1	5	6	4	1	1	1	1	3	6	4	5	1
	1166	6		2	2	4	5	2	2	2	4	5	2	5	1	3	1	1	5	1	1	4	6	3	5	3	2	1	2	5	4	5	4	4	2	5	5	2	2	6	6	5	5	1	6	5	4	4	4
	1167	6		4	2	2	3	5	6	5	2	2	5	6	5	5	4	5	5	5	5	2	2	1	6	5	6	2	5	2	3	5	1	4	2	4	3	5	4	2	1	2	2	1	3	5	1	5	5
	1168	6		4	2	6	1	1	4	6	4	1	2	4	5	2	2	6	2	5	1	5	3	2	2	2	5	3	5	4	5	2	4	2	5	3	1	5	5	5	1	5	5	1	6	6	4	5	5
	1169	6		2	2	2	5	3	3	5	5	5	6	2	4	2	5	5	5	2	5	5	1	6	1	4	5	1	4	1	3	5	5	2	6	1	2	2	5	1	6	5	5	4	4	2	5	3	2
	1170	6		4	1	4	1	2	4	2	2	2	2	2	2	4	4	1	2	4	2	2	4	2	5	1	2	4	2	1	1	5	4	2	3	1	2	3	2	1	1	5	5	4	6	4	5	5	1
	1171	6		5	5	5	2	5	4	5	2	5	1	4	1	3	5	1	1	4	6	2	5	4	5	1	2	5	3	4	2	5	2	2	4	5	1	5	5	2	2	2	3	6	2	5	5	3	2
	1172	6		5	2	5	1	3	5	4	4	1	2	1	4	1	4	5	5	6	5	5	6	3	4	5	5	2	6	5	1	1	4	5	5	4	4	6	4	3	1	5	2	3	1	2	1	5	3
	1173	6		2	5	4	2	1	2	6	1	5	5	5	5	5	5	2	6	1	4	6	1	2	3	1	5	1	5	2	1	4	4	4	2	5	5	5	6	5	4	1	1	1	6	1	5	1	6
	1174	6		2	4	1	2	6	1	2	3	4	5	5	5	6	4	5	4	2	5	1	5	2	4	3	6	5	1	4	1	2	5	4	4	1	5	4	2	1	1	3	4	6	5	3	6	4	5
	1175	6		4	2	5	5	3	5	4	4	3	1	5	2	5	4	1	6	1	4	4	6	4	5	6	1	1	2	5	2	5	6	6	4	3	5	1	1	5	2	2	4	5	5	2	5	1	4
	1176	6		2	4	6	6	2	2	2	3	4	5	2	3	6	5	5	2	1	4	1	2	4	1	5	2	5	2	2	3	5	2	5	6	4	4	2	2	5	4	2	5	3	5	4	1	4	2
	1177	6		5	1	4	4	3	2	4	4	4	4	1	6	5	2	4	4	3	3	5	2	2	5	5	6	6	5	6	6	2	6	5	2	4	3	1	5	5	1	1	4	5	6	2	5	1	1
	1178	6		1	4	1	5	4	2	6	4	4	5	4	5	4	1	2	4	5	1	5	4	1	2	6	5	4	5	2	2	5	5	4	2	3	5	3	5	2	5	4	1	5	2	1	5	6	3
	1179	6		4	6	2	1	3	5	1	5	5	5	5	5	1	5	2	5	5	3	1	4	2	2	4	5	4	5	2	2	5	3	4	5	5	4	2	2	5	5	2	6	5	2	2	4	3	4
	1180	6		1	6	4	5	6	5	1	3	1	4	5	6	5	5	2	2	6	4	2	5	1	4	4	1	5	3	4	1	3	2	1	1	5	2	5	3	5	4	2	4	4	2	4	2	4	5
	1181	6		5	2	5	6	4	1	4	1	6	4	6	5	4	5	2	5	5	2	3	6	6	5	5	5	5	5	4	2	4	4	1	1	2	5	5	5	5	2	2	5	1	1	5	5	2	2
	1182	6		4	1	6	2	3	2	5	3	2	5	5	5	2	4	3	3	2	2	5	5	1	5	6	2	5	2	4	4	4	1	2	1	6	4	2	4	4	1	2	4	6	6	5	5	4	6
	1183	6		6	3	4	5	5	4	1	4	5	1	4	5	1	5	6	4	5	1	1	1	1	4	2	3	2	5	2	2	1	2	5	5	3	6	5	1	5	5	2	5	6	3	6	5	6	3
	1184	6		2	2	2	4	1	4	5	4	1	2	3	2	5	3	4	5	1	5	4	5	4	2	4	5	3	5	4	1	4	6	1	5	1	4	5	4	5	4	2	5	2	5	5	5	6	3
	1185	6		6	1	4	4	1	4	4	5	6	5	5	2	5	4	4	3	4	2	2	3	5	1	2	2	2	3	5	6	5	1	4	6	1	4	4	6	1	6	5	2	1	4	2	3	2	5
	1186	6		2	5	1	6	4	5	4	4	3	1	4	3	4	3	2	1	2	1	4	6	3	5	2	5	5	6	3	5	1	2	2	4	5	5	5	6	4	5	2	5	2	2	6	2	6	2
	1187	6		5	1	5	1	5	2	4	5	2	5	2	1	4	2	5	5	5	2	2	4	1	2	5	4	2	6	3	5	4	4	2	4	5	6	3	3	5	5	5	2	1	2	2	5	6	5
	1188	6		2	5	5	5	5	5	4	3	5	5	4	5	2	1	5	6	1	4	2	1	3	2	2	4	2	2	6	6	5	3	3	2	4	5	4	5	1	2	2	1	1	4	3	4	1	3
	1189	6		2	2	4	2	3	6	5	5	2	3	3	2	6	5	1	2	3	2	5	2	2	6	2	3	5	4	5	2	4	5	4	2	2	4	1	3	5	3	5	2	5	5	2	5	1	1
	1190	6		2	2	6	1	2	5	6	4	3	3	3	5	6	5	1	1	1	4	4	1	2	5	2	1	2	4	1	2	6	4	5	1	2	3	1	1	5	2	5	2	2	3	4	5	2	5
	1191	6		2	6	2	1	2	1	3	2	4	2	5	4	5	1	2	4	6	5	2	5	5	5	2	1	3	1	5	1	3	1	4	1	5	1	2	2	6	1	2	4	3	2	2	2	4	1
	1192	6		6	4	5	1	5	1	5	2	1	5	2	5	2	5	1	5	5	3	4	6	6	4	5	1	4	4	1	1	4	1	1	6	1	1	1	2	4	4	2	3	2	2	6	2	6	1
	1193	6		4	5	3	3	3	6	5	5	6	2	3	4	1	2	2	3	4	5	4	2	5	5	6	2	5	5	5	2	4	1	2	5	6	1	6	4	1	4	5	1	4	2	5	3	5	3
	1194	6		4	6	1	5	3	5	6	5	3	1	4	2	2	5	6	1	5	5	5	5	5	4	1	1	3	5	2	2	6	5	2	1	5	5	3	2	5	1	3	2	1	2	4	4	4	4
	1195	6		3	1	2	5	1	2	6	2	5	2	1	3	2	5	5	2	4	4	4	1	5	1	2	2	3	3	5	5	2	2	3	5	1	4	6	5	5	5	3	2	1	5	2	3	5	5
	1196	6		2	1	1	4	5	4	1	5	2	6	1	3	4	4	1	3	1	2	1	1	2	2	2	5	6	1	5	1	1	5	5	2	5	6	5	4	4	5	5	5	6	4	2	3	1	4
	1197	6		4	3	2	1	2	5	2	6	3	1	2	6	4	2	4	5	6	4	5	5	5	3	5	5	3	4	5	5	2	2	4	2	2	4	5	1	2	5	6	1	1	5	5	4	1	5
	1198	6		5	1	4	2	4	4	3	3	6	1	2	5	2	1	2	1	2	2	5	5	2	4	1	6	2	4	1	1	1	4	5	1	2	3	5	3	5	2	5	5	5	4	4	2	3	2
	1199	6		1	5	4	3	5	5	4	5	2	4	6	2	5	2	2	4	6	5	5	2	1	2	3	1	4	2	5	6	4	2	4	2	4	6	5	5	1	5	4	4	2	5	4	1	3	2
	1200	6		2	2	1	5	2	5	2	6	6	4	2	5	5	6	1	5	2	4	1	2	5	5	2	2	1	4	4	1	2	1	1	6	1	5	5	2	2	2	2	4	2	2	2	1	5	2
	1201	6		3	4	6	6	1	5	4	5	4	5	5	3	5	5	5	1	4	2	5	4	4	5	6	5	2	1	2	5	4	4	6	5	1	4	2	4	4	6	6	4	4	5	3	1	4	1
	1202	6		1	1	1	5	5	3	3	2	5	5	1	5	6	5	5	2	5	6	3	2	4	4	5	5	2	5	5	1	5	5	6	5	3	2	3	2	2	2	2	4	4	2	2	2	4	4
	1203	6		6	2	3	5	6	4	5	6	4	2	2	4	1	5	1	5	6	2	3	5	4	6	5	6	6	2	3	6	5	6	2	6	5	4	2	1	5	2	3	2	5	3	5	2	5	2
	1204	6		5	5	5	4	5	4	5	2	5	5	4	1	2	3	4	4	4	4	5	5	1	4	5	5	5	3	5	5	5	6	6	1	3	4	5	5	4	5	2	2	2	6	5	3	1	4
	1205	6		4	1	5	6	1	5	5	3	5	2	6	5	3	5	4	1	5	5	5	5	5	4	5	5	5	6	3	2	3	3	2	2	6	1	2	6	4	6	4	3	4	2	3	4	5	2
	1206	6		3	4	4	4	6	5	5	2	3	4	5	5	4	1	4	2	1	5	3	6	2	5	4	3	5	5	5	1	2	2	2	4	1	5	2	2	1	5	4	1	1	4	6	2	4	4
	1207	6		2	3	2	2	4	2	2	4	5	1	1	1	1	5	2	2	1	1	2	3	2	3	4	1	2	3	3	6	2	5	5	3	2	6	5	2	5	3	5	4	3	3	2	4	6	1
	1208	6		5	4	3	5	5	4	1	1	3	1	4	4	5	4	5	3	5	2	2	4	2	4	2	4	1	2	3	1	5	3	2	3	4	3	4	5	2	4	5	1	5	6	6	5	4	5
	1209	6		4	5	2	3	4	4	1	6	2	5	2	2	3	2	5	5	2	2	4	2	4	4	6	2	5	2	5	5	4	2	5	1	3	4	2	4	2	2	5	5	2	5	5	4	3	2
	1210	6		5	6	2	2	5	2	3	5	1	4	5	4	5	2	1	5	4	5	1	5	3	3	6	5	2	2	6	2	5	2	5	5	4	1	5	5	5	2	4	4	5	1	2	5	2	5
	1211	6		5	2	1	2	5	2	5	2	4	5	5	5	4	2	5	2	5	5	6	4	1	2	1	2	1	6	4	5	1	5	4	1	4	2	4	3	6	1	6	1	4	6	5	6	2	4
	1212	6		1	5	3	4	5	5	5	4	5	5	6	6	5	2	1	5	1	3	4	2	1	4	4	2	5	2	4	4	2	1	5	2	1	5	4	2	4	4	2	3	5	1	2	4	1	4
	1213	6		5	4	2	5	4	3	2	2	6	1	5	3	4	5	4	2	3	5	5	6	4	5	2	2	5	2	6	3	5	2	3	5	5	5	5	2	5	5	5	2	4	5	1	3	4	6
	1214	6		5	6	5	1	5	4	1	2	3	1	4	5	5	5	4	5	5	5	3	5	5	1	6	5	4	4	6	1	1	5	2	5	2	4	2	3	5	4	5	6	5	4	5	4	2	5
	1215	6		5	3	2	1	1	1	6	6	4	5	1	6	2	4	3	4	2	3	3	6	2	6	5	3	2	5	2	2	5	4	2	4	3	5	2	2	2	5	2	5	4	5	5	6	4	4
	1216	6		4	2	2	4	3	6	6	4	3	4	5	4	5	4	5	5	5	2	4	2	2	2	3	1	2	4	1	2	6	5	4	1	4	1	4	5	2	5	4	1	4	6	2	5	2	4
	1217	6		3	5	5	1	1	5	5	4	5	1	5	2	2	3	1	3	2	6	3	4	5	1	6	2	5	2	2	2	3	3	2	5	6	5	5	5	4	5	2	4	4	5	5	2	2	1
	1218	6		2	2	4	3	2	2	5	5	2	1	6	4	1	2	3	5	4	2	4	2	3	5	4	5	3	2	2	1	5	5	5	5	4	4	5	2	1	4	5	5	4	4	6	2	6	4
	1219	6		2	3	1	4	3	5	4	2	4	3	5	6	5	4	5	4	6	3	4	3	5	6	1	2	5	2	6	1	3	5	1	5	4	5	4	4	1	2	1	1	4	6	1	5	4	5
	1220	6		4	2	4	1	5	4	4	2	2	6	1	5	1	1	1	4	5	1	5	1	5	1	5	1	1	2	5	2	4	2	5	4	6	1	5	5	5	5	1	1	6	4	1	5	2	4
	1221	6		5	3	6	4	4	4	5	4	6	4	2	3	4	6	4	4	2	3	1	3	6	4	4	3	6	1	2	5	4	2	5	4	6	1	2	4	2	2	4	5	2	2	3	1	4	2
	1222	6		5	5	5	1	5	4	2	5	2	4	4	6	5	5	2	5	2	6	4	5	1	4	3	5	1	2	1	5	2	2	4	4	4	1	3	1	2	2	5	1	5	5	1	4	1	1
	1223	6		4	5	4	2	5	1	5	4	5	2	4	5	4	1	5	5	2	4	1	4	4	3	5	4	2	3	4	2	4	5	6	3	1	2	3	4	1	5	5	4	2	5	1	1	5	4
	1224	6		2	2	1	6	2	5	1	4	5	2	5	2	6	5	2	2	4	1	6	2	2	5	1	5	3	1	1	1	4	2	6	1	1	3	4	1	6	4	4	2	4	5	1	2	6	6
	1225	6		5	4	5	5	3	4	5	1	5	2	3	6	5	4	1	5	5	5	5	2	6	4	5	6	5	2	3	1	1	1	5	2	5	2	5	4	2	4	1	1	1	4	2	2	3	5
	1226	6		6	3	2	4	3	5	6	1	6	5	4	5	2	4	4	6	1	4	2	4	2	2	5	1	1	5	3	5	4	6	5	5	2	5	6	6	4	2	4	5	1	4	3	6	3	5
	1227	6		6	3	1	5	6	1	5	5	4	1	1	2	2	4	5	6	6	5	6	2	1	5	5	2	1	1	5	1	4	3	4	6	4	3	1	5	4	6	2	5	5	6	5	5	2	4
	1228	6		6	1	5	4	2	2	2	5	5	3	4	2	1	5	6	3	4	5	1	5	1	2	6	4	4	5	2	2	5	4	2	4	1	4	2	3	1	2	4	6	3	3	2	5	4	4
	1229	6		5	6	4	2	5	2	4	2	4	4	2	5	3	4	6	3	1	2	2	5	1	1	4	3	5	6	5	6	5	5	4	2	1	5	2	5	2	5	2	2	2	4	4	5	4	4
	1230	6		5	3	4	2	2	5	6	5	5	6	3	6	1	2	4	3	5	2	5	2	4	5	2	1	4	2	2	2	1	5	1	2	6	2	5	6	5	4	5	3	5	2	6	5	2	1
	1231	6		6	5	2	4	1	2	1	5	4	5	5	4	3	3	6	2	4	4	3	3	5	2	4	1	4	1	5	5	5	5	1	2	1	3	5	4	5	5	2	5	2	5	5	1	2	2
	1232	6		2	1	5	5	4	4	5	2	4	4	2	5	5	5	5	6	6	4	4	3	3	1	5	4	4	6	3	2	5	4	5	2	6	3	4	1	1	4	1	2	4	1	2	5	1	5
	1233	6		4	2	4	4	2	5	3	1	5	2	5	5	4	4	2	5	4	1	1	1	2	3	4	1	4	5	1	6	5	5	4	2	1	2	4	4	1	5	5	6	5	3	4	5	3	5
	1234	6		2	4	5	4	1	6	3	5	5	1	2	5	1	4	5	5	2	3	2	5	4	2	4	4	2	4	5	3	6	4	2	2	2	1	4	5	2	2	4	5	1	3	5	4	4	3
	1235	6		4	5	5	1	5	3	4	1	6	5	1	1	4	4	5	6	1	5	2	4	1	1	6	4	1	4	5	4	2	1	3	1	4	5	5	5	5	5	1	2	1	4	4	1	2	2
	1236	6		4	3	3	5	5	5	4	4	4	2	5	2	1	2	5	4	5	2	5	5	3	1	2	5	2	5	2	5	1	2	2	4	5	5	5	2	2	2	6	4	2	5	2	2	2	5
	1237	6		5	2	2	3	2	2	2	6	2	2	1	1	2	4	1	2	4	1	5	3	5	6	2	4	4	4	3	2	3	5	6	2	2	5	5	2	2	2	1	6	2	4	3	4	1	5
	1238	6		5	5	2	3	1	5	3	5	5	4	1	5	5	4	6	5	1	6	5	5	5	5	6	5	1	2	1	5	5	4	5	2	6	4	1	2	5	5	2	5	4	3	5	5	2	5
	1239	6		5	2	2	4	4	6	5	2	5	4	3	4	1	4	5	5	4	5	3	5	5	4	2	5	1	3	1	4	4	4	5	5	3	5	5	1	3	5	5	6	3	2	5	5	4	2
	1240	6		5	1	5	1	5	2	4	6	2	6	2	6	4	2	5	3	5	1	1	5	6	5	2	2	4	5	6	4	5	3	2	2	3	4	1	5	6	3	3	4	1	1	5	1	5	5
	1241	6		5	6	5	5	5	2	6	5	1	1	5	5	5	4	5	1	6	4	5	6	4	2	5	5	2	4	3	1	5	5	4	4	6	4	2	4	4	1	5	4	5	5	2	6	3	3
	1242	6		5	5	2	2	1	1	3	4	4	3	5	2	3	5	2	2	5	6	1	3	1	4	5	3	6	2	5	5	4	1	2	2	1	3	5	6	2	4	2	6	5	4	1	2	3	6
	1243	6		4	2	5	2	1	4	2	2	3	6	6	4	2	1	4	6	3	4	5	5	5	4	3	3	3	5	5	5	2	5	1	1	4	3	2	6	1	5	5	1	5	5	2	1	5	4
	1244	6		2	5	5	5	1	5	5	5	1	1	4	6	5	2	3	6	5	1	4	6	2	1	5	4	2	5	4	1	2	2	5	1	2	5	4	3	5	5	1	4	2	6	3	4	1	3
	1245	6		4	1	5	2	2	5	2	5	5	1	6	4	4	5	5	5	3	4	6	1	5	4	3	6	2	1	6	4	5	5	4	5	2	6	4	4	4	4	3	4	2	6	5	2	4	5
	1246	6		5	4	5	2	6	5	5	5	1	2	3	5	1	1	5	5	1	4	4	1	5	1	4	1	5	1	6	3	6	5	1	3	2	6	5	1	2	4	6	2	5	5	4	5	6	4
	1247	6		5	6	5	2	5	5	5	1	6	3	5	2	5	2	6	5	4	4	1	5	4	6	3	2	5	4	5	5	4	2	1	2	5	6	1	5	6	5	3	2	1	2	4	6	3	5
	1248	6		2	2	5	2	4	6	2	4	2	2	5	6	5	2	5	2	2	1	5	6	3	6	1	5	6	5	5	4	3	1	5	4	5	4	4	5	4	4	5	4	3	5	4	4	6	2
	1249	6		1	6	5	1	2	2	2	4	2	3	4	2	4	6	5	1	2	4	5	4	4	3	4	3	1	2	1	5	1	6	4	1	1	2	4	2	2	6	4	5	4	6	5	2	2	4
	1250	6		3	3	2	3	3	5	6	2	2	2	4	2	2	1	2	4	2	3	3	4	5	5	1	4	2	5	5	4	3	1	5	2	2	2	2	4	4	6	6	6	1	5	1	4	5	5
	1251	6		5	3	5	6	4	6	2	2	4	5	5	5	4	2	4	5	4	5	5	5	5	4	3	1	5	5	5	1	4	3	5	4	4	5	5	4	4	3	1	3	2	5	5	2	6	4
	1252	6		2	6	1	5	4	5	5	1	5	2	4	1	3	4	1	5	4	1	5	5	3	6	5	5	5	3	6	5	1	4	3	4	4	6	4	2	5	3	3	3	1	3	6	5	5	5
	1253	6		5	6	5	5	5	5	5	2	4	4	1	2	5	3	2	1	6	4	5	2	1	3	4	4	4	3	5	2	4	1	4	2	2	2	3	5	6	5	5	2	5	2	1	1	6	1
	1254	6		2	2	4	4	3	4	2	5	5	5	1	1	5	3	4	5	4	1	1	3	4	4	1	4	5	5	4	1	5	4	2	5	4	5	5	1	4	6	5	5	5	1	1	1	1	5
	1255	6		5	5	4	5	1	5	2	6	3	5	3	6	2	2	5	2	4	1	5	6	2	5	4	1	5	4	3	3	3	6	4	5	4	5	2	5	3	1	2	3	5	4	2	5	3	3
	1256	6		5	2	5	4	6	3	4	2	3	2	2	4	5	4	4	4	5	5	5	6	4	6	5	4	5	5	5	6	3	3	3	5	4	4	5	3	5	5	2	2	2	2	1	5	2	2
	1257	6		3	4	1	2	2	3	5	3	5	1	5	4	1	1	5	5	4	5	5	2	5	2	2	5	5	4	4	1	1	5	4	6	2	6	1	5	6	5	5	3	2	2	2	4	4	5
	1258	6		1	5	5	1	6	5	5	4	5	4	5	4	5	5	4	2	4	1	2	4	2	5	4	5	4	6	1	5	4	6	4	4	5	5	2	2	5	1	4	2	1	6	3	5	2	2
	1259	6		3	2	4	1	3	1	1	2	3	2	5	6	2	1	2	6	1	5	3	2	2	1	1	1	6	5	4	6	4	2	1	2	1	4	2	3	1	1	3	4	5	1	5	5	3	3
	1260	6		4	6	1	5	1	6	2	4	2	2	5	1	4	4	4	3	1	3	5	2	3	6	2	6	5	5	5	3	2	1	2	5	4	5	5	5	3	4	5	5	4	4	6	2	5	4
	1261	6		5	4	1	2	2	4	5	5	2	6	5	1	4	5	3	3	1	1	2	5	6	5	5	1	5	1	2	4	4	2	3	6	1	4	6	5	3	4	2	2	3	4	3	3	5	3
	1262	6		5	5	2	1	5	2	2	2	5	5	2	4	2	4	4	4	6	5	5	6	1	3	4	4	6	4	6	5	5	3	2	5	6	1	4	1	2	2	4	4	4	2	5	1	5	4
	1263	6		4	4	1	2	4	5	5	2	2	5	2	5	1	5	6	2	4	5	2	2	5	1	4	3	4	2	2	3	2	4	2	4	5	2	1	5	3	4	5	4	3	5	1	2	5	5
	1264	6		4	6	5	2	2	6	5	3	1	6	2	5	3	6	5	2	1	5	5	2	2	5	6	5	5	5	2	5	5	1	1	2	3	1	5	5	5	5	4	1	4	3	6	3	5	4
	1265	6		3	2	5	2	2	2	5	3	4	5	6	2	1	2	5	4	5	5	2	1	2	5	1	3	2	5	3	1	2	6	6	2	2	2	4	1	5	5	6	4	2	6	5	6	3	6
	1266	6		4	2	6	1	1	3	2	4	1	3	3	4	3	5	4	2	5	2	4	2	2	3	4	1	2	5	5	5	5	5	4	3	2	2	4	3	2	1	5	6	4	5	5	1	4	1
	1267	6		4	5	3	5	2	4	4	3	2	1	5	2	2	2	1	4	4	2	3	3	1	3	2	2	3	3	5	4	2	2	2	2	5	5	2	3	5	2	5	5	5	6	2	6	1	4
	1268	6		5	1	1	6	5	1	5	3	4	5	1	5	5	6	2	1	1	1	2	1	1	3	1	5	6	5	1	1	3	5	1	6	2	5	5	2	2	2	4	4	5	2	1	1	5	5
	1269	6		6	2	1	4	3	4	4	5	2	1	4	5	2	5	1	5	5	4	3	4	5	6	4	2	6	6	6	2	5	2	1	5	2	4	2	2	2	2	4	2	1	1	2	5	6	2
	1270	6		4	2	1	2	2	5	2	2	4	3	2	2	4	5	3	5	6	2	5	4	4	6	5	1	3	4	1	5	2	3	2	1	5	6	1	4	3	4	6	1	2	5	5	5	5	6
	1271	6		5	4	2	5	5	2	1	4	1	3	5	2	6	4	4	6	4	5	3	5	5	5	2	4	2	3	5	4	3	5	1	4	6	5	5	2	1	4	5	5	3	2	4	5	4	5
	1272	6		3	2	3	1	5	2	5	6	5	1	3	4	5	6	1	3	5	2	4	4	4	6	5	3	3	6	4	5	4	4	2	1	5	2	5	4	2	4	1	2	2	6	6	5	3	3
	1273	6		5	4	5	2	2	5	3	4	5	5	5	4	2	1	1	1	5	4	5	4	5	1	5	1	4	1	2	1	4	5	3	2	6	5	2	2	5	4	1	1	4	6	4	2	4	4
	1274	6		5	4	4	4	6	5	5	5	4	4	5	1	3	1	4	6	5	5	4	1	2	3	2	4	2	2	1	1	2	4	3	5	2	5	4	2	5	1	4	5	6	5	1	5	6	3
	1275	6		2	2	1	1	6	2	4	5	3	1	5	6	1	4	4	2	5	5	6	4	3	1	1	1	6	5	1	5	5	3	1	2	1	4	2	2	4	5	5	4	4	2	4	2	4	4
	1276	6		3	4	2	2	3	6	2	1	1	6	5	2	5	5	5	5	4	5	6	4	5	1	4	4	5	2	5	4	1	1	4	5	1	5	5	6	5	4	1	4	5	4	5	5	1	3
	1277	6		2	4	5	5	5	4	1	6	5	5	3	4	5	5	1	2	5	5	1	5	1	3	5	2	2	5	2	4	5	2	5	3	1	4	5	2	4	5	5	4	5	1	6	1	6	5
	1278	6		2	1	2	6	6	4	2	4	1	4	2	4	3	4	1	6	6	2	4	1	1	2	5	2	4	4	5	2	2	2	1	1	6	4	6	1	4	2	5	3	5	2	5	5	2	2
	1279	6		1	4	6	4	4	1	6	5	2	6	1	6	4	2	2	5	2	3	5	4	4	3	2	5	1	6	3	2	5	2	2	3	5	4	4	1	2	1	5	4	4	4	4	5	5	2
	1280	6		1	2	1	2	4	2	6	5	6	2	3	5	2	4	2	5	1	4	5	5	3	2	5	5	5	2	2	6	2	4	6	3	1	4	2	6	4	1	5	2	4	2	6	6	5	1
	1281	6		4	1	5	2	5	6	5	5	6	6	5	4	3	2	4	2	2	6	5	3	5	5	5	2	3	2	3	2	4	2	5	5	5	4	6	2	2	2	3	4	2	5	5	5	2	3
	1282	6		6	4	3	6	2	4	4	5	5	6	5	5	2	5	6	5	5	5	4	2	5	2	6	1	2	5	2	4	5	1	3	5	6	4	5	3	1	1	2	4	3	1	5	1	5	4
	1283	6		5	1	1	6	4	5	2	6	2	6	3	2	5	2	3	2	4	4	4	6	1	2	1	4	2	6	2	3	3	6	4	2	5	6	5	5	2	2	3	5	3	5	5	5	4	6
	1284	6		1	3	5	5	6	4	5	4	5	6	5	1	4	5	1	5	5	5	2	4	1	5	2	5	3	2	5	5	5	5	1	5	1	3	1	4	3	3	5	4	5	1	4	4	1	2
	1285	6		2	5	4	2	3	5	3	2	3	4	4	2	4	4	2	4	2	2	6	2	3	4	5	3	4	5	2	5	3	2	1	5	5	5	4	6	5	3	6	2	2	2	2	6	4	2
	1286	6		6	5	2	5	2	2	4	4	1	6	5	2	4	3	2	4	4	1	1	6	1	2	2	2	1	5	2	6	2	1	4	4	2	2	5	5	3	1	4	5	1	5	1	4	6	5
	1287	6		5	1	6	5	5	5	2	4	4	5	5	1	6	3	5	2	5	2	6	1	1	6	4	2	2	5	5	5	5	3	1	4	2	5	1	2	2	6	5	5	5	2	4	5	5	1
	1288	6		1	6	3	6	4	4	4	5	1	1	6	5	5	4	4	5	5	6	1	5	1	4	2	1	2	5	1	1	4	6	6	5	1	1	3	3	2	3	2	5	5	4	3	5	4	5
Li [17]	1	1		4	4	3	3	4	5	3	5	2	5	1	2	3	5	1	1	1	6	5	4	5	4	5	3	4	5	5	2	2	2	5	5	4	3	3	5	3	1	1	6	2	5	4	5	6	6
	2	1		5	5	5	6	5	3	4	2	4	4	6	3	5	3	2	5	4	6	5	4	5	5	1	5	1	5	2	5	3	2	2	1	1	2	5	5	5	6	3	2	6	2	2	5	1	2
	3	1		2	6	2	4	4	4	3	4	4	2	2	4	3	4	3	4	6	1	2	5	1	1	4	3	5	1	2	3	2	6	5	2	2	6	4	3	5	6	2	1	2	6	3	2	1	2
	4	1		5	6	4	1	2	2	2	5	5	5	2	2	2	4	1	5	2	1	4	2	1	1	2	5	2	2	2	1	5	1	4	4	6	5	1	1	4	2	4	1	2	5	5	1	2	4
	5	1		2	1	2	3	1	6	4	1	4	5	1	6	6	3	2	1	6	5	2	5	4	2	5	5	1	4	1	4	2	5	5	2	5	2	3	1	5	5	2	4	5	4	2	4	4	4
	6	1		6	4	1	5	3	5	5	5	3	5	1	1	2	5	1	5	1	4	5	6	4	4	3	2	5	3	5	2	2	2	5	1	6	5	5	6	5	2	3	5	2	6	6	2	4	3
	7	1		6	4	4	1	4	1	1	6	5	5	2	5	2	6	4	1	5	6	3	5	6	6	1	6	5	2	4	3	1	2	3	6	1	4	2	5	3	4	2	1	5	1	6	4	3	5
	8	1		2	5	5	2	2	6	1	2	4	3	3	1	5	2	5	5	1	4	1	5	3	2	1	5	2	6	3	5	1	2	5	3	5	3	2	4	5	5	2	4	2	5	2	2	2	2
	9	1		1	5	5	4	5	2	3	5	2	1	4	2	2	5	5	4	4	5	6	5	5	4	5	1	4	4	2	1	2	6	2	4	4	6	5	2	2	2	4	2	5	5	6	3	4	6
	10	1		6	6	2	1	1	1	6	2	5	2	4	3	5	5	1	2	5	6	4	3	2	2	6	5	3	5	5	5	4	5	6	1	4	4	2	4	4	2	3	1	5	5	4	5	6	2
	11	1		5	6	4	5	3	5	4	5	3	1	4	4	5	4	1	3	5	2	2	6	5	5	4	1	3	3	6	1	4	4	5	5	4	4	2	4	6	5	2	5	4	2	4	4	2	6
	12	1		1	5	4	4	2	5	3	2	2	5	5	1	5	5	5	5	5	2	5	4	2	5	4	4	4	1	5	4	1	4	3	5	5	5	2	5	2	5	6	5	5	2	5	5	3	5
	13	1		2	3	5	6	1	5	4	5	1	2	5	2	3	5	4	4	2	4	4	3	6	3	2	4	4	6	1	2	4	6	3	6	2	4	2	6	1	4	3	5	1	6	2	2	5	4
	14	1		5	1	3	5	4	5	5	1	2	2	1	2	6	2	5	2	1	6	4	5	4	2	5	5	2	4	4	4	6	5	4	1	1	5	5	2	2	2	4	3	2	1	2	4	5	5
	15	1		1	2	5	1	6	5	5	1	1	2	1	1	5	1	4	5	1	5	2	2	5	6	3	4	2	2	4	5	3	6	4	4	3	4	2	1	6	5	3	5	2	3	2	6	4	5
	16	1		1	4	1	4	4	2	2	2	6	2	2	3	3	6	2	3	6	1	1	5	1	1	2	2	2	4	3	6	1	5	4	5	2	4	4	1	2	1	6	2	6	5	4	3	4	6
	17	1		1	5	2	3	6	4	2	5	5	5	3	1	3	3	5	4	1	5	5	2	2	5	5	2	1	4	1	5	2	2	5	5	5	5	5	1	2	3	4	1	4	3	3	3	5	5
	18	1		5	5	5	5	4	5	1	1	3	5	4	2	2	2	4	2	4	4	6	5	2	5	5	2	2	6	5	5	4	5	2	3	4	5	3	2	3	2	2	5	2	5	4	1	1	2
	19	1		3	1	4	1	4	4	3	1	5	3	4	5	4	1	5	5	5	2	1	5	3	5	6	5	3	6	2	3	3	6	5	5	2	6	4	2	4	5	1	4	6	2	1	3	2	5
	20	1		3	2	5	5	6	4	4	2	2	5	2	4	3	4	4	5	2	6	2	2	1	4	5	4	4	1	5	3	5	4	6	5	4	4	5	2	2	4	1	5	5	1	2	1	5	2
	21	1		1	6	2	1	5	4	4	5	1	6	2	2	4	4	5	3	4	5	4	4	3	1	1	6	5	5	3	6	3	6	1	2	6	1	2	5	1	1	4	1	4	2	6	5	2	6
	22	1		4	2	3	5	4	2	4	6	5	1	5	4	5	1	4	1	1	5	5	4	4	2	2	4	3	3	6	5	4	5	1	2	1	3	3	6	3	2	3	2	4	3	2	3	5	4
	23	1		3	2	2	1	3	4	2	5	2	6	4	5	4	5	1	4	3	4	5	4	5	1	4	2	2	1	1	2	2	6	2	2	2	5	2	2	3	5	6	2	5	2	4	5	5	6
	24	1		2	1	3	6	5	2	2	1	5	2	5	5	2	6	4	1	4	2	4	5	3	5	6	5	3	1	6	1	4	5	2	5	5	5	1	3	5	4	5	4	2	3	2	6	4	1
	25	1		6	6	1	4	4	5	4	2	4	5	5	2	2	4	5	5	4	1	4	5	1	5	2	2	4	5	5	2	5	4	1	3	3	4	5	6	5	2	2	1	5	2	4	5	4	5
	26	1		1	5	4	5	5	2	2	3	1	4	5	4	3	4	1	5	4	6	6	6	2	2	5	1	3	3	2	4	5	6	1	1	4	3	2	5	5	2	2	6	5	3	5	3	2	2
	27	1		4	1	1	5	4	6	3	6	5	2	3	4	1	4	3	5	2	2	6	3	6	6	1	2	2	4	5	6	6	6	3	2	4	4	4	5	2	3	4	5	5	5	4	5	1	3
	28	1		6	2	5	3	4	5	1	1	2	3	6	4	6	3	4	4	5	3	1	2	2	5	1	1	3	4	4	4	2	5	1	5	1	4	4	2	5	5	2	1	4	2	3	2	5	2
	29	1		3	5	1	5	2	5	2	2	2	3	4	1	6	5	5	4	5	1	2	5	2	2	5	3	5	1	2	2	5	5	4	1	2	5	5	3	1	1	2	3	4	2	1	5	5	2
	30	1		4	6	1	4	6	2	1	1	1	2	2	2	2	5	2	5	5	2	2	1	6	5	3	5	5	6	5	4	5	5	5	4	4	2	5	4	5	4	3	6	2	2	2	4	5	3
	31	1		1	4	1	4	5	4	1	4	4	4	5	5	5	1	1	1	5	2	2	2	4	5	5	5	5	4	4	1	2	3	4	6	1	5	6	5	6	4	1	6	5	1	2	1	2	6
	32	1		3	4	3	6	4	5	5	3	4	5	1	1	1	1	1	2	3	2	4	5	6	5	3	3	4	3	5	3	4	6	6	1	5	4	4	2	4	4	4	5	2	2	1	2	1	5
	33	1		2	5	5	4	5	1	5	2	5	2	3	4	1	4	2	4	6	2	6	2	1	5	3	3	4	4	2	2	1	2	6	2	2	4	2	2	5	3	6	2	4	3	4	3	2	6
	34	1		6	2	6	2	5	6	3	5	2	4	5	5	2	5	3	3	5	4	5	3	3	5	3	5	3	5	3	4	4	1	1	2	1	4	2	5	5	5	2	5	4	4	2	5	4	2
	35	1		2	3	6	4	4	2	5	3	2	5	5	6	4	4	4	6	2	5	1	4	2	2	5	4	4	1	2	2	5	5	5	4	3	2	3	2	5	2	2	2	5	2	2	1	6	3
	36	1		4	2	2	5	4	4	4	2	4	1	4	4	4	5	6	4	2	2	6	2	3	1	2	3	1	5	3	5	5	6	1	4	2	5	2	2	5	1	6	1	5	2	5	1	2	5
	37	1		1	6	3	4	5	4	2	1	5	2	5	5	5	4	5	5	5	4	6	5	6	5	2	5	2	4	4	6	2	6	5	1	3	6	5	4	1	5	3	5	4	2	2	4	5	5
	38	1		2	2	4	4	5	6	6	1	2	5	3	1	2	1	5	4	5	2	2	5	6	2	5	6	5	3	1	6	5	5	3	2	1	1	2	5	5	5	6	2	3	5	2	4	4	5
	39	1		5	1	5	5	4	5	5	5	2	1	6	6	2	6	6	5	1	6	5	2	2	2	2	3	4	2	1	4	2	2	5	4	4	4	6	4	6	4	2	2	5	5	5	5	4	5
	40	1		6	5	1	2	1	1	3	2	2	5	1	5	5	5	3	1	6	4	5	2	2	5	2	2	6	5	6	4	3	5	1	1	2	3	4	2	5	3	4	5	6	5	6	3	5	4
	41	1		1	5	2	2	5	5	2	2	3	2	6	5	4	2	5	5	4	4	3	1	6	5	2	2	4	2	4	2	2	6	5	1	5	2	5	1	4	5	2	2	4	2	5	5	5	1
	42	1		2	2	4	5	1	4	4	6	5	1	6	4	5	2	2	5	5	5	5	5	4	6	3	3	6	6	2	6	5	1	3	5	4	5	1	6	2	3	5	6	4	1	2	2	6	4
	43	1		5	3	3	4	1	2	5	4	2	2	5	3	2	4	4	2	2	2	5	2	5	1	4	4	4	5	3	3	2	2	4	3	4	5	5	2	1	3	4	2	3	3	4	2	1	4
	44	1		5	5	1	2	5	4	5	4	4	4	2	6	5	5	6	5	3	5	2	5	2	2	4	2	5	4	5	2	5	4	4	5	2	5	2	5	1	5	6	5	2	2	6	4	5	6
	45	1		5	4	2	1	5	2	5	3	4	6	3	2	5	2	2	3	6	2	5	5	5	4	5	4	5	3	1	2	4	4	2	5	5	3	6	5	1	5	4	5	4	1	5	1	3	4
	46	1		3	1	5	4	5	1	3	4	2	3	4	5	4	6	2	4	6	2	4	6	2	6	4	1	6	2	5	3	2	3	5	1	2	5	1	2	4	4	5	5	6	5	1	2	2	1
	47	1		2	4	5	5	2	6	1	2	5	1	5	1	5	5	4	5	1	3	1	5	4	3	3	5	5	1	6	2	4	6	2	2	1	4	1	6	4	6	1	6	1	2	2	2	5	4
	48	1		3	5	1	2	5	2	4	5	5	5	6	5	2	2	4	5	6	6	1	6	5	1	3	2	1	2	2	5	2	2	6	4	5	2	4	4	1	1	5	4	2	2	1	5	6	4
	49	1		2	5	5	3	2	4	4	2	4	5	5	4	1	2	5	4	2	1	4	4	2	5	6	1	5	3	4	5	3	3	1	3	4	1	1	5	4	3	4	5	4	3	4	4	6	4
	50	1		2	1	3	1	6	5	5	1	2	6	1	1	3	4	4	5	1	1	4	1	4	5	2	5	1	5	1	1	5	5	2	6	3	2	6	1	5	4	4	5	3	5	1	2	1	1
	51	1		6	5	5	4	2	5	5	1	1	1	6	5	2	3	1	2	5	2	2	2	6	4	5	4	1	3	2	5	5	4	2	2	5	2	3	4	5	5	6	4	5	5	4	1	6	5
	52	1		4	2	5	5	2	5	5	4	2	2	3	5	2	2	4	2	4	5	4	6	1	2	2	4	6	1	1	2	1	5	2	3	5	6	5	2	5	4	2	5	2	6	4	5	4	6
	53	1		1	1	4	4	1	1	5	2	2	2	4	5	1	4	2	4	5	5	6	4	4	5	2	1	5	2	2	4	4	3	4	1	2	1	2	3	2	1	1	2	2	3	5	4	2	2
	54	1		2	4	5	3	1	1	1	4	5	5	3	3	5	3	1	4	5	2	6	4	3	2	6	1	5	5	3	5	5	6	4	3	5	3	5	3	5	2	1	2	1	3	4	4	4	6
	55	1		5	2	4	4	4	3	4	5	1	3	5	4	2	4	5	4	2	4	6	3	5	5	2	2	5	2	4	2	1	5	4	2	1	5	4	2	1	6	5	5	2	2	2	1	4	4
	56	1		1	3	5	2	6	5	4	3	1	5	5	2	3	1	4	4	2	4	2	2	6	2	3	1	4	1	1	2	1	1	5	4	2	5	2	4	5	1	4	5	6	2	5	4	5	5
	57	1		1	2	4	3	2	5	4	5	5	4	4	5	3	1	4	3	2	2	3	1	6	1	5	3	1	1	5	1	5	4	6	3	5	1	4	4	2	2	5	6	1	1	2	4	4	6
	58	1		5	4	6	4	5	5	5	1	3	4	5	3	4	2	4	1	6	4	5	1	5	1	2	6	3	6	3	4	2	5	4	6	5	3	1	2	4	5	2	3	1	5	5	3	5	3
	59	1		2	1	4	1	3	4	2	5	3	3	4	5	3	5	1	4	4	1	5	2	2	4	5	3	2	1	2	5	5	5	1	2	1	5	4	1	2	3	5	6	1	3	4	5	3	1
	60	1		4	5	6	6	1	2	5	5	2	3	3	6	5	5	6	5	2	2	4	2	6	2	4	4	1	5	6	3	1	3	1	6	5	5	1	2	4	2	2	6	2	6	6	6	5	6
	61	1		3	2	5	5	2	1	1	2	5	2	4	4	5	5	1	5	6	5	6	3	4	2	4	5	1	2	3	1	2	3	4	5	2	6	1	1	4	6	4	4	4	3	4	3	1	3
	62	1		5	5	3	4	1	5	5	5	1	4	2	5	2	4	1	5	1	2	2	4	6	6	4	4	5	1	1	3	5	5	4	4	1	4	5	4	4	4	1	6	1	1	4	2	4	2
	63	1		3	4	6	4	1	1	3	4	6	4	4	5	4	3	2	2	2	6	1	5	4	1	5	5	5	5	5	3	1	2	6	1	2	3	4	5	2	2	4	4	2	4	2	3	2	2
	64	1		4	5	4	2	5	1	5	2	5	1	4	3	5	5	4	2	4	5	5	5	5	2	1	6	6	6	2	3	4	1	4	2	2	5	3	5	4	3	2	3	4	5	6	2	5	5
	65	1		6	3	3	4	4	2	3	5	4	5	4	2	1	2	5	2	4	3	6	5	1	6	2	5	4	2	1	4	4	6	3	5	1	2	2	3	1	5	2	5	5	4	4	4	2	5
	66	1		6	6	5	6	2	6	5	1	3	2	6	4	3	4	2	2	3	2	3	4	4	5	1	1	1	4	5	2	2	4	6	5	2	5	4	1	5	4	2	2	3	4	3	5	2	2
	67	1		3	5	5	3	5	1	2	6	3	2	2	2	5	6	5	1	6	4	4	2	3	1	2	3	2	1	2	3	3	2	4	5	2	4	2	3	6	5	1	2	2	4	4	2	5	5
	68	1		5	5	5	4	4	4	5	2	1	5	3	2	5	6	4	2	5	4	2	5	4	6	4	4	1	4	5	4	3	2	5	6	5	3	3	6	5	6	4	1	4	1	2	2	4	5
	69	1		6	5	5	5	6	3	1	3	4	4	1	1	4	6	4	2	2	2	5	4	5	5	2	2	5	2	1	5	2	6	2	4	1	5	4	4	5	5	1	4	4	5	5	5	2	4
	70	1		1	1	2	2	1	5	3	2	4	5	3	1	4	4	3	1	2	3	2	6	5	4	4	5	2	4	6	5	4	2	1	5	1	2	4	1	2	5	5	3	2	5	2	5	1	6
	71	1		5	2	5	4	5	3	4	3	1	5	2	5	4	4	2	4	5	4	2	5	1	2	4	5	5	1	2	5	2	6	4	6	1	5	5	5	5	5	4	6	2	5	5	6	4	5
	72	1		6	4	5	2	4	1	5	5	4	4	5	5	5	2	2	5	5	4	3	2	1	1	2	3	5	5	1	4	6	1	4	4	1	6	1	3	2	5	4	2	2	5	5	5	3	2
	73	1		4	2	5	3	4	2	1	5	5	5	2	4	2	5	3	4	2	2	1	3	5	2	2	2	4	1	4	2	6	2	4	3	4	5	4	4	6	5	1	6	1	1	3	2	5	3
	74	1		4	4	2	1	5	2	2	2	3	4	1	2	2	1	1	6	4	5	6	2	6	6	5	1	4	4	5	5	5	5	4	2	6	2	4	2	5	2	6	4	5	2	2	5	2	5
	75	1		1	2	1	1	1	4	1	1	5	4	5	1	2	4	5	2	2	2	2	5	2	4	5	5	1	5	4	5	3	5	2	2	5	1	2	3	6	1	5	2	4	4	5	5	6	4
	76	1		5	3	6	4	4	1	3	5	1	1	5	2	5	4	2	4	5	3	5	3	3	3	4	6	6	5	1	3	2	5	5	5	2	4	5	6	4	4	1	5	1	6	1	6	5	5
	77	1		2	2	4	2	5	5	3	5	2	4	3	1	5	6	5	1	4	5	5	5	6	6	2	5	5	4	5	1	4	4	2	4	6	1	4	2	2	5	5	1	2	5	1	2	4	1
	78	1		3	6	3	4	6	5	5	3	5	2	1	2	3	2	1	5	5	6	4	2	5	5	1	1	5	6	2	2	3	1	4	2	3	1	2	5	2	5	5	1	2	4	5	5	6	3
	79	1		2	4	4	5	6	6	4	5	5	1	2	2	5	5	2	6	1	2	3	5	2	2	5	6	4	2	3	4	4	5	1	2	6	5	2	1	4	2	5	2	3	3	5	2	5	2
	80	1		5	1	3	5	5	4	5	4	6	2	3	5	1	4	4	5	4	1	1	5	2	5	5	4	2	3	3	5	2	1	5	5	2	3	4	4	2	2	5	5	1	1	4	4	1	5
	81	1		1	3	1	1	4	2	3	5	1	6	2	5	6	6	5	1	4	5	3	1	3	2	1	5	5	5	2	2	2	5	2	5	2	3	2	3	2	2	5	5	2	3	4	1	6	1
	82	1		1	2	5	5	1	1	6	2	5	4	1	2	5	2	5	5	2	4	2	5	6	6	5	2	1	5	5	5	5	2	2	6	2	3	4	3	1	5	3	2	1	4	5	5	5	5
	83	1		6	4	5	3	2	2	4	5	2	2	3	3	2	1	5	4	2	4	2	1	5	6	5	2	5	5	4	2	5	4	2	1	1	4	5	4	4	1	5	5	2	2	2	3	1	5
	84	1		2	4	2	2	1	6	6	5	4	1	2	6	5	2	5	3	5	4	2	5	6	5	2	2	3	6	5	1	5	1	5	2	3	4	3	2	6	6	1	6	4	4	4	4	4	5
	85	1		6	2	5	4	5	5	1	3	2	4	5	2	5	5	5	5	1	4	6	4	1	6	6	5	5	5	1	2	2	6	6	5	6	3	1	2	1	5	1	3	2	5	2	3	2	4
	86	1		2	1	2	1	5	3	5	5	2	5	1	5	6	3	6	5	1	5	5	3	3	5	4	5	2	6	4	4	5	2	6	5	2	1	4	5	2	1	2	5	3	5	1	5	3	4
	87	1		5	1	2	4	5	3	5	5	2	3	3	2	1	2	4	3	2	5	1	1	4	4	5	2	2	5	6	3	2	1	2	4	4	2	6	5	5	4	2	5	2	2	1	3	2	4
	88	1		3	4	2	2	5	2	2	1	3	2	3	6	5	5	4	4	3	5	4	5	2	2	5	3	2	2	1	6	5	1	1	2	3	2	2	2	3	1	1	5	4	3	4	5	5	6
	89	1		2	2	5	4	4	5	5	4	6	3	2	5	5	6	6	3	2	4	5	3	5	2	4	3	4	2	5	1	1	6	3	1	2	4	3	1	5	5	5	6	3	5	5	2	4	4
	90	1		3	4	4	1	2	6	5	2	2	6	5	4	2	5	5	4	1	5	4	1	5	6	5	5	2	2	2	4	1	1	4	4	2	3	5	5	2	2	2	6	1	1	1	4	2	3
	91	1		5	4	5	5	1	4	5	5	4	5	6	4	2	6	2	1	4	4	1	6	2	2	6	2	2	3	2	6	3	4	6	6	6	1	6	2	4	6	3	6	4	4	2	5	6	6
	92	1		3	1	5	3	3	6	1	5	6	5	4	1	3	4	3	5	5	6	5	4	3	2	2	4	4	5	3	5	2	5	1	4	4	5	2	5	2	1	5	5	1	3	5	5	2	2
	93	1		6	5	4	5	6	3	5	4	2	5	2	1	6	2	5	2	1	1	4	6	1	2	5	5	6	4	2	6	1	1	5	5	1	2	4	4	1	2	5	3	3	2	2	4	1	2
	94	1		3	5	4	4	5	6	6	5	2	4	6	5	4	4	1	1	4	4	5	6	5	3	5	4	1	5	4	4	1	5	5	4	6	4	6	1	4	4	2	6	5	3	6	3	6	1
	95	1		5	4	2	2	5	1	6	1	1	1	4	5	5	6	2	4	5	5	5	2	1	1	3	1	2	1	2	1	1	1	6	4	4	1	3	1	5	4	3	2	6	4	1	6	5	6
	96	1		5	2	5	4	1	5	6	5	2	5	3	3	5	2	3	6	3	5	2	2	5	1	4	5	1	6	1	3	2	4	6	1	2	2	5	4	2	4	5	5	2	2	5	2	3	5
	97	1		5	4	5	2	4	2	5	1	2	5	1	1	1	1	3	2	2	5	5	5	2	2	6	2	4	2	1	5	3	3	4	1	5	2	5	2	2	6	6	6	6	1	4	3	4	5
	98	1		5	4	5	4	5	5	2	2	5	2	2	5	5	5	6	1	1	3	5	3	2	5	4	4	5	5	2	2	5	5	2	4	2	4	6	2	5	3	2	5	1	1	3	5	2	5
	99	1		2	5	2	4	4	3	4	3	4	5	1	6	2	2	4	5	5	6	2	5	2	6	2	2	3	4	2	4	5	2	6	6	2	2	2	3	1	6	6	3	1	5	2	4	2	5
	100	1		3	4	1	4	4	4	4	5	2	4	3	2	1	6	1	2	2	5	3	3	5	1	5	5	5	3	2	2	2	4	4	5	3	2	5	5	3	2	4	4	4	1	2	3	3	1
	101	1		4	1	6	1	5	6	3	2	2	1	2	2	6	1	5	5	4	5	5	4	1	1	5	4	4	1	2	4	5	2	2	5	1	4	2	3	2	3	2	5	4	2	1	2	1	4
	102	1		4	2	3	2	2	5	1	3	5	5	4	6	5	3	2	6	1	6	2	6	4	2	2	5	2	4	3	5	5	3	4	3	2	5	2	2	4	2	1	4	5	1	3	3	5	5
	103	1		2	5	3	2	5	2	5	4	5	3	2	2	4	2	1	1	2	4	5	2	2	5	1	2	4	1	1	1	2	4	1	6	3	5	5	5	6	3	5	5	5	1	4	4	1	2
	104	1		4	1	3	5	1	3	2	2	5	3	4	2	4	5	6	4	1	2	1	5	4	5	5	4	4	6	2	3	5	6	3	5	6	2	1	5	1	6	1	2	4	5	3	4	5	5
	105	1		6	1	5	3	4	6	3	1	1	2	2	2	2	5	5	5	4	4	4	2	5	5	2	3	4	5	5	2	2	2	2	2	5	5	6	5	5	4	4	3	5	6	2	5	5	4
	106	1		2	2	2	6	1	2	4	5	5	5	3	5	4	4	5	4	4	1	3	3	3	5	4	3	3	5	6	2	4	1	5	1	3	2	5	4	6	6	2	4	2	5	2	3	3	4
	107	1		1	6	3	2	3	5	4	1	5	2	4	2	4	4	3	4	2	5	1	4	1	2	4	2	4	4	6	1	5	1	3	6	5	2	4	4	4	5	3	5	4	4	5	2	4	5
	108	1		6	2	5	5	2	5	2	1	4	2	4	6	6	1	1	2	5	3	5	3	1	2	4	1	3	2	5	4	3	2	5	5	4	5	4	2	5	2	5	5	2	3	2	4	4	2
	109	1		4	5	2	1	5	5	2	5	2	5	3	6	2	5	6	5	1	3	1	4	3	3	1	5	5	1	3	2	5	2	4	6	2	1	5	5	5	2	2	2	4	6	5	1	2	2
	110	2		3	5	5	1	5	6	3	3	2	2	5	2	2	4	1	2	5	4	2	5	2	5	3	4	1	5	4	6	2	1	2	5	2	4	2	6	2	3	4	3	1	5	4	2	2	4
	111	2		4	3	5	1	5	5	2	3	2	5	2	5	4	5	3	5	2	4	5	4	5	3	6	5	6	2	5	4	5	5	2	6	3	4	4	4	1	1	2	4	5	6	2	1	4	6
	112	2		5	2	3	5	2	5	6	1	1	2	2	4	5	5	6	5	5	1	3	6	2	2	4	2	4	6	4	4	3	2	2	1	6	1	1	4	5	5	3	5	1	5	5	5	6	2
	113	2		3	3	2	5	2	2	5	2	2	5	3	2	2	4	5	5	3	4	4	5	4	4	2	2	3	3	2	1	1	5	5	1	5	5	6	5	3	5	2	2	5	1	6	1	6	2
	114	2		5	4	2	2	5	5	2	5	5	4	2	1	2	2	1	2	4	5	2	5	3	5	2	2	3	4	6	4	5	2	3	1	4	6	5	5	5	5	4	6	4	2	1	5	5	5
	115	2		4	2	4	5	4	3	3	6	2	5	4	2	1	4	2	1	4	1	3	5	2	2	4	6	4	3	5	1	5	6	2	1	2	2	5	6	5	3	6	4	6	4	3	3	4	2
	116	2		6	4	5	5	4	3	5	6	2	4	4	4	4	5	6	4	2	2	2	2	2	5	5	6	5	1	4	1	4	4	4	4	5	5	2	1	4	3	5	4	5	1	6	1	6	1
	117	2		2	4	1	2	5	2	2	6	5	2	5	2	2	4	5	1	5	5	1	2	5	4	4	5	2	4	5	5	4	4	3	5	2	2	2	5	2	4	3	5	5	2	5	2	2	5
	118	2		2	2	4	1	3	5	5	2	1	2	4	2	1	4	5	5	1	4	2	4	2	4	4	2	3	5	4	5	4	2	6	3	4	2	3	5	4	2	5	2	6	5	4	4	2	5
	119	2		2	5	4	6	4	5	6	2	1	5	2	4	1	4	5	1	6	4	5	2	2	5	4	2	1	2	1	2	1	6	5	5	4	6	5	5	5	4	4	3	2	4	6	6	1	1
	120	2		5	5	6	4	3	5	4	4	5	2	6	5	4	3	6	5	5	5	5	1	5	5	6	3	4	1	2	5	6	3	2	5	5	5	2	5	3	4	6	5	4	2	4	6	4	6
	121	2		2	5	2	2	4	6	4	6	4	2	4	2	5	3	3	4	4	2	5	2	1	1	2	1	5	4	2	2	3	3	5	2	1	2	5	1	5	4	5	2	5	4	4	2	2	1
	122	2		2	1	1	5	1	4	1	1	2	4	4	6	5	6	1	2	4	5	2	2	5	4	1	6	6	4	1	2	5	5	2	1	6	4	3	1	2	3	3	4	5	4	4	5	2	3
	123	2		5	3	5	5	2	2	4	6	2	3	4	3	3	1	1	4	1	2	1	2	2	4	2	2	4	1	5	4	3	5	3	2	4	4	5	4	4	5	1	4	1	3	2	6	2	5
	124	2		6	2	5	4	2	5	4	3	1	2	1	2	2	2	2	1	5	2	2	1	4	1	2	3	4	3	4	6	2	4	3	2	4	1	2	1	5	2	6	1	2	5	6	3	3	2
	125	2		5	1	5	4	5	5	5	2	5	5	2	5	2	6	2	5	4	3	5	5	1	4	4	2	5	4	3	3	6	2	1	5	2	6	5	5	5	2	3	5	5	5	4	3	1	6
	126	2		4	1	1	3	5	4	5	2	6	3	2	4	2	1	3	5	4	5	5	2	4	5	3	6	1	2	4	6	5	4	4	2	1	3	1	6	6	4	5	1	4	5	4	6	5	5
	127	2		2	6	2	1	1	5	4	2	2	6	3	2	4	1	2	5	5	2	4	2	4	3	3	3	4	4	2	5	2	5	5	1	4	4	2	1	1	1	4	1	5	2	1	2	1	1
	128	2		4	5	4	1	5	2	3	5	5	2	4	2	6	3	5	2	2	6	4	2	4	2	2	5	4	5	5	6	3	2	1	5	5	2	5	5	2	4	4	4	5	2	4	3	4	1
	129	2		4	4	6	5	4	2	3	6	6	5	3	1	1	6	4	5	5	1	1	5	3	2	4	1	6	2	2	4	2	1	4	6	6	3	2	1	4	3	5	1	3	1	4	5	2	3
	130	2		4	2	5	2	5	4	5	1	5	6	4	5	2	1	5	2	1	5	5	2	2	2	6	5	5	4	2	5	3	5	4	2	5	2	5	1	5	5	2	4	1	6	2	2	2	4
	131	2		3	4	4	3	5	1	2	4	2	2	5	2	6	4	2	5	2	2	4	2	3	6	4	6	6	2	4	6	5	5	5	6	5	4	5	5	2	2	4	5	2	4	2	2	4	5
	132	2		1	6	5	3	2	1	1	5	4	5	1	4	3	2	4	5	4	4	5	2	2	6	2	4	6	5	1	5	3	6	3	3	4	3	2	2	2	5	5	4	5	4	4	1	6	2
	133	2		4	3	3	4	5	6	1	4	2	6	5	5	5	5	2	2	5	1	1	1	2	2	2	2	4	2	3	6	1	5	3	5	5	3	2	1	1	4	2	6	4	3	2	1	5	6
	134	2		1	2	1	6	3	5	5	4	2	4	5	4	5	2	4	4	6	1	4	6	2	2	4	5	4	6	6	5	5	6	4	3	5	6	2	5	3	5	5	5	5	2	1	5	2	5
	135	2		5	2	4	5	5	5	2	3	6	5	5	2	1	4	6	2	2	4	2	4	2	6	1	5	6	5	1	2	2	3	5	6	4	5	4	2	6	4	1	1	1	6	4	2	5	1
	136	2		4	5	4	4	2	5	4	1	2	1	5	5	6	1	2	3	6	1	6	5	6	2	4	3	4	5	3	5	4	5	2	6	5	6	4	5	3	6	3	5	4	2	5	3	2	6
	137	2		5	2	2	6	4	4	2	3	5	2	4	5	5	6	1	5	2	2	4	2	1	5	4	4	4	5	1	1	6	4	1	1	2	1	6	6	4	6	4	4	6	6	2	1	4	2
	138	2		5	5	4	2	3	4	2	2	4	4	3	5	5	4	6	4	4	2	4	4	1	6	3	2	5	6	5	4	1	5	4	4	3	5	2	5	4	3	2	1	2	1	5	4	5	5
	139	2		4	4	4	6	6	2	2	3	5	4	2	3	5	4	3	2	1	3	1	5	2	5	5	2	5	3	1	4	5	6	4	5	6	4	5	2	5	3	2	6	4	2	5	5	1	4
	140	2		5	2	2	2	4	1	6	5	2	4	5	2	3	5	5	3	2	1	1	6	5	6	3	5	4	2	5	5	5	5	5	1	5	5	5	2	4	4	6	1	4	3	1	1	5	5
	141	2		6	5	2	2	2	1	1	6	1	1	4	6	5	4	5	5	4	4	3	6	6	1	1	4	5	4	5	5	3	5	3	5	1	5	1	5	4	2	4	1	6	5	6	4	5	3
	142	2		5	4	6	5	2	4	2	5	3	6	3	2	5	5	2	3	1	2	4	4	1	4	1	3	4	5	6	5	5	5	4	2	4	5	5	5	5	1	5	1	5	4	2	6	2	5
	143	2		2	5	2	4	2	3	2	5	6	4	2	2	2	1	6	3	4	1	1	3	3	6	6	6	6	5	4	2	2	3	5	5	5	5	3	5	2	5	2	5	5	5	2	4	2	2
	144	2		2	1	4	1	5	4	2	6	5	5	1	2	4	1	4	1	2	2	4	5	4	6	6	4	5	5	2	4	5	1	5	5	4	2	5	3	1	2	2	2	4	6	2	5	2	5
	145	2		1	5	3	5	4	3	5	1	5	5	2	5	5	5	1	6	5	5	3	1	3	3	5	5	4	5	6	1	2	5	2	4	2	5	2	6	5	6	3	6	5	5	5	6	2	5
	146	2		1	1	5	5	5	3	6	2	5	4	1	1	5	5	1	5	5	3	6	5	4	5	5	5	4	4	5	5	2	3	1	4	2	2	1	2	1	5	2	5	5	4	4	2	2	2
	147	2		3	5	3	5	3	3	4	5	5	4	2	1	5	3	4	1	2	5	1	6	1	2	4	6	5	1	1	5	3	2	2	2	2	2	5	6	5	2	5	6	2	1	1	4	1	1
	148	2		6	2	2	1	5	6	5	5	4	6	5	3	1	6	2	5	6	1	4	1	5	6	4	3	1	5	1	4	1	6	5	3	4	4	5	1	2	6	1	3	5	3	2	3	4	1
	149	2		5	2	2	2	4	4	3	4	1	5	5	6	4	6	4	6	1	4	5	3	2	5	3	3	3	4	3	4	2	2	2	4	1	1	5	5	3	3	2	3	2	4	4	6	2	3
	150	2		2	4	5	2	2	4	5	2	5	5	5	5	2	4	4	1	1	1	5	1	5	5	6	5	4	4	3	6	4	3	5	6	4	1	6	6	2	2	4	2	5	2	5	2	5	2
	151	2		6	2	4	6	4	2	6	2	2	2	5	4	5	4	2	5	6	2	4	2	2	1	2	6	1	5	4	6	2	5	1	4	5	5	5	2	4	6	5	4	5	2	2	5	4	3
	152	2		1	4	6	2	1	2	1	2	3	2	5	4	5	3	4	6	2	6	1	1	4	5	1	4	4	5	5	1	1	4	5	4	4	2	1	6	4	4	2	2	2	6	4	6	5	3
	153	2		4	3	6	1	5	6	4	5	4	2	4	4	5	5	1	5	2	4	2	5	5	6	5	6	3	3	5	1	2	4	4	6	1	2	5	2	2	4	4	3	1	3	2	4	1	1
	154	2		2	2	4	4	5	6	5	2	1	1	6	1	2	4	5	6	4	3	5	5	5	5	1	1	1	5	4	1	2	4	1	1	4	5	3	6	5	5	3	5	5	5	2	5	2	1
	155	2		6	4	3	6	2	5	1	2	5	6	2	3	5	4	5	5	5	4	2	2	2	4	6	5	2	2	6	3	5	1	6	6	2	4	5	2	5	1	3	1	2	1	5	3	1	3
	156	2		2	4	2	1	2	4	1	2	6	1	6	4	1	2	2	4	5	5	2	3	5	6	4	5	3	4	3	3	6	1	4	4	2	4	5	1	5	6	2	5	6	5	5	3	6	5
	157	2		2	2	3	1	6	2	1	5	5	5	2	1	5	1	2	5	5	2	4	1	1	5	1	2	5	4	5	5	3	1	2	1	5	4	5	5	5	6	5	2	6	5	5	1	2	6
	158	2		5	6	5	3	5	5	1	4	4	6	6	6	5	2	1	2	3	5	2	4	2	4	5	6	5	3	4	5	5	1	3	5	6	1	6	5	5	4	5	2	4	6	4	3	4	3
	159	2		6	3	4	2	5	3	2	5	3	4	3	5	6	4	6	3	4	1	4	5	3	4	4	4	2	1	3	4	6	3	5	1	1	5	1	4	5	3	4	4	3	2	6	2	3	6
	160	2		5	2	2	6	1	2	5	1	2	4	5	4	2	1	2	5	2	2	1	1	2	2	4	1	4	5	1	5	3	5	1	5	4	4	2	4	6	5	6	4	5	2	5	6	5	3
	161	2		4	4	4	5	4	3	6	4	2	2	4	1	1	5	2	5	6	1	4	2	1	2	6	3	1	4	5	5	3	4	1	1	2	5	4	6	4	1	5	5	3	6	1	1	4	3
	162	2		2	4	5	4	4	2	4	5	2	5	2	2	3	2	2	5	1	6	3	5	2	4	4	4	6	5	4	4	1	2	5	4	3	2	2	4	2	4	2	5	1	5	5	4	2	6
	163	2		2	5	4	3	5	1	2	5	1	3	4	6	5	5	1	1	3	5	3	5	2	1	2	5	4	6	4	2	4	5	1	4	1	2	2	2	1	3	3	4	1	5	4	4	4	4
	164	2		5	6	3	1	4	5	4	5	6	5	2	4	2	1	4	4	5	1	5	6	1	2	5	4	4	5	3	5	2	5	5	5	1	1	5	2	5	6	5	2	4	5	1	2	5	5
	165	2		5	5	5	4	1	4	6	3	5	3	4	3	3	3	4	2	4	5	1	1	2	6	5	2	1	2	3	5	2	4	2	5	4	4	1	5	4	5	1	3	6	2	2	2	5	6
	166	2		2	5	4	5	5	5	2	5	2	5	1	6	4	2	2	1	2	1	4	4	5	4	2	3	1	5	3	1	6	1	6	2	2	4	6	3	4	1	3	3	4	5	6	5	6	5
	167	2		5	6	1	4	4	4	5	5	2	2	2	6	5	2	4	2	2	4	4	1	2	4	5	5	4	4	4	5	3	6	1	2	3	3	4	6	2	4	5	4	5	4	5	3	5	4
	168	2		4	4	4	4	5	4	6	1	5	2	4	1	1	5	2	5	5	4	6	4	2	3	5	3	1	4	5	5	5	3	4	6	2	5	5	5	2	1	4	4	3	5	2	5	6	4
	169	2		4	3	2	6	5	5	5	6	4	4	5	5	2	5	2	3	6	6	6	2	5	1	5	2	4	5	2	1	4	6	2	2	2	4	4	2	2	5	1	5	5	2	5	3	1	2
	170	2		2	1	3	5	5	5	5	5	2	5	1	5	3	5	1	5	6	6	5	6	4	1	6	4	2	5	2	5	6	5	5	4	6	5	2	2	3	4	6	5	2	1	1	4	2	3
	171	2		4	4	1	5	3	2	2	2	1	4	1	1	5	4	2	5	5	5	5	3	4	6	5	4	4	5	4	4	4	3	6	3	5	3	1	1	5	5	5	2	3	4	4	5	2	4
	172	2		6	1	4	5	5	5	5	5	2	2	5	3	3	1	6	6	2	5	5	5	4	1	5	5	4	2	2	2	4	5	5	6	5	5	2	1	5	5	5	4	5	3	4	5	3	2
	173	2		2	4	5	6	6	5	2	5	3	2	2	4	5	2	1	2	4	5	2	4	6	6	2	5	1	4	1	5	4	5	5	5	5	6	5	4	3	3	2	1	4	2	1	2	5	5
	174	2		2	5	5	1	4	1	3	3	1	2	5	3	4	6	2	5	4	4	6	5	1	4	5	2	5	4	5	2	5	5	5	5	2	3	1	2	1	2	4	2	4	3	5	5	5	2
	175	2		3	6	5	5	2	2	5	4	4	5	1	2	1	4	1	2	4	6	4	4	2	3	3	2	4	2	2	3	2	1	4	5	1	2	2	3	1	1	2	2	4	5	5	5	2	4
	176	2		5	4	3	2	1	4	1	3	2	2	5	6	5	5	2	1	4	2	4	3	3	2	2	2	1	1	1	6	6	3	5	5	5	5	6	4	6	3	1	5	2	2	2	5	4	1
	177	2		6	5	5	5	5	1	6	3	3	2	2	5	1	5	2	5	2	3	3	2	2	2	2	2	5	2	2	1	4	2	3	1	5	4	3	2	3	3	1	3	4	5	2	1	1	5
	178	2		5	4	1	4	1	2	3	4	5	5	4	4	2	2	4	5	4	5	6	1	5	1	4	2	4	2	3	5	2	2	5	2	1	2	1	2	2	2	5	5	1	2	5	5	4	5
	179	2		1	3	4	2	2	4	2	6	4	1	2	2	2	2	4	6	5	2	2	4	6	5	6	1	1	5	1	5	5	5	4	1	1	1	1	2	4	6	5	4	4	3	2	2	5	5
	180	2		1	1	4	1	5	4	2	4	3	2	4	4	2	5	4	4	5	2	3	3	1	2	6	5	3	5	2	5	5	1	5	3	5	1	5	5	2	5	2	5	5	1	4	1	4	2
	181	2		3	5	5	3	2	3	1	4	5	2	3	4	4	5	5	5	4	4	1	5	5	6	3	2	5	1	2	5	4	4	1	5	1	1	5	4	6	6	2	1	5	3	2	4	5	6
	182	2		6	6	1	3	6	2	2	1	2	3	5	2	2	2	4	5	2	4	6	6	6	6	5	1	3	6	1	2	2	2	5	5	5	2	4	5	4	4	6	1	5	6	4	1	1	1
	183	2		5	3	6	5	5	4	4	3	2	5	5	4	4	3	5	5	5	6	5	2	5	2	4	2	1	5	2	4	2	2	3	3	2	5	4	2	4	6	4	5	5	5	2	1	3	4
	184	2		5	2	5	5	5	4	2	2	3	5	1	5	6	5	2	4	6	2	1	2	5	2	4	6	3	1	3	6	5	4	1	2	5	2	3	5	5	2	3	3	2	4	2	5	5	4
	185	2		3	1	5	5	5	4	4	2	2	5	3	3	5	2	1	2	6	6	6	1	4	4	3	2	5	5	5	2	5	2	3	2	2	4	5	5	2	3	4	5	3	2	4	4	1	5
	186	2		5	4	5	4	4	2	2	4	4	5	6	6	2	1	3	6	5	3	4	5	5	2	4	5	5	5	6	5	1	1	3	5	4	3	5	2	5	4	1	4	5	2	5	4	5	1
	187	2		1	4	4	2	4	2	2	4	2	3	4	6	1	6	6	4	6	2	4	5	6	3	1	5	5	5	5	3	3	2	5	5	2	6	5	5	2	6	3	4	2	2	5	5	1	5
	188	2		5	4	3	1	5	5	1	1	5	1	1	1	5	2	5	2	1	4	1	5	4	5	1	4	6	3	3	5	2	5	1	3	3	2	1	4	3	3	4	2	5	4	5	4	3	4
	189	2		2	2	4	4	2	2	2	5	6	2	5	5	4	3	1	5	4	5	4	3	1	5	5	1	2	3	2	5	4	3	4	4	1	4	2	4	2	5	1	2	5	2	5	5	1	2
	190	2		6	1	2	2	5	2	1	4	4	2	2	3	2	5	5	5	6	2	2	1	5	4	4	5	5	4	1	4	2	3	6	2	3	6	6	5	4	5	2	4	5	4	2	4	3	5
	191	2		2	3	2	6	1	2	4	3	5	1	2	1	5	6	4	2	4	1	3	4	5	1	5	5	2	4	1	3	6	4	2	1	2	3	5	5	5	3	5	5	1	6	5	5	4	5
	192	2		3	4	6	2	4	2	4	5	5	4	5	6	5	2	2	5	4	2	4	2	5	1	2	4	1	1	5	5	4	4	6	5	1	4	2	1	3	3	2	1	2	4	2	2	1	4
	193	2		3	4	1	6	5	2	2	5	5	4	5	5	5	1	2	5	1	2	5	2	2	6	2	2	4	3	6	2	5	3	3	1	6	3	4	4	6	4	6	1	1	2	2	2	6	5
	194	2		5	5	5	3	5	2	5	4	3	5	3	4	5	2	2	5	5	4	4	5	5	4	5	5	1	5	6	2	5	5	4	1	6	2	1	4	4	3	1	4	4	1	5	1	3	4
	195	2		4	5	4	2	1	5	6	4	5	1	5	2	6	4	2	1	2	2	4	4	2	1	5	1	3	6	2	4	2	5	2	3	5	5	1	5	1	6	3	1	2	4	4	5	5	5
	196	2		5	1	5	6	5	5	2	2	5	2	2	2	5	2	2	5	3	4	2	5	3	6	2	4	1	5	1	6	1	4	4	6	6	4	2	2	1	2	5	5	4	3	6	3	3	5
	197	2		2	4	1	1	5	5	5	5	3	3	4	6	1	4	5	2	5	5	6	2	6	5	2	4	6	1	1	5	2	5	5	6	6	4	4	3	5	3	2	4	6	4	5	5	5	5
	198	2		2	5	4	5	4	5	5	5	3	4	4	6	5	4	4	2	5	1	3	4	6	5	6	5	5	6	5	1	5	5	5	5	5	4	5	6	1	5	2	5	5	5	5	5	5	3
	199	2		1	5	5	6	4	1	1	3	3	5	3	3	2	4	3	2	2	5	5	2	5	4	4	1	4	4	5	5	5	6	3	1	5	5	1	1	5	5	6	4	2	4	2	1	5	1
	200	2		3	4	5	5	5	2	3	5	4	2	1	4	3	2	1	2	2	6	3	4	4	2	5	4	5	1	2	5	4	4	4	5	3	2	1	2	4	3	6	5	3	5	5	2	5	5
	201	2		2	1	2	5	5	2	5	2	4	2	5	5	5	4	1	4	3	4	5	2	5	5	4	5	4	4	1	1	1	6	5	5	1	4	4	2	4	6	5	4	5	2	1	2	2	1
	202	2		5	2	4	3	6	1	5	5	4	5	5	2	1	4	3	2	6	6	6	5	5	5	4	1	6	5	5	3	2	4	4	4	6	5	1	6	4	2	5	4	2	5	3	4	2	3
	203	2		2	2	2	1	2	1	5	6	5	5	1	4	5	6	3	2	3	4	1	4	4	2	4	1	1	2	3	6	4	3	5	1	2	1	5	2	4	5	4	5	3	5	5	3	5	5
	204	2		4	5	5	2	1	3	3	3	1	2	6	5	2	1	1	2	4	2	2	3	1	4	5	2	4	1	1	5	1	5	5	4	1	4	4	2	5	5	2	4	2	2	5	5	4	4
	205	2		2	2	5	2	5	6	5	2	2	5	6	5	6	6	2	5	1	2	2	4	1	2	5	2	5	4	2	5	1	4	3	5	3	5	1	6	5	1	2	1	5	5	3	2	6	2
	206	2		2	2	2	2	6	5	5	5	5	4	4	4	4	2	4	2	4	1	4	3	6	2	2	2	6	2	1	5	5	6	5	2	4	2	5	2	5	4	5	5	1	4	1	2	3	3
	207	2		5	5	5	1	6	4	2	5	6	5	1	1	4	2	5	4	2	2	5	5	1	1	5	2	6	2	5	2	2	5	2	2	6	3	2	6	5	1	1	6	2	4	2	4	5	1
	208	2		3	6	5	5	2	4	5	1	4	4	2	4	3	4	2	5	2	4	4	3	1	6	1	1	2	5	3	4	3	2	6	2	4	5	3	5	1	2	4	5	4	1	1	4	5	2
	209	2		5	2	5	4	4	1	4	5	6	4	6	2	1	2	6	4	6	4	2	5	2	4	2	1	3	5	5	4	2	6	2	4	2	2	6	5	6	4	3	5	3	3	3	6	4	2
	210	2		2	5	6	2	5	1	6	2	2	2	3	1	5	2	1	3	3	5	3	2	5	2	2	3	2	6	2	1	5	1	6	5	4	3	4	5	6	2	3	1	3	4	6	3	4	4
	211	2		6	5	4	4	4	3	1	6	5	4	1	4	2	5	5	5	1	5	1	2	5	2	3	2	3	2	5	4	1	4	1	5	2	3	5	4	2	4	1	4	5	6	2	5	4	1
	212	2		3	5	1	5	4	2	1	5	2	6	2	4	2	4	4	4	5	1	4	6	2	5	3	1	3	2	6	2	2	3	5	5	2	2	4	4	6	4	6	5	1	6	4	3	5	1
	213	3		6	2	2	4	4	6	4	4	3	5	6	6	5	4	6	4	5	1	4	2	3	1	6	3	6	1	5	1	6	4	4	4	3	6	5	2	5	5	2	4	2	1	2	2	2	1
	214	3		1	2	5	2	2	4	4	5	2	5	1	5	4	1	2	6	6	5	4	4	4	3	6	3	1	3	2	2	6	5	5	4	2	1	3	2	5	2	5	5	5	6	5	2	6	1
	215	3		3	6	5	1	6	5	3	6	1	1	3	4	6	2	1	4	3	2	2	6	6	3	5	2	5	2	6	5	4	6	2	2	5	2	1	2	1	5	5	4	1	1	1	1	4	4
	216	3		5	3	3	5	5	1	5	2	5	2	1	5	2	5	5	3	6	4	5	5	4	3	3	2	2	3	5	5	1	5	4	4	4	5	5	3	3	4	5	1	5	4	4	2	2	5
	217	3		1	2	1	4	4	5	5	2	4	2	2	5	4	4	4	4	1	3	3	5	4	1	3	5	5	6	6	2	5	3	3	2	5	2	2	1	4	5	2	2	3	2	1	3	4	6
	218	3		1	1	3	2	4	3	6	2	2	6	5	5	4	2	3	2	5	2	3	6	1	1	5	4	5	3	1	3	5	6	5	4	2	3	3	4	2	4	1	2	5	1	4	3	1	6
	219	3		1	1	4	4	2	6	5	5	4	1	1	2	5	3	5	4	4	5	1	3	4	2	5	2	4	1	2	5	4	5	2	5	5	3	1	4	2	2	5	2	5	4	1	2	5	3
	220	3		4	5	4	3	2	6	6	2	1	2	2	1	2	1	2	5	6	2	2	1	5	4	5	2	5	4	4	4	3	1	2	5	1	6	6	5	4	6	5	6	5	3	3	2	5	6
	221	3		1	3	4	5	3	4	4	5	3	4	2	3	2	1	5	3	4	5	1	5	2	4	5	5	1	3	6	5	1	1	1	2	1	4	1	1	6	6	4	2	3	4	6	4	2	3
	222	3		2	4	5	2	3	1	5	5	6	5	4	4	2	5	4	1	4	3	4	5	5	4	2	2	5	4	2	6	4	5	2	1	1	5	3	5	3	1	2	2	6	4	4	2	5	5
	223	3		4	3	5	4	6	5	6	6	4	5	3	2	4	5	2	4	1	5	5	5	4	1	4	5	6	6	2	4	4	5	5	1	4	2	1	1	2	1	2	1	1	4	6	5	4	5
	224	3		1	5	6	4	5	4	1	1	5	6	2	5	2	2	3	5	5	2	6	4	3	2	2	5	4	4	2	1	5	2	2	2	2	5	1	2	6	2	6	2	1	1	5	5	4	6
	225	3		4	4	1	5	5	4	6	3	2	3	6	5	6	2	3	3	3	2	2	4	5	2	4	2	1	5	5	5	4	3	4	3	2	5	5	4	2	6	4	3	1	5	3	2	1	5
	226	3		2	4	3	5	1	2	5	5	5	1	4	4	5	5	2	3	4	1	4	3	4	3	2	2	1	6	2	3	4	5	5	2	5	1	3	5	1	5	4	2	1	2	4	3	1	5
	227	3		3	4	5	6	2	5	3	5	5	2	1	3	4	5	1	5	4	4	5	4	5	5	2	4	4	4	2	6	6	4	5	1	1	4	2	5	4	4	4	1	6	6	4	4	6	2
	228	3		2	6	6	6	5	5	4	5	3	3	5	3	5	1	5	2	4	2	4	4	5	5	2	2	5	2	4	5	6	4	5	6	6	4	1	5	4	2	1	3	3	4	2	4	1	5
	229	3		5	1	1	3	4	4	2	6	1	5	1	4	2	5	6	3	5	2	2	1	1	1	4	5	2	4	5	4	3	1	4	5	5	5	4	4	4	1	4	5	2	5	4	5	4	5
	230	3		5	5	3	1	1	4	1	3	4	5	5	3	1	5	5	3	2	5	5	4	2	3	5	5	3	4	4	5	3	6	3	6	5	5	5	1	4	1	2	6	3	3	2	5	1	2
	231	3		5	1	4	2	5	2	1	5	2	2	2	4	2	3	6	2	4	2	6	5	2	5	6	3	5	5	3	1	4	2	2	1	3	6	5	5	4	5	2	4	5	4	5	5	3	2
	232	3		3	4	5	4	2	2	1	5	2	5	5	3	4	3	5	3	5	4	5	5	5	4	4	2	6	6	2	1	2	5	6	4	2	6	4	2	1	2	6	2	5	5	1	4	3	4
	233	3		2	2	5	2	2	2	4	5	1	5	5	1	1	4	5	4	1	6	2	5	5	5	2	2	6	2	6	1	2	1	4	3	1	2	2	2	2	4	4	6	5	2	1	1	1	4
	234	3		4	1	3	6	3	5	2	2	1	2	5	1	6	3	5	2	5	3	4	4	6	3	6	1	5	2	2	4	5	3	2	2	2	2	5	5	5	5	6	2	5	1	4	2	2	5
	235	3		2	5	6	5	2	2	2	6	1	2	1	5	1	1	6	4	1	3	5	5	3	2	3	3	6	5	1	2	2	2	5	4	5	1	4	5	4	1	2	4	1	5	4	5	3	4
	236	3		3	6	5	3	4	2	5	5	4	5	2	2	5	5	2	1	5	4	4	2	1	1	4	5	2	3	1	2	5	5	5	6	6	6	4	2	5	5	5	1	4	6	1	2	4	5
	237	3		5	2	2	2	5	1	5	5	2	4	1	2	6	2	4	3	5	3	5	3	4	3	5	4	6	2	2	6	6	1	1	2	5	4	4	4	5	4	4	2	5	4	3	6	5	6
	238	3		2	2	5	6	5	2	6	4	4	2	1	3	5	5	5	2	2	4	6	5	2	2	2	6	6	4	3	5	3	6	5	1	2	4	1	2	3	4	2	5	4	5	5	4	5	3
	239	3		1	1	5	6	5	5	5	4	5	5	5	4	6	1	1	3	5	5	5	5	3	5	4	5	3	5	2	4	4	5	4	1	5	3	5	5	1	6	4	6	4	4	1	1	4	2
	240	3		1	2	2	6	5	6	3	2	2	6	5	4	6	2	6	1	1	5	2	6	5	2	6	2	2	6	4	2	2	6	5	5	4	5	2	4	2	5	4	4	5	5	5	4	6	3
	241	3		2	6	2	3	4	5	4	4	5	4	5	2	2	4	2	5	4	5	3	4	2	3	4	4	1	4	1	5	2	5	6	5	5	5	2	5	5	4	5	1	2	5	4	3	1	2
	242	3		5	4	4	6	5	2	5	5	2	1	1	3	4	2	3	6	5	5	2	2	3	2	4	4	1	3	6	2	5	2	4	2	4	2	5	4	5	3	4	3	2	5	2	4	2	4
	243	3		2	5	2	3	4	5	4	5	4	5	4	4	4	2	5	2	2	2	3	5	5	3	2	2	4	4	5	4	1	6	4	6	4	6	3	6	4	2	1	2	5	1	2	5	5	2
	244	3		1	2	2	5	2	5	2	2	2	4	4	5	1	4	5	4	2	4	4	4	4	2	5	4	1	5	6	4	2	2	4	5	4	4	5	2	1	2	3	4	2	2	5	4	3	5
	245	3		5	2	1	4	3	5	2	3	4	2	5	5	1	2	6	5	5	2	5	2	5	2	2	4	6	5	6	1	4	1	5	4	5	2	5	5	4	1	5	5	1	4	1	6	4	2
	246	3		2	2	1	3	4	4	2	5	6	5	2	5	6	2	5	2	2	5	5	2	5	5	2	2	2	5	5	1	5	3	1	5	2	2	4	5	5	5	4	4	3	5	1	1	2	2
	247	3		5	3	6	2	5	1	6	5	5	6	4	2	6	4	2	6	5	2	2	2	1	5	6	4	4	5	1	5	6	4	5	2	4	6	2	6	4	4	3	4	1	1	2	4	5	2
	248	3		5	2	4	1	5	2	6	4	3	5	6	4	3	2	6	2	2	5	1	3	5	1	6	2	4	6	1	6	2	2	4	2	5	4	5	1	5	6	4	2	2	1	1	2	4	2
	249	4		2	4	2	2	4	5	2	1	1	5	5	5	5	4	5	2	5	1	4	2	6	4	1	5	2	1	5	5	4	6	3	5	4	1	1	5	1	5	5	6	5	5	2	4	1	4
	250	4		2	4	1	5	2	4	2	2	5	2	4	1	4	4	6	1	3	1	5	3	5	5	5	6	4	2	5	1	2	1	2	5	5	5	1	3	4	4	6	5	5	5	5	1	5	5
	251	4		2	3	1	3	6	6	2	4	5	4	2	2	3	5	1	5	4	5	5	5	5	3	5	3	3	1	4	2	4	2	5	6	4	5	2	2	4	2	1	2	2	2	5	1	3	4
	252	4		5	6	2	2	4	6	5	4	6	3	3	6	5	5	5	5	5	1	2	2	4	1	2	2	5	4	5	2	2	6	4	1	5	2	4	5	6	5	5	4	5	5	1	1	2	6
	253	4		2	6	2	5	4	2	6	4	2	4	6	6	4	6	6	2	4	5	4	5	1	4	2	2	1	2	4	4	5	3	5	2	3	5	4	6	4	1	4	1	4	4	1	2	3	1
	254	4		2	2	5	4	5	1	2	5	5	5	4	4	1	1	6	3	2	5	1	5	3	5	4	5	5	6	4	4	5	6	4	3	1	2	6	2	4	2	4	5	2	1	2	6	2	6
	255	4		3	2	1	1	2	4	1	1	1	3	1	3	3	5	1	6	2	6	1	5	3	2	5	6	2	5	2	2	1	5	2	6	3	4	5	5	4	4	5	4	3	1	2	6	2	4
	256	4		5	5	3	2	2	2	1	3	5	5	1	4	4	2	1	6	4	3	6	3	5	3	4	6	5	5	4	2	3	5	2	1	1	5	5	5	2	2	2	5	5	4	4	4	4	3
	257	4		6	2	5	1	2	6	2	2	3	3	5	5	3	5	4	2	5	6	6	2	1	1	2	4	3	4	2	4	5	4	6	4	3	4	4	3	3	3	2	6	1	2	4	5	6	4
	258	4		2	6	4	2	6	5	5	1	2	1	4	4	1	5	2	5	5	2	4	2	2	5	4	4	2	4	5	1	4	5	5	3	2	5	2	1	4	6	4	4	2	2	2	4	5	4
	259	4		1	4	4	5	5	4	6	1	2	4	2	5	2	6	4	4	6	5	6	2	1	5	5	2	5	5	3	2	3	5	5	5	5	3	3	2	5	5	6	6	1	2	6	2	4	4
	260	4		1	5	4	6	5	2	4	1	5	3	2	4	6	4	2	4	2	1	5	5	2	5	4	5	5	4	3	5	2	5	2	6	6	5	5	2	4	2	4	2	5	1	4	5	2	6
	261	4		4	4	3	5	5	1	4	5	6	5	4	5	6	5	6	5	6	4	6	5	1	3	5	4	2	5	6	6	2	2	5	2	2	5	1	2	2	4	6	2	1	4	6	2	2	3
	262	4		6	4	3	5	5	4	5	4	5	2	5	5	4	2	3	6	5	3	4	4	4	2	5	2	4	2	2	1	5	5	2	5	2	5	6	5	1	6	2	4	1	4	6	5	6	5
	263	4		5	2	4	2	5	5	3	4	4	5	5	5	4	5	2	5	6	1	5	2	5	1	5	5	1	2	5	5	5	6	2	6	2	4	2	4	6	1	2	5	2	6	5	1	5	4
	264	4		2	5	2	2	2	2	3	5	5	4	2	2	2	2	3	5	2	4	1	4	4	5	2	3	4	1	2	4	4	5	4	2	1	2	6	4	5	3	5	5	4	2	2	6	1	6
	265	4		2	5	5	3	2	5	5	2	3	3	3	5	1	4	5	2	3	5	2	5	2	2	5	5	4	5	5	4	6	4	3	2	5	3	5	4	5	2	5	6	6	3	3	2	4	6
	266	4		5	5	3	3	6	5	2	2	6	5	2	2	2	2	5	5	5	2	1	2	5	2	1	3	6	2	4	4	3	4	6	5	5	5	6	1	5	2	1	4	2	5	6	1	2	1
	267	4		1	4	6	1	5	2	5	5	2	5	4	6	5	5	6	5	4	3	5	3	1	4	5	5	3	2	5	1	6	4	4	3	1	2	1	1	2	5	5	5	1	1	5	5	1	2
	268	4		6	4	5	5	2	2	5	6	1	1	2	5	1	2	5	5	1	2	3	4	5	5	2	2	2	2	2	6	3	2	2	2	3	4	1	5	1	3	2	2	2	4	2	3	1	4
	269	4		1	2	5	4	6	2	1	2	5	4	1	4	6	2	1	2	5	2	3	5	2	5	5	2	5	4	4	2	2	5	6	5	6	6	4	3	5	4	5	3	5	5	1	6	2	3
	270	4		4	5	4	4	4	4	6	3	6	5	4	4	1	3	1	5	1	3	5	4	4	1	4	2	2	5	3	1	2	1	2	5	4	1	2	2	2	4	5	3	5	4	2	1	2	5
	271	4		3	4	6	2	4	1	4	1	2	4	3	2	5	3	5	2	5	6	1	6	4	2	2	6	5	2	2	4	6	2	6	6	1	5	5	4	4	5	1	2	2	4	2	5	3	5
	272	4		4	2	5	1	5	4	1	2	1	1	4	3	2	2	5	6	5	3	2	2	5	4	2	6	5	2	1	1	3	2	1	5	2	3	5	6	4	5	2	5	1	5	1	2	2	3
	273	4		3	1	2	1	6	5	5	3	5	1	3	5	3	1	5	3	4	5	4	4	5	6	4	5	1	2	4	4	5	6	5	5	1	2	1	2	2	5	6	3	1	5	6	1	5	5
	274	4		1	1	5	2	5	3	6	5	5	1	5	4	5	1	6	5	1	3	2	6	4	6	4	5	3	4	5	3	5	2	5	3	1	5	2	5	2	5	2	6	4	3	5	6	6	3
	275	4		6	1	5	4	6	4	3	5	2	4	6	6	6	4	1	4	5	3	1	3	5	4	3	1	1	5	2	6	3	5	4	5	2	2	6	5	2	5	5	1	3	2	5	2	5	5
	276	4		5	5	2	5	4	5	5	2	3	2	4	4	5	2	5	4	1	2	2	6	2	5	1	4	1	6	6	1	1	5	2	2	4	6	1	2	4	1	2	1	3	1	4	4	1	5
	277	4		2	1	1	2	1	6	5	1	6	3	5	1	2	2	5	2	6	4	5	1	2	2	4	3	5	2	4	5	2	5	4	1	3	2	5	2	3	5	4	3	2	4	6	4	4	2
	278	4		4	2	2	1	2	4	4	6	5	5	5	5	4	6	2	2	2	2	5	3	5	5	4	5	1	5	5	5	6	3	1	5	2	5	5	5	2	3	1	4	1	2	1	5	1	3
	279	4		6	4	6	4	6	6	6	3	4	5	4	1	2	2	1	5	5	5	6	6	6	6	5	4	2	1	5	6	1	5	2	5	4	5	2	2	3	4	6	4	1	6	4	1	5	5
	280	4		3	5	3	6	2	2	4	2	5	2	4	2	1	1	4	2	1	5	5	4	1	5	5	4	1	1	4	5	4	2	1	4	2	6	4	2	5	5	2	5	6	4	4	1	2	4
	281	4		3	4	2	5	2	4	2	2	6	4	5	5	2	4	2	5	1	3	4	4	6	4	5	2	4	5	4	2	5	2	2	6	1	6	5	2	6	2	3	1	6	1	4	2	6	2
	282	4		2	5	2	1	5	2	6	5	5	1	3	2	1	1	4	2	2	5	2	3	1	5	2	1	5	1	5	5	4	6	1	2	5	6	4	6	4	4	4	2	4	5	1	1	3	5
	283	4		2	3	5	4	2	3	5	1	5	2	1	5	2	3	1	4	2	5	1	4	2	2	5	6	1	1	1	1	2	5	4	2	2	5	5	3	2	6	2	4	2	2	4	3	5	3
	284	4		4	2	2	5	2	5	2	2	5	3	6	5	1	5	4	1	1	2	5	4	5	2	6	3	6	5	5	2	5	3	4	5	4	2	1	2	6	2	3	5	5	4	4	4	2	3
	285	4		2	5	3	5	1	5	1	4	2	5	3	3	4	6	5	1	5	4	5	1	5	5	4	4	3	2	2	2	1	2	4	5	5	5	5	1	5	6	2	4	1	5	2	4	6	4
	286	4		5	1	1	2	4	2	4	5	5	5	5	3	4	2	1	2	6	3	5	3	2	3	5	1	2	6	4	2	2	1	5	2	6	5	1	5	6	3	5	2	5	6	5	1	5	2
	287	4		4	2	6	2	4	1	6	5	3	4	6	4	5	2	5	6	3	2	4	5	4	1	2	4	5	1	1	5	6	2	1	5	1	2	5	2	4	2	1	2	2	1	3	6	5	5
	288	4		1	2	6	5	3	6	5	4	5	6	4	5	5	4	5	3	6	4	2	5	2	6	2	5	3	1	2	5	2	1	4	4	4	2	4	4	2	3	2	4	5	3	3	1	5	2
	289	4		2	2	2	2	3	5	4	5	2	1	2	6	5	6	2	5	5	4	2	4	5	1	1	4	1	4	1	2	1	3	6	6	2	3	1	3	3	5	6	4	5	1	1	1	6	5
	290	4		4	2	2	5	2	5	2	1	4	3	4	6	2	5	2	6	2	1	4	6	4	5	6	1	4	2	5	2	6	2	3	4	5	3	2	1	2	5	3	5	6	1	3	5	3	1
	291	4		3	5	2	5	2	5	2	5	2	6	1	4	4	5	1	5	3	3	5	2	3	5	4	6	2	4	4	4	2	2	4	3	1	1	3	1	2	1	3	2	4	2	5	5	4	2
	292	4		5	5	5	6	4	5	5	3	5	5	4	5	2	5	5	2	5	2	5	4	6	4	6	4	5	5	2	2	1	4	5	2	1	4	2	1	5	2	5	6	6	5	2	3	6	3
	293	4		4	3	1	4	1	6	5	4	6	4	1	1	2	1	5	5	1	3	1	5	2	5	5	5	2	4	5	5	5	2	5	6	2	2	4	1	4	4	4	6	5	5	4	4	3	1
	294	4		2	1	5	4	1	5	5	5	1	5	5	5	5	2	1	2	2	2	6	3	3	3	4	2	6	1	1	5	6	2	3	4	1	3	5	4	5	5	5	3	5	3	6	5	1	3
	295	4		2	4	2	5	5	4	3	5	6	5	5	3	3	4	2	5	6	2	5	1	6	2	1	1	5	4	5	4	2	5	6	3	4	2	6	2	1	6	5	6	2	1	2	5	5	4
	296	4		6	3	1	6	5	4	4	2	4	6	1	3	3	4	2	5	3	4	2	5	2	1	4	5	4	5	2	5	3	4	2	6	5	2	5	4	5	2	2	6	5	1	1	5	2	4
	297	4		5	6	2	3	2	2	5	5	1	4	6	3	1	3	4	5	2	5	6	4	5	3	5	6	4	5	2	4	5	3	5	2	2	6	6	4	2	1	4	3	5	5	2	5	2	5
	298	4		3	2	1	5	4	5	4	2	3	1	5	4	1	2	2	3	2	1	6	4	5	2	5	5	2	5	3	3	5	4	5	2	1	5	4	2	4	3	1	3	6	5	5	5	5	3
	299	4		6	2	2	4	6	2	2	4	1	5	5	6	4	2	4	2	1	5	1	4	4	2	5	5	5	1	3	5	6	5	2	1	6	1	5	4	5	4	2	1	3	2	5	1	1	1
	300	4		2	5	3	1	1	4	1	5	5	5	2	2	3	1	5	3	2	6	1	4	2	5	4	5	4	2	4	1	2	2	6	2	4	2	6	2	6	4	5	3	3	2	3	5	6	3
	301	4		1	5	6	5	4	5	5	1	5	2	5	4	2	5	6	4	2	4	1	2	1	2	5	2	4	5	4	4	4	4	3	1	2	3	4	6	5	1	3	3	3	1	1	4	2	6
	302	4		3	5	2	2	5	5	2	3	6	4	1	2	4	2	2	5	5	4	5	4	1	1	2	2	3	6	2	4	1	2	2	6	1	5	6	5	2	1	6	5	5	5	4	5	5	5
	303	4		5	4	2	2	4	5	5	4	5	4	5	1	2	2	5	4	3	4	4	1	2	1	3	1	3	2	2	4	4	4	5	3	1	1	5	6	6	5	2	4	5	4	5	6	1	4
	304	4		1	4	1	6	1	5	2	5	2	2	5	5	1	2	3	3	5	5	4	5	3	1	3	1	6	5	2	4	5	5	5	4	2	5	4	2	5	5	1	2	2	4	6	6	2	4
	305	4		2	5	1	2	4	5	5	5	3	2	2	5	5	2	4	3	3	3	5	4	5	2	3	2	1	1	5	2	2	2	5	5	4	2	2	4	1	5	5	1	6	5	6	2	4	3
	306	4		3	4	5	4	4	2	4	5	4	5	4	1	1	6	2	5	4	1	6	5	2	1	3	4	4	5	3	6	5	2	4	4	5	3	1	5	4	5	4	5	1	6	3	5	4	1
	307	4		5	4	2	2	3	4	2	1	2	5	5	5	4	2	5	2	1	5	2	4	1	1	3	4	6	1	4	1	6	5	2	5	5	2	2	2	1	4	2	2	6	1	6	5	5	5
	308	4		6	2	1	5	1	2	2	5	2	2	4	4	4	6	5	3	4	1	6	3	3	5	5	2	1	5	1	5	5	2	4	4	2	2	5	4	6	3	5	4	2	4	3	5	2	5
	309	4		4	3	2	5	2	5	5	5	1	2	5	4	6	2	4	4	5	4	5	2	5	5	5	5	4	4	3	5	5	1	5	3	4	1	1	5	5	4	2	3	5	4	1	4	6	3
	310	4		2	1	3	4	2	3	4	5	5	2	5	2	2	5	3	2	6	2	1	4	1	4	2	5	4	4	1	5	2	2	1	4	1	5	2	5	3	4	2	4	5	3	1	1	5	4
	311	4		1	6	2	4	4	1	6	4	2	2	6	5	1	3	1	1	1	3	4	4	1	2	2	5	6	2	2	4	3	1	5	5	2	1	2	2	4	4	4	4	6	6	2	1	4	6
	312	4		2	5	1	2	2	5	5	3	3	5	2	2	3	2	4	4	5	4	2	4	4	2	5	4	6	2	3	5	4	2	4	5	4	6	1	1	5	1	4	4	6	6	5	2	1	4
	313	4		5	2	3	5	5	2	1	5	1	5	5	3	5	6	1	6	1	5	5	6	6	2	5	2	5	4	4	3	1	2	3	5	5	4	2	6	5	5	5	1	1	5	2	6	5	1
	314	4		5	5	6	5	5	2	4	5	5	5	1	2	5	5	4	1	2	1	1	6	4	3	1	5	4	4	1	1	4	3	4	5	4	2	2	5	5	2	4	4	3	1	5	2	5	2
	315	4		3	2	1	2	2	5	2	1	3	4	4	1	1	4	5	2	5	1	5	3	6	5	5	2	4	1	5	5	4	2	2	2	2	4	4	5	5	5	6	1	2	4	5	2	5	3
	316	4		1	2	4	5	6	5	5	3	1	2	1	1	1	3	4	6	5	5	2	2	6	2	2	4	2	2	5	2	5	5	5	5	5	1	2	3	2	5	2	5	1	4	4	3	4	3
	317	4		2	6	4	1	2	5	4	6	5	2	5	2	5	4	2	2	5	4	4	5	1	2	4	5	6	2	2	6	6	6	2	1	2	5	1	3	6	5	6	2	4	2	4	4	6	4
	318	4		2	5	4	6	2	4	4	3	1	1	2	5	1	5	6	2	6	2	3	5	2	3	2	2	5	5	3	4	5	1	4	6	5	2	1	2	5	3	2	5	5	5	3	1	4	1
	319	4		4	2	5	2	5	2	2	3	3	5	1	3	5	4	5	1	1	2	5	4	5	4	6	5	4	2	5	2	5	2	6	5	1	5	6	5	5	1	4	2	1	3	4	4	5	5
	320	4		1	3	2	3	1	4	1	2	2	3	2	3	5	3	5	1	5	4	4	5	3	6	2	4	5	5	1	5	2	4	5	5	6	5	4	4	4	3	1	2	3	6	3	3	5	1
	321	4		2	6	3	5	1	3	3	5	2	5	3	1	2	6	4	5	5	6	1	5	5	4	1	5	4	6	4	5	1	1	4	4	4	2	1	5	2	5	4	4	5	4	1	5	1	4
	322	4		5	5	2	5	6	4	4	2	3	5	2	4	5	2	4	4	2	2	1	4	6	6	2	1	5	5	6	3	2	4	5	3	2	6	5	5	1	5	1	3	4	4	1	6	2	4
	323	4		5	4	5	4	1	6	2	5	2	3	1	5	6	5	5	1	5	5	4	2	2	2	6	5	4	2	3	4	2	6	4	4	1	5	4	4	4	5	3	4	2	2	2	5	3	1
	324	4		5	3	5	6	4	5	2	4	5	3	5	3	5	5	2	5	5	4	2	6	2	4	6	1	1	2	3	4	1	4	3	3	1	4	5	6	2	5	1	4	6	2	2	2	1	2
	325	4		1	5	2	5	4	3	5	5	5	1	2	4	2	5	6	6	5	1	1	1	1	4	6	5	6	2	6	5	5	3	5	4	2	1	5	4	4	2	3	5	5	4	2	1	4	4
	326	4		2	5	2	2	6	2	1	5	1	4	1	4	1	4	6	5	4	4	4	4	5	5	4	4	5	1	2	1	1	3	4	5	2	6	5	2	2	5	5	4	2	2	2	4	2	5
	327	4		2	2	6	4	2	3	4	4	2	6	2	2	5	2	6	3	6	6	3	2	2	4	2	4	2	3	1	1	1	1	4	5	4	1	4	2	4	1	1	1	2	2	2	2	5	5
	328	4		3	1	4	5	6	6	5	2	1	2	1	6	2	1	4	5	1	6	1	3	2	4	1	4	2	2	5	5	5	5	5	5	3	4	3	5	5	5	6	6	3	4	1	2	2	1
	329	4		1	5	3	1	5	2	5	6	2	2	2	1	5	4	4	1	6	1	6	4	5	5	2	2	4	3	2	5	5	5	3	5	1	5	5	2	2	2	1	5	1	6	5	4	4	3
	330	4		5	4	5	1	6	5	5	2	2	2	4	4	1	5	1	3	1	5	6	5	5	6	3	1	3	5	6	6	1	3	5	5	2	4	2	5	1	1	5	4	6	1	2	5	2	3
	331	4		5	2	3	1	4	3	4	2	2	2	4	6	4	1	3	2	5	2	5	5	4	2	4	4	5	3	2	2	5	5	2	6	5	5	3	4	5	1	5	2	1	4	5	1	1	3
	332	4		4	3	5	2	2	3	1	5	2	5	6	5	6	2	4	1	2	2	1	1	4	1	2	1	5	1	5	2	4	2	5	5	6	1	5	4	5	4	5	2	5	1	3	3	2	2
	333	4		1	6	5	2	2	6	5	1	3	3	2	1	3	5	2	6	5	5	1	2	2	6	4	3	3	4	5	5	4	4	3	2	5	4	5	3	5	5	1	2	3	3	5	6	2	5
	334	4		5	1	2	5	5	5	4	2	2	4	2	5	5	2	2	2	5	5	1	5	6	2	4	5	2	2	3	2	5	1	5	1	3	4	5	3	4	2	5	5	5	4	4	5	2	2
	335	4		4	2	1	3	2	4	5	4	4	1	6	5	6	5	1	5	5	6	5	5	4	5	2	4	4	6	5	2	4	1	4	1	5	5	2	2	2	2	2	2	4	2	5	3	3	5
	336	4		6	5	4	4	2	2	1	5	1	1	4	6	2	4	6	4	2	1	2	4	2	5	4	5	2	2	4	2	5	2	2	1	6	3	5	5	4	1	2	2	5	6	5	4	6	1
	337	4		4	5	5	5	2	5	2	4	3	4	1	5	1	5	4	6	5	2	1	1	2	2	2	2	1	6	4	5	2	4	6	4	5	4	4	2	5	2	6	4	5	5	2	4	2	5
	338	4		6	6	3	4	3	4	1	4	5	3	2	2	5	3	5	1	3	5	5	6	2	2	2	6	1	2	2	1	2	5	1	2	5	1	4	5	6	2	4	5	1	5	2	4	2	5
	339	4		1	1	6	2	5	5	4	6	2	1	4	1	5	6	1	3	2	5	4	5	1	4	4	2	2	5	3	5	2	4	5	2	5	5	2	1	3	2	2	5	3	2	5	4	4	4
	340	4		1	4	3	4	6	2	1	3	5	2	4	1	5	4	2	6	2	2	4	4	4	4	4	2	5	4	5	6	2	5	6	4	1	4	5	2	3	5	4	3	5	2	5	2	5	1
	341	4		4	4	2	5	6	4	2	1	3	2	6	4	2	4	6	5	5	4	2	5	5	5	2	6	5	5	1	1	2	4	6	3	4	5	3	5	2	1	2	5	1	2	5	4	4	5
	342	4		4	1	4	5	5	5	5	1	5	4	5	3	2	2	3	6	5	4	4	5	5	4	4	1	4	4	5	4	2	3	2	5	2	5	1	4	5	4	4	1	3	5	2	3	4	1
	343	4		3	4	1	2	6	5	5	4	4	6	5	5	5	2	5	1	3	5	4	4	3	5	2	5	5	5	5	1	6	1	6	6	5	2	3	5	4	1	5	2	4	5	3	2	5	1
	344	4		4	4	3	3	5	6	2	5	5	4	3	3	5	5	1	1	5	2	3	5	4	1	4	5	5	3	1	1	5	2	5	5	2	4	4	4	2	3	6	4	5	4	4	4	2	1
	345	4		4	5	5	2	1	3	2	4	4	3	1	6	2	2	2	4	5	5	5	5	3	6	2	5	6	5	6	1	5	6	3	4	2	3	5	1	2	2	5	5	2	1	5	1	2	4
	346	4		2	2	6	5	5	3	2	5	1	2	1	5	4	4	6	1	4	5	4	4	3	4	1	2	4	6	1	4	1	2	2	5	1	5	3	5	5	2	4	4	4	2	2	2	2	4
	347	4		6	2	5	4	5	2	3	1	4	6	5	5	4	6	2	2	5	5	4	2	2	5	6	1	5	4	4	2	3	3	5	6	4	5	4	2	3	4	5	2	4	4	2	4	2	4
	348	4		2	6	4	5	4	5	4	5	3	4	4	5	2	4	6	1	3	3	6	4	5	5	4	2	2	4	1	6	2	5	4	6	2	1	2	5	1	4	2	2	2	6	1	2	5	2
	349	4		5	2	5	6	6	5	2	5	4	5	3	3	5	5	5	4	6	5	6	5	2	5	5	2	3	5	4	5	2	6	1	5	2	5	1	1	5	6	4	4	3	2	2	6	3	4
	350	4		5	3	5	6	1	3	3	2	4	2	6	4	2	2	1	2	4	1	5	4	5	2	5	6	5	4	4	2	2	1	1	5	5	5	1	6	5	1	2	5	5	4	5	5	3	2
	351	4		5	2	2	4	2	4	5	5	6	3	2	4	5	3	3	1	2	5	4	2	3	5	6	2	3	1	6	5	5	2	5	1	4	4	5	5	3	2	5	5	5	3	1	2	3	1
	352	4		4	3	4	6	5	1	5	3	6	5	1	2	1	1	1	1	5	5	2	6	6	5	1	3	2	3	5	4	4	2	5	1	5	2	6	6	4	1	5	6	5	6	1	1	4	5
	353	4		5	1	5	1	4	5	5	2	1	1	5	2	4	4	5	5	5	5	1	6	5	5	4	2	5	6	1	2	4	1	1	2	2	3	3	1	5	5	2	3	5	2	4	1	1	5
	354	4		4	4	3	2	3	1	4	2	5	5	3	2	4	1	2	4	3	1	3	6	2	4	2	5	6	5	5	5	2	1	6	6	5	3	4	5	6	2	2	2	2	5	1	5	4	6
	355	4		5	2	5	5	4	1	4	5	6	1	5	2	1	4	5	4	1	4	3	1	5	6	2	5	3	6	2	6	1	4	3	5	2	2	3	1	5	4	4	2	2	2	5	5	5	2
	356	4		6	2	5	2	5	1	5	5	5	2	6	5	4	4	3	5	4	6	2	2	6	1	2	1	6	5	3	5	5	2	2	5	2	2	2	2	2	2	5	1	4	4	4	2	5	5
	357	4		4	4	3	2	4	2	4	4	2	2	5	5	5	4	4	2	2	5	5	4	5	2	5	4	2	1	2	2	5	5	2	4	3	6	5	3	3	4	1	1	2	5	5	5	6	3
	358	4		5	1	5	6	2	1	2	5	5	2	2	6	1	4	4	5	4	5	1	1	6	3	4	2	4	5	5	5	4	2	1	2	2	4	4	5	1	3	1	2	2	4	1	1	2	1
	359	4		1	2	1	4	4	2	2	4	2	2	5	6	6	5	4	2	2	3	2	6	4	5	1	2	2	1	1	2	6	4	5	2	2	5	5	3	2	6	1	2	4	5	5	2	1	1
	360	4		4	2	2	4	5	6	5	1	2	6	5	5	4	2	4	2	6	2	4	3	3	6	4	5	2	5	2	2	1	6	4	4	5	6	2	5	6	4	1	5	5	5	5	5	3	5
	361	4		5	5	2	3	6	1	2	5	6	2	5	3	5	4	2	2	2	5	5	2	2	4	4	2	6	3	5	4	6	3	4	6	2	5	1	5	2	4	2	6	5	2	2	2	5	4
	362	4		1	2	2	5	3	6	4	4	4	1	2	4	2	5	2	5	3	2	4	1	5	2	1	5	2	5	2	3	6	5	5	4	2	1	2	2	6	5	4	1	5	3	4	2	5	2
	363	4		3	4	1	4	2	2	3	4	2	5	5	4	1	5	4	5	1	4	4	1	2	1	2	2	4	3	2	1	1	5	5	4	6	4	1	5	2	5	2	3	6	4	5	2	3	5
	364	4		6	4	4	3	4	5	2	5	6	2	5	4	1	6	6	5	1	1	2	3	1	5	1	2	5	5	5	1	2	4	2	1	4	2	4	3	2	5	4	2	1	3	5	5	5	3
	365	4		2	1	5	3	2	6	2	3	5	5	3	6	6	2	2	4	1	5	6	4	6	4	2	2	3	1	5	3	5	6	4	4	6	2	5	4	6	2	5	4	1	4	5	2	5	5
	366	4		3	5	4	4	1	3	5	2	1	4	1	5	6	6	5	2	5	3	4	2	3	5	1	2	4	6	5	2	1	3	5	6	2	1	5	4	1	5	6	6	2	3	4	4	4	4
	367	4		5	5	4	5	4	5	6	5	2	4	5	2	4	2	6	5	3	6	5	4	2	5	1	3	4	4	2	2	1	5	6	2	6	6	1	2	1	5	5	1	6	2	5	1	3	4
	368	4		1	3	4	4	4	2	1	1	5	5	2	4	6	5	2	4	1	2	6	5	5	4	4	4	5	4	5	2	3	2	4	3	3	5	5	2	5	6	6	4	5	3	5	4	5	5
	369	4		4	5	4	5	2	1	5	1	5	1	4	4	2	4	1	5	5	5	2	2	5	4	1	2	2	3	5	6	5	4	3	3	5	1	4	5	5	2	4	2	3	4	2	5	2	4
	370	4		2	3	1	3	3	5	2	2	4	3	6	5	5	1	5	2	4	5	4	5	3	2	4	3	6	2	5	4	1	3	2	2	2	2	1	1	4	5	1	2	5	6	3	4	4	4
	371	4		2	5	2	4	5	4	5	5	2	2	6	5	5	5	6	2	1	1	1	2	2	5	1	5	1	2	5	1	3	4	4	2	1	1	6	3	4	2	6	4	2	5	5	3	4	2
	372	4		2	2	3	5	5	2	5	2	1	4	5	2	3	6	4	2	3	5	5	1	3	5	4	2	4	5	5	5	2	1	6	1	2	5	4	5	4	5	2	5	5	2	3	2	2	2
	373	4		4	5	2	4	6	3	4	5	5	2	5	4	2	5	4	1	4	4	1	2	2	2	6	1	5	2	3	4	2	5	5	4	4	1	4	6	5	5	1	5	5	2	6	5	5	5
	374	4		6	2	5	3	5	4	5	1	4	6	5	3	5	3	2	4	6	5	2	6	5	6	6	1	4	4	4	2	2	5	1	2	2	5	5	5	5	5	4	6	5	3	4	6	1	5
	375	4		5	1	5	5	5	6	4	4	5	2	2	5	1	1	1	3	5	3	1	6	3	3	1	4	4	4	5	2	5	2	3	4	5	4	4	1	2	4	5	3	4	5	5	2	5	5
	376	4		2	1	6	5	2	5	2	4	5	5	4	2	4	3	1	3	5	5	5	2	5	4	2	5	4	3	2	2	2	2	5	1	2	1	5	4	6	3	3	5	6	2	4	4	6	5
	377	5		1	6	5	1	4	1	6	5	3	4	3	5	2	4	4	2	5	5	4	4	2	5	4	5	2	2	5	5	6	4	5	6	5	4	4	2	1	4	1	6	2	4	5	5	1	4
	378	5		3	5	1	4	3	4	1	6	6	5	2	5	5	1	4	5	6	5	5	6	2	4	2	5	2	5	5	2	4	4	4	5	2	5	3	6	2	2	2	4	2	2	2	3	5	4
	379	5		5	2	1	4	3	2	1	2	4	3	2	2	4	2	3	5	4	5	5	3	6	5	4	3	3	3	2	5	5	2	2	2	1	1	4	6	6	5	1	3	1	4	5	5	2	2
	380	5		2	2	1	4	5	5	3	6	5	2	3	1	4	4	5	4	1	5	1	5	6	4	5	2	3	4	4	5	3	5	5	5	4	2	6	4	5	1	5	4	2	4	5	4	2	2
	381	5		6	1	2	2	3	3	1	3	3	6	2	3	1	1	2	2	3	5	4	3	2	6	2	2	5	5	1	4	5	1	1	3	3	4	4	2	4	2	3	4	1	4	3	6	5	4
	382	5		1	2	3	1	4	2	5	2	1	5	4	4	6	2	5	6	4	5	5	4	4	6	4	4	2	5	5	6	1	4	6	2	5	2	6	5	1	5	3	5	5	5	5	3	1	4
	383	5		5	2	5	4	2	4	1	5	6	2	2	4	5	4	3	4	2	5	6	6	4	1	2	4	3	5	3	1	5	2	2	2	3	1	4	2	2	5	1	4	2	2	4	2	5	5
	384	5		3	5	2	2	3	6	4	5	2	1	4	5	4	2	6	4	4	5	3	1	2	3	5	2	1	1	5	2	5	3	1	2	5	5	4	5	4	6	5	4	2	5	5	1	5	5
	385	5		5	6	4	5	5	2	5	5	2	5	3	1	5	2	1	5	2	6	4	5	6	4	3	4	4	5	4	2	5	1	6	5	4	5	4	4	4	5	1	2	2	4	5	2	3	4
	386	5		4	2	5	2	1	5	4	4	5	2	6	5	5	1	2	2	2	3	3	5	4	6	1	2	2	5	2	5	3	4	1	6	4	1	2	6	5	1	4	3	4	5	6	2	3	2
	387	5		3	5	4	5	2	4	3	2	1	6	3	6	1	5	6	3	4	2	2	4	3	5	5	2	2	4	2	4	4	6	5	6	5	6	2	6	1	5	4	2	5	3	2	4	3	6
	388	5		6	3	2	5	2	6	5	1	5	6	5	5	5	2	5	4	5	3	3	2	1	5	3	6	1	2	2	4	1	1	3	3	3	5	4	3	2	1	5	3	5	6	5	5	1	5
	389	5		4	3	5	6	6	1	5	1	2	1	1	2	1	6	3	5	4	2	6	2	2	4	4	1	5	2	2	2	5	4	5	5	2	6	6	5	6	5	6	2	1	6	2	4	1	2
	390	5		1	1	5	6	1	4	1	4	4	4	5	4	1	2	5	5	2	1	1	2	2	1	6	1	5	1	2	5	4	5	3	2	6	5	2	3	5	1	6	1	5	1	5	5	3	6
	391	5		2	5	3	1	2	1	5	5	5	4	1	3	3	2	5	2	2	1	5	1	6	4	5	4	5	6	3	4	3	6	5	3	6	2	4	6	5	4	3	2	5	6	5	3	2	5
	392	5		6	3	1	5	5	5	1	2	5	2	1	4	6	5	3	1	6	2	4	5	4	2	4	4	1	2	1	5	5	3	5	5	4	4	6	3	2	2	6	5	1	5	5	2	2	4
	393	5		4	2	5	1	2	5	5	5	5	5	3	2	5	1	4	2	6	4	3	2	4	5	2	4	4	5	3	2	6	4	5	5	2	2	2	5	5	1	4	2	5	1	1	5	1	5
	394	5		3	1	5	5	5	2	5	5	5	4	5	2	2	5	4	1	2	6	2	5	6	1	4	5	2	2	1	3	6	2	4	5	6	5	2	5	2	1	6	2	2	4	5	5	4	5
	395	5		4	3	5	3	3	3	2	6	4	5	5	4	1	2	1	1	6	2	6	5	2	4	5	2	2	4	3	5	5	5	1	4	1	4	5	5	5	3	1	4	4	3	4	5	2	4
	396	5		5	1	1	1	2	2	2	3	4	5	4	5	5	1	2	3	6	6	5	6	5	5	5	5	2	2	3	2	1	2	2	2	1	5	1	5	4	4	2	1	4	3	2	6	2	2
	397	5		4	2	4	4	6	1	3	4	5	5	5	4	4	1	5	2	2	5	4	1	5	5	2	1	6	2	5	5	5	5	5	3	2	4	6	4	5	6	4	4	4	2	5	6	1	2
	398	5		3	3	6	1	4	1	4	5	4	1	2	1	5	2	5	3	5	2	3	4	5	2	5	5	2	5	4	1	2	6	2	2	4	4	2	5	4	5	2	2	5	5	6	4	2	5
	399	5		6	4	2	2	2	5	1	5	2	1	2	5	6	5	5	1	3	2	5	4	5	2	4	3	4	2	6	4	1	3	2	2	3	1	2	2	5	4	6	5	4	5	2	5	3	4
	400	5		2	1	2	5	4	4	3	2	5	4	1	2	1	5	2	4	2	2	5	4	1	1	4	1	4	3	1	5	5	4	3	6	1	2	4	1	2	5	5	6	1	3	5	1	5	2
	401	5		5	4	5	2	6	5	3	2	4	5	5	5	1	3	3	4	4	2	1	3	1	1	2	2	2	5	1	2	1	5	6	5	2	6	5	2	5	2	5	6	6	6	4	4	5	5
	402	5		1	3	4	2	5	5	2	1	1	6	5	5	2	6	1	5	3	3	2	1	4	2	1	2	2	2	4	6	1	2	2	4	4	4	1	3	1	4	1	4	4	2	4	4	5	4
	403	5		4	4	5	5	4	6	1	5	5	4	5	3	3	2	5	4	4	2	1	4	5	5	5	3	2	4	2	2	3	5	1	2	1	1	1	2	6	1	6	1	4	5	5	4	3	5
	404	5		4	1	5	1	1	1	5	2	1	1	1	2	2	3	2	4	2	2	5	3	4	1	1	2	2	5	6	1	1	3	5	3	6	2	3	6	5	2	5	5	1	6	5	3	4	1
	405	5		4	5	1	2	5	5	6	5	1	2	5	4	5	2	1	6	2	6	4	5	2	1	4	4	2	2	1	2	1	4	2	5	5	6	6	4	5	3	3	4	4	2	5	5	1	1
	406	5		4	5	5	3	1	1	1	5	4	3	3	5	5	4	1	6	6	1	6	5	4	2	6	5	4	4	5	1	3	4	5	5	2	2	2	4	5	4	2	4	6	5	5	1	2	5
	407	5		3	1	1	2	4	5	2	4	5	5	1	4	4	5	6	5	5	5	6	2	4	3	5	5	1	4	6	3	5	2	3	1	4	6	6	3	5	1	2	5	1	5	2	5	1	1
	408	5		6	2	4	5	1	3	4	4	4	2	1	1	2	1	4	1	2	5	1	4	4	2	4	2	1	2	6	4	2	5	2	5	1	1	2	6	1	6	5	4	3	4	6	5	5	1
	409	5		1	3	1	5	4	3	4	1	2	5	1	5	6	5	4	2	4	2	2	3	2	5	4	3	3	3	5	4	3	5	1	4	3	2	1	3	1	3	2	2	3	1	2	2	5	5
	410	5		1	5	5	4	5	5	5	2	4	2	5	2	6	5	2	4	2	2	4	2	5	5	1	2	2	3	5	6	5	6	4	2	2	1	3	1	3	5	1	2	5	5	5	2	1	2
	411	5		5	3	3	6	2	1	3	6	5	2	1	5	2	6	6	5	5	1	2	5	5	3	2	1	5	2	3	3	3	2	1	5	5	1	1	5	2	4	6	2	4	3	5	2	5	2
	412	5		5	2	4	6	2	5	6	3	5	4	1	4	2	3	4	2	5	5	5	2	2	1	1	3	5	1	5	6	2	2	5	4	2	2	3	4	2	4	4	2	1	2	1	2	2	4
	413	5		4	1	4	4	2	4	1	1	5	2	5	5	1	3	6	5	3	3	2	2	3	4	3	6	2	3	6	5	3	3	1	5	4	4	2	5	2	5	5	5	1	4	3	1	2	1
	414	5		4	5	5	4	4	5	2	4	5	1	4	2	5	4	6	4	6	6	2	1	1	5	2	3	2	5	2	2	2	5	4	6	2	4	2	5	4	2	5	3	5	4	1	1	6	5
	415	5		5	6	1	1	5	4	3	4	3	1	1	1	3	4	4	4	4	4	1	3	2	1	5	1	1	5	2	3	5	6	3	3	4	6	2	3	1	2	1	5	5	3	6	2	2	2
	416	5		5	5	5	3	2	2	2	1	1	4	3	5	6	4	2	5	4	3	2	5	2	2	2	1	4	2	6	5	4	1	1	1	4	5	4	2	5	2	4	4	6	6	4	1	1	5
	417	5		5	6	1	2	2	5	2	2	1	1	4	1	4	4	6	4	6	5	5	5	5	2	1	5	5	5	5	6	1	5	4	5	3	5	1	1	2	4	2	2	2	5	5	2	4	2
	418	5		4	5	6	1	2	6	5	4	1	1	4	1	2	2	5	2	3	4	1	3	2	5	5	1	4	6	2	2	4	4	5	2	3	4	2	5	2	2	4	5	3	4	5	4	4	4
	419	5		6	2	2	1	6	6	6	1	2	1	5	1	2	5	4	2	6	4	5	5	4	5	2	5	5	2	4	4	3	2	5	5	5	1	3	3	3	4	3	4	4	4	2	6	3	2
	420	5		1	3	1	5	4	2	4	3	2	3	2	6	6	2	4	6	4	3	4	5	2	3	1	4	6	2	1	5	5	2	5	2	6	2	3	4	4	5	6	1	6	1	6	3	1	4
	421	5		2	3	1	3	5	1	2	3	1	4	4	2	4	3	6	6	4	5	1	1	4	2	6	2	4	5	4	2	4	1	1	4	1	1	1	4	4	4	3	6	1	3	4	6	5	3
	422	5		2	2	3	5	4	5	4	4	4	5	2	5	2	2	1	4	5	2	2	2	2	4	6	2	1	6	1	1	5	1	3	1	1	2	4	4	1	4	6	3	3	2	5	6	4	5
	423	5		6	5	4	5	2	2	5	4	3	2	6	1	5	2	5	2	1	5	4	5	1	3	5	3	1	5	2	2	2	2	6	3	6	1	4	2	2	3	5	6	1	2	5	3	2	5
	424	5		2	5	5	6	2	4	5	5	4	5	5	2	2	4	6	2	5	5	2	1	1	5	6	5	1	2	5	2	4	4	2	2	5	4	3	2	2	6	5	6	1	3	5	5	4	3
	425	5		4	5	1	1	2	4	5	4	2	2	4	4	4	2	5	2	3	2	2	5	4	4	1	4	5	2	1	5	5	6	5	1	3	1	2	3	1	3	2	5	5	6	5	1	4	1
	426	5		4	2	5	2	2	5	6	2	5	5	5	3	5	2	4	5	2	4	5	3	1	1	5	2	6	2	3	5	2	5	5	2	2	2	2	1	5	2	5	1	5	5	3	2	5	6
	427	5		2	3	5	5	5	5	4	2	5	1	2	2	4	5	2	5	5	2	1	5	3	1	5	3	2	3	4	3	2	4	3	1	5	3	2	1	3	5	1	5	4	5	2	5	2	6
	428	5		5	4	5	5	4	4	5	6	5	5	2	2	2	5	3	5	4	5	5	2	5	5	3	5	2	2	4	5	5	4	2	1	1	2	5	4	5	2	2	5	5	6	2	5	5	2
	429	5		5	1	3	2	1	4	5	6	1	2	1	3	1	4	4	1	3	2	3	3	2	4	6	1	4	3	2	5	1	1	1	6	6	5	2	2	6	4	4	4	1	2	5	5	5	2
	430	5		5	4	1	5	5	5	3	2	1	6	2	5	2	2	1	5	1	2	1	2	2	5	5	5	4	1	2	2	4	3	2	3	5	1	4	5	3	2	1	2	1	2	5	4	4	5
	431	5		4	1	6	2	4	3	1	6	5	4	3	2	4	2	2	6	5	1	6	4	3	3	5	6	5	1	2	2	2	1	1	4	2	6	5	2	4	4	6	4	4	1	4	2	5	6
	432	5		2	5	6	3	4	5	4	2	5	2	4	5	3	5	4	3	5	5	4	5	2	5	6	1	2	6	2	1	6	5	4	5	5	5	4	1	5	2	5	2	2	2	4	5	2	1
	433	5		4	3	5	5	2	3	5	1	3	6	1	4	5	3	5	6	4	6	1	5	2	6	1	5	5	2	1	6	2	3	5	5	3	2	4	5	1	2	3	5	1	3	6	6	5	4
	434	5		6	2	2	5	5	4	1	4	1	5	2	5	1	1	2	5	2	5	4	5	5	5	3	5	5	3	5	5	5	1	5	5	4	5	4	5	5	2	5	1	4	4	6	6	4	1
	435	5		5	6	4	2	6	4	6	4	1	5	2	1	5	4	4	5	1	5	2	4	6	3	3	4	4	5	5	1	1	2	5	2	6	2	4	5	6	2	5	5	2	1	1	2	2	4
	436	5		4	2	3	4	5	3	4	5	5	3	6	5	6	4	2	2	5	2	1	4	5	1	1	3	5	1	2	3	3	5	2	1	5	5	2	1	4	2	2	4	1	5	6	2	4	5
	437	5		5	6	2	5	3	5	2	6	2	6	5	1	3	3	3	5	4	5	5	6	1	5	2	2	1	3	5	2	4	6	1	5	1	6	5	5	3	5	3	4	2	1	3	5	5	4
	438	5		2	2	1	3	1	3	4	5	6	6	3	3	5	2	3	2	2	3	2	5	2	1	6	3	2	2	6	2	3	2	4	5	1	2	5	2	1	6	5	2	4	1	2	3	6	1
	439	5		6	2	2	6	5	4	1	4	2	5	6	4	6	5	5	1	4	3	2	5	5	5	2	4	6	5	1	1	6	6	3	4	2	1	3	4	5	3	6	5	2	2	1	3	1	5
	440	5		5	4	2	3	6	1	4	3	1	4	5	3	5	4	2	5	4	1	1	2	1	1	4	5	1	6	1	2	1	5	4	2	1	5	1	4	1	1	4	4	4	2	6	1	2	3
	441	5		4	4	3	5	2	1	2	5	4	4	2	1	4	5	5	5	2	5	2	1	6	2	2	2	5	4	5	3	3	5	1	4	6	2	1	1	5	4	3	5	2	6	4	3	1	1
	442	5		3	4	3	5	6	1	4	2	5	2	1	3	1	4	3	5	5	3	2	2	2	6	3	5	6	4	2	5	2	4	5	2	4	6	1	3	6	4	4	2	4	3	5	5	6	2
	443	5		5	5	2	5	1	1	1	5	5	3	4	4	5	5	5	5	4	2	4	4	5	6	1	4	2	3	5	5	4	3	1	2	4	3	1	3	3	4	1	5	2	2	4	5	4	3
	444	5		1	5	4	5	4	4	1	5	5	3	4	1	2	1	1	5	1	3	2	5	2	6	5	1	2	4	5	6	2	2	2	2	6	2	2	5	5	2	5	3	5	2	2	2	2	1
	445	5		2	4	1	5	1	4	5	1	5	1	1	5	5	5	4	1	2	2	5	1	4	6	1	1	3	5	3	5	2	2	6	4	6	5	2	5	1	5	2	1	6	4	4	3	5	4
	446	5		3	5	2	4	2	5	2	4	1	2	4	3	5	5	5	5	5	5	2	3	5	2	1	4	5	4	4	6	5	1	2	2	5	5	5	2	2	1	3	3	2	1	2	5	2	5
	447	5		2	2	4	3	6	1	2	2	2	2	5	3	3	6	4	1	4	5	1	6	6	3	5	5	2	5	5	6	5	2	2	2	5	1	5	1	1	4	2	5	1	3	5	1	4	5
	448	5		4	6	2	5	6	2	4	6	3	5	2	2	4	5	6	5	2	2	6	2	3	1	2	4	1	4	3	4	5	1	1	5	5	5	5	6	3	5	4	5	4	3	5	1	6	5
	449	5		4	2	4	2	4	4	1	2	5	1	6	6	1	1	6	6	4	4	2	2	1	2	1	2	4	4	4	4	5	1	2	2	5	2	5	4	4	2	4	2	2	1	4	5	2	4
	450	5		5	3	5	1	2	4	3	2	4	6	3	1	5	3	1	4	2	2	5	6	6	3	5	5	2	3	3	1	4	5	4	1	2	5	2	2	4	4	5	4	5	4	3	2	3	6
	451	5		2	3	2	1	3	2	2	4	4	5	2	1	5	5	2	4	4	2	1	6	5	6	5	6	1	2	1	6	2	6	1	4	5	4	5	2	5	3	2	4	5	3	3	5	4	2
	452	5		6	3	5	5	2	5	5	2	1	6	2	4	5	5	6	4	5	2	5	3	4	4	5	6	2	5	5	3	1	4	3	5	4	4	4	2	4	1	3	5	4	5	1	5	2	6
	453	5		2	4	3	4	5	6	2	3	1	2	1	5	4	3	1	6	6	1	4	5	6	1	1	2	4	6	5	5	5	4	4	2	2	2	3	5	1	2	1	5	2	1	4	4	3	6
	454	5		5	2	6	4	3	4	6	3	6	3	5	3	2	6	3	4	6	3	5	5	4	5	4	2	6	4	6	4	4	5	6	1	2	4	2	4	5	2	5	5	3	3	2	5	3	4
	455	5		4	5	5	3	5	4	2	4	4	5	1	5	4	5	2	3	3	5	6	5	5	2	4	1	5	6	5	2	6	2	2	3	5	5	1	6	1	5	4	5	2	5	5	2	1	6
	456	5		1	4	5	2	3	5	6	6	2	4	2	3	5	5	1	1	4	4	1	2	4	6	1	2	3	1	4	3	6	2	1	4	2	5	5	1	1	5	2	2	1	4	5	3	2	4
	457	5		6	4	6	3	3	2	2	4	5	1	5	2	1	4	4	4	3	4	5	1	1	2	5	4	2	2	2	2	2	6	3	1	2	1	2	4	2	4	4	5	4	5	4	4	5	6
	458	5		4	5	5	5	5	3	1	3	5	1	2	1	5	1	5	2	1	2	6	3	6	6	2	3	4	6	5	1	2	2	1	2	1	2	2	5	5	5	5	4	5	6	6	6	1	5
	459	5		1	6	4	5	4	4	1	2	3	1	2	2	1	6	3	1	1	5	5	2	4	1	5	4	2	3	2	3	2	5	3	3	5	4	6	6	4	4	5	6	2	3	1	2	5	5
	460	5		1	4	5	5	1	4	5	4	4	2	5	2	4	2	5	5	2	1	2	1	6	4	1	5	6	4	4	4	3	5	2	1	4	2	2	5	3	2	6	4	4	4	2	2	5	3
	461	5		5	4	3	1	1	6	4	4	1	2	3	5	5	4	2	4	2	1	5	1	5	5	5	1	6	5	5	2	2	5	4	2	2	2	1	1	4	3	4	5	5	1	2	5	2	1
	462	5		6	5	5	1	4	4	2	2	6	5	5	3	4	1	5	3	5	1	4	3	1	4	4	6	4	2	4	4	4	5	3	4	3	2	3	4	5	1	2	5	4	4	1	6	6	2
	463	5		5	5	1	1	2	2	5	6	6	1	1	1	3	3	5	3	5	5	2	2	1	3	4	4	5	3	5	2	5	2	3	4	5	2	2	4	4	2	1	5	3	1	2	5	1	6
	464	5		2	6	1	6	3	3	2	3	1	5	5	4	3	6	6	2	4	4	5	5	1	2	1	2	1	6	4	2	3	4	2	5	6	4	5	6	5	3	2	4	6	5	3	4	2	4
	465	5		4	2	5	4	4	2	5	1	1	2	4	2	2	1	2	1	4	3	5	5	2	2	1	5	3	1	4	5	5	4	2	2	5	5	2	2	6	4	1	5	6	4	5	4	2	2
	466	5		6	1	4	4	4	5	2	4	2	4	5	4	1	2	6	3	2	2	5	4	1	1	1	6	5	3	1	2	2	5	5	6	2	2	3	4	2	4	6	2	4	5	5	6	1	4
	467	5		4	4	2	5	3	5	5	4	2	4	1	4	5	5	5	4	6	2	2	2	4	5	5	5	5	2	5	6	1	6	3	2	5	4	4	5	5	5	5	2	3	3	5	1	2	6
	468	5		4	4	5	2	6	2	4	1	1	5	5	2	5	4	4	3	2	1	5	1	6	4	4	5	6	5	6	2	3	4	4	5	2	3	6	4	2	3	2	5	1	4	2	4	3	1
	469	5		4	3	4	2	5	2	5	5	5	4	6	5	4	2	4	3	5	3	3	4	5	5	1	2	6	2	3	4	2	1	2	5	2	5	5	5	1	5	5	5	2	4	2	1	5	4
	470	5		3	2	2	5	3	3	5	4	2	5	2	6	3	6	6	2	3	4	1	2	4	2	2	1	1	5	3	5	5	4	3	2	2	3	4	2	5	4	4	4	3	3	5	2	5	5
	471	5		2	1	2	2	5	1	3	2	6	4	5	3	6	1	5	5	5	5	6	1	4	2	2	2	1	2	2	4	1	5	4	6	2	2	1	2	5	6	5	5	5	1	2	6	4	1
	472	5		2	2	2	5	5	5	3	5	5	5	1	4	5	5	6	2	2	5	4	4	4	4	4	1	4	2	2	2	6	3	1	1	1	1	4	5	2	3	2	4	5	3	1	6	5	5
	473	5		2	5	5	6	2	4	6	5	6	6	2	2	5	1	1	4	1	2	5	3	2	2	2	4	2	6	6	3	6	5	5	4	4	5	5	2	3	6	5	2	4	3	4	2	5	4
	474	5		3	3	5	6	2	5	2	1	2	5	5	4	6	2	1	1	3	2	5	1	1	6	3	1	2	1	2	4	4	6	4	1	2	2	5	2	5	5	4	5	4	2	5	1	1	3
	475	5		5	4	5	5	6	5	3	1	6	2	2	2	4	5	2	1	5	5	4	2	5	4	4	2	2	1	1	4	3	5	1	5	3	4	4	5	2	6	4	6	5	6	5	3	5	2
	476	5		5	4	3	4	5	5	6	2	6	2	2	4	2	1	5	1	4	2	2	4	1	2	1	5	4	2	1	6	4	4	5	3	2	1	5	3	4	5	1	5	3	2	2	3	1	5
	477	5		4	1	4	6	3	6	1	5	5	3	4	2	4	6	1	3	5	3	1	2	4	2	1	5	2	6	4	5	5	2	1	3	6	2	5	4	5	2	4	4	2	1	6	2	5	1
	478	5		1	3	4	1	5	3	5	4	4	5	4	2	2	6	4	5	4	6	4	2	5	5	4	6	5	6	5	2	4	5	6	1	5	6	4	1	2	5	3	4	5	3	4	5	5	4
	479	5		4	4	6	2	5	2	5	5	6	3	1	2	5	1	3	1	2	6	1	2	4	2	4	2	5	1	2	1	2	4	6	6	2	2	4	4	5	5	5	1	5	5	5	2	1	6
	480	5		1	5	2	6	1	4	3	5	2	2	3	5	5	1	2	5	1	5	3	6	1	5	5	4	2	5	2	4	4	4	4	4	3	1	5	1	4	2	2	1	2	5	2	5	2	2
	481	5		5	2	5	2	5	5	1	4	5	5	2	1	4	4	5	2	2	4	6	2	5	1	3	5	3	6	1	5	4	5	5	3	2	3	6	5	4	2	1	2	5	6	1	5	2	5
	482	6		5	6	4	1	2	3	5	4	5	5	5	4	4	2	1	1	1	5	4	1	2	5	4	2	1	6	4	1	3	3	3	2	1	5	3	5	3	3	2	5	2	5	5	3	2	3
	483	6		3	5	3	4	1	2	4	5	5	2	2	2	2	4	4	6	2	4	2	5	4	2	1	3	2	6	5	4	5	5	5	2	4	5	5	5	5	3	1	5	5	2	4	2	3	2
	484	6		2	1	3	2	5	4	4	6	6	5	4	4	2	5	2	6	5	4	6	4	4	5	5	3	5	2	4	5	2	4	5	5	2	3	4	4	6	1	2	1	5	4	5	2	4	5
	485	6		5	2	1	2	5	5	5	4	5	5	2	5	1	1	2	5	5	4	2	1	4	3	4	3	5	5	1	2	5	4	5	4	5	2	4	5	5	6	1	5	1	2	2	4	4	1
	486	6		6	4	5	4	6	4	4	2	5	3	2	4	5	6	1	5	6	2	5	4	4	2	4	1	5	5	3	5	4	5	5	2	5	4	5	2	2	4	4	2	4	5	1	5	5	6
	487	6		5	2	4	5	4	5	1	4	4	5	4	1	5	6	1	5	6	2	4	5	5	5	2	5	3	5	4	6	5	6	2	5	3	4	1	6	4	4	2	4	5	3	2	6	2	2
	488	6		6	1	5	2	5	2	3	2	2	5	4	4	5	1	5	3	1	4	5	4	5	1	4	4	2	5	4	2	4	2	4	4	2	4	5	4	6	4	3	5	2	1	5	6	6	5
	489	6		1	2	5	1	5	2	1	5	2	5	5	6	3	4	2	1	4	5	3	2	2	4	5	5	4	2	5	1	1	4	3	5	4	6	5	2	5	4	2	5	1	2	2	3	4	1
	490	6		5	3	4	2	4	4	5	2	4	1	5	4	3	6	3	4	6	2	5	4	5	5	1	6	6	2	2	1	2	2	3	5	5	5	5	2	1	2	4	3	2	1	2	2	4	1
	491	6		1	4	6	4	1	4	5	4	4	2	6	4	2	4	5	3	3	5	4	4	4	2	2	3	5	3	4	4	4	4	4	4	4	5	4	5	2	5	4	1	4	2	2	2	5	2
	492	6		5	2	6	4	1	5	5	1	5	1	2	3	1	5	4	4	2	5	1	5	5	1	4	2	2	2	2	5	1	5	4	2	3	2	5	1	2	1	3	5	5	5	1	5	6	1
	493	6		3	5	4	3	4	3	5	6	3	1	5	6	2	4	5	2	1	2	5	1	4	5	5	1	5	5	2	6	6	2	5	1	6	2	5	3	4	5	2	3	3	5	6	2	1	2
	494	6		3	2	1	2	6	3	4	5	2	5	3	5	1	3	2	4	3	3	1	2	3	2	4	5	5	4	4	6	2	2	6	6	1	5	6	4	4	6	4	2	4	1	5	2	5	6
	495	6		3	2	5	6	1	1	5	6	6	4	5	5	1	4	1	6	6	5	2	4	2	2	4	4	4	2	4	1	2	3	5	4	4	3	4	5	5	5	5	6	4	5	2	1	1	2
	496	6		5	6	1	1	1	5	4	5	2	2	4	6	2	1	5	1	2	5	5	6	5	2	2	3	5	2	2	1	5	1	4	4	2	6	5	1	2	2	5	6	1	5	2	3	3	5
	497	6		5	3	3	5	4	4	1	6	2	2	5	2	2	5	1	4	2	5	4	2	4	5	4	1	3	4	2	1	6	5	2	1	4	1	6	5	4	4	2	5	5	5	4	2	4	1
	498	6		4	2	2	5	1	4	5	5	5	3	4	2	1	6	5	5	5	6	1	2	5	5	1	1	4	5	3	5	4	3	2	4	2	5	3	3	1	3	6	1	2	1	6	5	4	4
	499	6		4	5	5	3	5	5	5	2	5	4	3	4	2	1	5	4	6	1	4	2	5	5	5	2	6	2	4	2	2	2	1	5	2	5	5	2	3	4	4	4	5	2	5	6	5	2
	500	6		3	2	5	4	4	4	4	2	5	5	4	4	5	1	5	2	2	2	1	5	4	2	1	6	6	4	1	6	1	5	1	4	4	5	2	5	4	5	1	1	4	4	1	1	4	4
Zhang [18]	1	1		6	2	4	2	2	3	1	2	2	6	1	1	3	4	6	3	6	5	5	6	4	4	4	2	4	5	2	5	5	5	4	6	3	4	2	6	4	1	6	2	4	4	5	5	2	1
	2	1		6	5	3	2	1	4	2	6	4	5	4	4	5	5	5	2	6	1	5	5	2	3	5	6	4	1	1	2	2	5	5	4	6	2	3	4	2	5	5	3	2	4	4	4	4	5
	3	1		4	4	2	3	5	6	5	5	5	6	5	6	1	4	2	5	3	2	3	2	4	6	2	2	5	2	5	5	5	2	2	2	1	5	5	6	3	6	5	5	1	2	3	2	4	2
	4	1		1	5	5	2	4	5	2	5	3	1	5	6	1	6	1	1	4	2	3	4	3	2	5	1	3	5	5	1	6	4	1	2	4	2	4	6	6	5	2	4	1	5	2	4	6	4
	5	1		5	5	5	5	4	6	5	2	4	1	1	5	2	4	5	5	2	4	5	5	5	5	3	5	2	1	5	5	4	4	6	5	4	4	5	5	5	2	6	5	3	1	4	3	4	4
	6	1		2	5	1	4	1	5	5	4	4	5	1	5	2	5	1	1	1	6	4	4	6	4	5	1	4	4	2	2	6	4	2	2	4	2	5	2	5	2	6	4	5	4	2	5	5	4
	7	1		2	4	2	2	2	2	3	4	3	2	4	6	1	3	4	1	4	5	1	2	2	6	5	1	5	1	2	4	4	5	6	5	3	5	2	3	2	3	2	2	2	2	5	1	4	5
	8	1		5	4	5	5	5	2	6	4	4	3	2	1	1	2	2	6	4	2	4	5	1	5	4	4	4	6	5	2	3	2	6	1	6	5	4	6	5	4	5	2	5	2	3	5	2	5
	9	1		5	5	6	5	1	4	5	2	5	1	2	2	4	5	5	5	5	3	3	3	4	5	4	1	4	3	5	6	5	4	4	2	5	4	1	4	4	1	2	1	6	1	5	4	1	5
	10	1		4	5	4	3	5	5	2	6	4	6	1	5	2	5	1	1	1	5	1	5	3	5	4	1	2	6	4	6	2	5	2	2	2	2	5	5	4	5	5	6	2	4	3	3	4	1
	11	1		6	4	5	1	1	2	4	2	4	3	5	4	5	1	4	5	2	5	6	4	5	5	4	3	1	5	2	2	1	2	2	2	5	1	5	6	6	2	5	5	4	5	2	5	2	2
	12	1		5	2	1	4	4	5	5	3	5	5	4	6	1	5	5	5	2	2	4	3	5	2	1	3	2	5	6	5	2	1	2	2	1	3	6	2	1	3	1	2	6	2	2	4	5	3
	13	1		4	3	1	4	5	2	1	6	3	5	4	2	2	4	3	2	5	2	5	5	1	5	3	2	4	2	5	5	2	1	2	1	5	3	1	4	4	5	5	1	4	4	5	5	1	3
	14	1		5	4	6	2	1	5	4	5	5	4	5	4	4	3	2	6	3	2	5	4	1	2	5	2	3	5	4	5	2	5	5	3	1	2	5	5	4	6	4	5	5	4	1	5	6	4
	15	1		5	5	1	1	1	2	5	4	5	2	6	1	1	1	2	2	6	2	2	4	2	1	5	6	4	4	5	5	3	3	1	5	5	5	2	5	5	4	5	5	6	1	3	6	2	3
	16	1		5	2	5	2	4	5	3	4	4	2	2	6	1	5	2	5	1	5	4	4	5	2	5	5	2	4	4	5	4	4	5	2	1	4	4	5	5	5	1	3	1	2	5	1	4	4
	17	1		4	2	2	6	4	5	5	4	3	1	1	1	2	4	5	1	2	2	2	5	5	5	3	5	2	2	2	5	3	6	5	5	5	3	4	3	1	5	5	5	1	4	4	4	5	5
	18	1		2	4	6	5	4	4	3	5	5	1	2	1	5	4	5	5	6	1	4	4	4	5	1	2	5	2	1	6	4	2	1	5	5	5	2	5	2	2	4	5	5	5	2	3	3	4
	19	1		3	5	5	2	4	1	5	5	5	6	6	2	2	6	1	1	2	5	5	5	4	4	6	5	3	3	5	1	4	5	6	5	6	4	3	2	5	5	5	3	4	6	3	4	4	1
	20	1		5	1	5	2	1	5	4	5	5	2	1	5	6	2	5	6	1	6	1	3	5	1	2	3	5	4	2	2	5	5	2	2	1	1	5	6	1	3	2	4	4	5	1	1	5	1
	21	1		6	3	5	5	3	6	2	5	4	5	4	5	5	2	4	1	2	5	5	4	2	5	1	3	5	3	2	1	1	3	5	3	5	3	5	2	3	5	2	5	4	6	3	5	1	4
	22	1		4	5	2	6	5	6	3	4	1	5	5	1	2	3	1	6	5	2	1	2	5	6	6	4	6	2	2	4	5	5	2	6	5	4	5	5	2	4	3	2	5	5	1	3	1	4
	23	1		1	2	6	2	1	5	2	4	1	5	1	5	1	6	2	3	5	6	5	5	3	2	4	5	2	5	5	4	2	5	5	2	2	5	1	5	4	5	6	1	4	4	2	5	2	5
	24	1		6	4	4	1	5	1	6	2	5	6	1	4	4	1	2	5	1	4	4	5	5	2	2	2	2	5	5	2	1	4	5	2	5	2	2	6	6	5	4	2	3	5	6	4	5	2
	25	1		2	5	2	2	5	5	2	5	5	5	2	1	4	6	1	5	4	1	1	2	4	2	6	4	5	4	6	1	2	1	1	2	4	4	3	5	4	5	5	3	3	1	2	4	4	4
	26	1		5	1	6	4	5	5	2	3	2	6	5	4	1	1	5	5	6	2	2	2	1	2	2	5	2	6	1	4	2	4	3	5	3	1	1	4	2	5	2	4	2	4	3	4	2	5
	27	1		3	5	6	5	2	6	2	5	5	6	2	5	6	1	5	5	4	6	1	3	4	1	5	3	5	4	3	4	6	6	5	1	3	4	6	1	2	3	2	5	4	6	5	1	2	4
	28	1		4	1	2	5	2	5	4	4	2	6	3	2	5	1	1	5	6	4	5	5	5	4	5	5	5	4	2	2	4	2	4	6	2	5	2	1	6	5	6	1	3	2	5	2	2	5
	29	1		3	5	5	3	2	4	4	5	3	1	4	3	5	2	5	3	2	2	5	5	1	2	3	5	5	4	2	2	1	3	5	2	4	4	1	6	4	2	5	5	5	6	4	2	1	5
	30	1		4	5	4	4	6	6	5	1	2	4	1	4	4	5	4	5	2	1	4	1	2	6	5	6	1	6	2	2	2	5	1	3	4	6	5	5	4	5	5	5	5	1	2	3	1	5
	31	1		4	6	6	2	2	6	2	1	3	4	5	2	2	5	1	4	4	5	2	6	2	2	1	5	2	6	5	6	5	5	5	3	5	1	2	6	4	4	2	2	5	1	4	5	4	5
	32	1		5	2	5	5	2	5	3	1	4	5	4	4	2	5	4	5	2	4	5	5	4	3	3	3	4	5	5	3	5	3	6	5	4	4	2	5	4	5	1	3	4	4	2	6	4	4
	33	1		5	2	2	4	2	6	1	1	4	4	3	5	5	4	3	5	5	5	6	5	2	4	5	2	2	5	4	1	4	1	2	1	4	3	1	3	4	5	5	5	5	2	5	5	2	1
	34	1		4	5	5	3	5	2	5	2	5	2	6	2	4	3	3	5	6	5	5	5	5	4	1	3	4	2	4	3	5	4	2	4	1	2	5	2	5	4	2	6	6	2	5	2	1	5
	35	1		4	1	4	6	6	5	5	5	3	3	2	4	4	6	1	5	4	5	5	4	2	3	5	1	5	4	6	1	4	6	4	6	2	4	3	2	4	5	6	2	5	2	5	3	4	2
	36	1		3	6	4	5	4	5	6	5	3	1	4	5	2	6	4	5	5	2	1	4	4	1	4	3	5	2	5	5	5	1	5	1	3	5	1	3	5	4	2	1	5	6	4	1	1	1
	37	1		6	3	2	4	5	5	4	4	4	1	5	2	2	4	2	2	5	4	5	4	2	2	4	1	1	3	4	4	3	1	2	4	2	4	1	4	5	5	4	2	2	2	2	2	2	2
	38	1		3	2	4	1	6	3	1	6	6	5	6	2	5	5	3	1	6	6	2	1	5	2	5	4	5	6	2	2	2	4	5	2	5	1	5	5	2	5	3	5	4	2	5	3	4	1
	39	1		4	5	1	3	5	6	5	2	5	6	2	5	4	3	5	1	5	3	1	2	6	2	5	6	2	5	1	5	2	3	6	4	6	5	1	4	5	2	5	2	6	1	5	4	1	4
	40	1		1	4	4	1	2	4	1	4	5	2	5	5	6	5	4	4	1	2	5	6	2	2	4	4	5	2	1	5	2	3	5	5	5	5	2	2	2	5	4	2	2	4	2	2	2	1
	41	1		4	5	2	1	1	2	5	5	2	5	2	1	3	5	5	2	6	4	4	2	6	1	6	1	4	1	1	1	6	4	5	1	4	6	2	2	4	1	3	5	4	2	5	4	4	2
	42	1		1	3	1	6	1	1	4	4	1	5	5	5	4	4	5	2	2	4	6	1	5	6	6	5	2	3	5	6	4	5	1	6	3	1	5	3	5	1	3	2	4	5	4	2	5	5
	43	2		1	2	4	6	5	1	5	4	4	2	2	4	4	2	4	1	4	6	1	2	2	2	4	3	2	5	5	5	4	4	2	5	5	2	2	1	1	1	3	1	2	5	2	5	3	5
	44	2		2	4	2	2	6	1	5	2	5	2	1	5	2	5	4	2	5	3	1	5	2	2	5	2	6	5	2	3	3	4	6	1	2	2	5	1	2	2	5	4	4	5	3	5	5	5
	45	2		4	2	2	4	4	2	4	1	2	2	2	1	2	4	2	3	6	2	2	4	2	2	2	2	1	5	5	6	5	3	6	4	1	2	2	5	5	3	1	2	6	4	6	2	2	1
	46	2		1	4	3	5	6	2	6	5	1	5	6	2	5	5	5	3	4	4	3	4	2	1	4	5	5	5	2	1	5	2	2	2	5	5	5	1	5	6	4	5	5	1	2	5	5	3
	47	2		4	5	2	3	4	5	1	2	2	3	4	6	4	4	5	6	4	2	4	5	5	2	5	3	5	2	5	2	1	1	1	2	3	6	5	6	5	5	2	1	1	2	1	6	4	6
	48	2		6	5	2	2	6	4	4	4	2	2	5	6	2	6	2	5	5	4	3	2	6	2	1	2	4	5	5	3	6	1	5	5	2	3	2	6	2	2	4	2	4	5	3	5	1	3
	49	2		3	1	4	5	5	1	2	2	2	1	1	2	5	2	2	5	5	3	6	1	3	4	5	2	2	4	5	2	1	4	1	5	3	2	2	5	6	4	3	2	6	5	5	1	4	1
	50	2		3	2	5	4	3	2	5	2	5	6	2	3	4	3	6	5	1	5	2	6	4	5	2	5	4	6	4	6	2	2	5	6	5	1	1	5	4	4	5	4	5	2	1	4	2	5
	51	2		5	2	6	4	5	2	1	2	6	2	1	3	2	1	4	3	5	5	1	6	5	2	5	4	1	3	6	1	4	5	5	1	5	1	4	2	4	5	5	5	1	3	3	6	1	4
	52	2		4	4	5	5	1	6	5	6	6	1	4	6	5	5	1	5	1	5	1	6	5	4	5	5	2	4	1	5	4	2	5	5	5	4	6	5	2	1	5	5	1	3	5	4	5	2
	53	2		4	2	4	5	4	2	2	2	1	3	5	4	6	6	5	6	4	2	4	5	4	2	4	4	5	4	2	3	3	1	6	5	4	5	6	4	4	5	3	1	4	4	4	1	4	6
	54	2		5	2	4	2	1	6	1	1	2	2	2	2	1	5	2	3	6	5	3	3	5	1	4	4	2	3	5	4	3	2	4	2	5	3	5	2	5	4	4	6	6	4	6	2	6	5
	55	2		5	4	1	4	6	3	6	4	5	4	2	5	6	2	4	6	5	6	1	1	4	3	4	6	3	4	4	4	2	4	4	5	5	2	1	4	1	4	5	2	4	4	2	2	6	5
	56	2		1	1	2	3	1	4	6	2	2	5	4	4	4	2	5	3	5	5	2	5	6	5	3	5	5	2	5	1	1	2	4	1	1	6	4	5	5	2	2	1	4	4	1	1	2	4
	57	2		4	5	5	2	4	2	1	5	6	5	2	6	6	2	2	4	4	4	5	2	4	4	4	2	4	2	4	2	2	6	1	4	4	1	1	1	1	6	5	5	5	3	3	5	2	6
	58	2		4	2	2	5	2	2	1	4	2	1	4	4	5	5	4	1	2	2	5	2	4	4	5	5	6	3	5	4	6	2	3	5	1	5	1	2	6	4	2	2	2	4	4	3	3	4
	59	2		2	4	2	5	1	5	2	1	4	2	4	5	1	4	2	2	2	5	4	5	3	4	5	1	5	5	5	6	4	3	1	1	3	1	5	2	6	5	5	3	2	4	4	2	3	4
	60	2		1	6	1	4	5	5	2	6	2	2	2	1	5	5	6	6	5	4	5	3	4	4	2	5	5	4	4	4	6	2	5	4	4	5	3	5	2	5	1	6	2	1	5	5	4	6
	61	2		1	5	3	4	5	4	2	4	1	5	6	2	5	5	2	1	2	3	6	6	4	2	5	6	2	5	5	5	1	4	5	5	4	4	3	2	1	1	2	2	5	2	4	4	1	6
	62	2		5	2	2	5	4	4	2	5	5	4	4	5	5	2	3	4	3	5	1	4	2	4	4	3	4	3	5	5	6	1	4	1	5	4	4	5	5	2	3	5	5	2	2	5	2	2
	63	2		4	6	1	5	5	1	5	4	3	5	5	2	5	2	4	4	2	5	6	5	5	5	4	2	2	4	6	1	3	6	5	5	2	1	6	2	4	3	1	2	6	6	2	3	6	3
	64	2		5	2	4	4	1	2	4	3	4	5	3	2	2	5	4	2	6	1	1	4	1	1	5	2	1	5	1	5	6	4	5	1	3	4	4	5	2	1	5	5	2	2	5	1	4	1
	65	2		5	3	2	1	4	5	3	5	4	4	1	5	6	1	5	2	4	5	3	5	4	4	2	4	1	5	2	2	1	6	3	1	1	5	4	5	1	1	5	3	5	5	5	5	5	5
	66	2		1	5	1	4	2	3	6	5	5	6	1	4	2	2	5	1	6	3	6	2	2	5	5	4	6	4	5	2	2	6	2	1	3	4	3	6	4	5	4	3	2	2	2	6	2	5
	67	2		6	4	2	5	5	2	1	5	2	4	5	3	2	3	6	4	4	6	4	5	2	4	6	1	5	4	1	1	4	2	4	1	2	5	6	4	2	5	4	4	3	2	3	3	1	1
	68	2		2	2	4	6	1	5	6	5	1	5	2	2	4	6	3	4	5	5	1	4	4	6	6	3	3	4	5	2	5	4	5	2	2	1	3	1	2	4	6	5	2	2	3	1	6	1
	69	2		1	1	5	2	4	4	2	4	5	3	5	2	3	4	3	5	4	1	1	4	5	4	5	4	6	1	1	4	2	4	5	1	5	2	1	5	6	3	1	2	2	2	1	4	5	2
	70	2		3	4	4	1	4	6	2	4	6	4	2	5	4	1	4	6	6	1	3	5	2	4	5	4	1	5	2	5	3	2	2	4	1	2	4	1	5	3	5	2	1	3	1	4	3	4
	71	2		1	3	2	5	5	1	2	5	5	1	1	2	1	4	4	5	5	6	3	3	2	5	2	3	5	2	3	1	2	5	2	5	4	5	3	2	2	6	1	6	4	5	2	5	3	5
	72	2		1	5	5	4	1	5	5	5	1	1	2	2	4	6	5	5	2	1	4	1	4	1	6	2	5	2	5	5	5	1	5	6	2	5	6	4	5	3	4	2	5	4	5	2	5	2
	73	2		3	3	2	3	5	1	5	4	5	2	5	6	2	5	4	2	4	4	5	2	1	3	5	5	4	2	5	1	3	4	1	5	2	6	4	4	6	4	2	1	5	3	2	3	5	2
	74	2		4	1	3	6	3	5	5	2	4	4	1	2	4	4	4	1	3	5	5	3	1	4	5	4	4	3	5	2	5	3	2	1	5	2	5	2	2	5	5	5	2	1	4	4	1	5
	75	2		5	2	1	5	3	5	6	5	5	3	2	1	4	1	5	4	2	1	4	1	1	5	1	4	4	2	5	1	5	2	4	4	5	4	4	2	1	6	3	3	2	5	6	1	4	2
	76	2		4	1	2	3	5	2	6	5	5	2	5	5	5	5	4	2	2	2	1	5	2	5	1	2	4	6	1	3	5	2	5	6	4	4	1	5	1	4	5	5	2	2	5	5	6	5
	77	2		6	5	1	5	1	5	4	6	4	2	4	3	1	5	1	2	6	4	5	5	6	1	5	1	5	3	2	2	2	6	3	6	2	2	4	4	2	1	5	6	2	2	6	1	2	6
	78	2		4	6	1	2	4	2	5	1	2	2	2	2	5	4	6	6	5	6	3	4	4	2	5	2	2	4	5	2	6	5	5	1	2	5	2	1	5	5	3	5	4	2	5	1	3	6
	79	2		5	5	5	6	2	5	1	5	5	1	4	5	6	5	2	4	5	4	6	1	4	5	3	5	1	2	6	4	3	5	6	3	5	5	2	5	4	5	5	2	2	4	5	4	6	2
	80	2		1	2	1	1	5	2	5	3	5	3	5	5	2	6	2	4	5	4	2	4	6	1	2	5	5	5	2	5	2	4	3	2	5	4	3	5	2	4	5	5	4	3	2	3	4	5
	81	2		1	1	5	5	4	4	2	4	5	2	1	5	1	4	5	2	4	4	4	6	3	3	5	5	5	4	3	1	4	1	4	5	5	1	3	5	6	4	2	2	5	5	5	5	2	2
	82	2		4	5	6	3	5	5	4	6	4	5	5	4	6	1	1	5	5	2	6	4	5	5	5	3	2	4	4	2	3	4	1	3	2	1	4	3	3	4	1	3	3	4	3	1	4	1
	83	2		6	2	5	4	6	1	2	3	1	3	2	6	2	6	3	5	1	2	2	5	4	2	5	6	3	4	2	6	4	5	3	5	1	6	4	6	4	3	3	4	6	4	3	1	2	2
	84	2		5	5	1	5	6	5	6	4	2	3	2	2	1	5	5	1	2	1	2	4	4	5	2	6	4	2	6	1	5	5	2	6	5	3	5	5	5	2	3	5	1	6	5	3	4	2
	85	2		5	6	1	5	5	2	2	6	6	1	5	2	5	5	5	1	5	4	5	5	1	3	2	2	1	5	5	3	4	5	5	2	4	4	4	4	2	4	1	3	2	1	4	1	3	6
	86	3		5	5	4	5	5	1	4	4	1	3	4	5	5	4	5	6	3	1	2	2	2	6	1	3	3	1	1	6	2	4	6	1	1	2	1	3	3	5	2	5	5	6	2	4	5	6
	87	3		5	5	2	6	4	3	4	5	5	5	6	6	3	1	6	4	2	5	2	6	5	4	5	2	2	4	5	4	6	1	5	5	4	3	2	6	4	5	5	4	2	1	3	2	4	6
	88	3		3	4	3	5	1	5	2	6	2	2	1	2	2	2	5	6	5	1	3	6	5	1	4	6	6	5	4	2	2	6	3	1	4	5	6	5	2	1	4	2	2	4	5	6	5	4
	89	3		5	6	3	3	5	2	6	5	6	5	5	5	3	1	4	5	4	5	4	2	4	4	4	1	2	4	4	3	1	1	1	6	4	6	3	2	6	1	4	3	2	1	3	1	4	1
	90	3		6	3	5	5	2	5	2	2	3	4	2	5	2	2	4	1	4	5	5	2	2	2	1	1	5	4	3	5	1	1	5	5	3	5	1	5	5	2	1	5	5	5	4	5	5	2
	91	3		5	2	2	5	5	6	6	6	3	4	2	4	2	1	2	1	2	2	4	4	4	4	2	4	6	4	4	4	4	2	1	5	4	2	2	5	2	5	3	6	5	4	1	6	4	6
	92	3		1	3	4	4	4	4	2	3	5	1	5	5	3	5	4	5	4	4	4	6	4	6	5	4	5	6	3	3	2	5	4	3	3	4	4	4	3	5	4	2	5	5	4	4	6	2
	93	3		5	2	4	3	1	5	6	1	2	5	5	6	1	4	2	4	2	4	5	4	5	1	2	5	5	1	2	1	3	5	2	4	4	1	2	3	5	2	6	6	1	2	3	1	5	6
	94	3		5	5	4	2	2	1	4	2	5	5	5	1	5	6	2	2	2	6	5	3	3	2	6	2	6	4	2	4	4	1	5	6	5	5	4	5	2	5	3	4	5	2	3	2	2	2
	95	3		6	2	6	6	2	1	2	4	5	5	1	5	4	2	6	5	1	5	4	5	5	2	1	6	4	2	5	6	4	4	1	4	2	1	1	4	5	6	4	4	5	6	5	5	2	6
	96	3		2	5	6	3	1	2	4	4	4	1	2	5	6	4	4	5	1	4	3	3	1	4	6	4	1	2	4	3	5	5	1	2	6	4	6	5	6	5	2	5	5	1	3	5	4	5
	97	3		5	5	2	2	5	5	5	6	5	5	2	5	4	1	5	4	5	2	3	5	4	6	1	2	5	2	1	2	5	4	6	5	2	4	2	1	2	6	4	3	1	1	1	5	4	1
	98	3		1	5	1	4	6	2	6	1	4	5	2	2	6	5	2	3	5	6	4	6	2	2	2	4	6	3	2	5	6	4	2	4	2	4	2	2	2	5	2	1	5	4	2	1	4	4
	99	3		5	2	4	3	4	2	1	4	4	5	4	2	4	5	1	5	6	2	5	2	5	6	3	2	6	4	6	2	6	1	2	3	6	3	4	5	2	6	2	2	2	4	1	5	2	5
	100	3		5	1	5	6	4	5	1	3	4	3	4	5	6	5	2	4	3	4	4	4	4	4	2	3	1	1	5	4	2	2	3	5	5	1	2	3	6	5	4	1	3	4	6	6	5	5
	101	3		1	5	3	3	3	6	4	5	2	5	5	5	3	5	2	1	2	5	2	3	2	2	5	1	5	1	1	1	2	5	6	4	2	5	4	4	6	2	4	2	1	2	4	4	5	2
	102	3		4	1	1	5	5	2	2	5	5	4	2	3	4	4	5	1	5	2	1	4	2	1	5	4	1	5	2	2	6	2	4	2	5	4	5	3	4	2	3	5	5	6	2	2	2	1
	103	3		4	5	5	4	5	6	6	4	3	4	2	2	5	2	1	3	2	1	2	1	6	6	5	5	5	1	1	2	4	2	6	4	2	5	5	2	4	2	2	5	3	5	5	3	2	3
	104	3		2	2	2	5	2	3	2	6	4	5	1	1	3	4	3	5	6	3	4	1	6	2	4	5	1	2	1	6	5	1	1	5	4	1	3	3	6	4	1	5	3	4	3	4	3	5
	105	3		2	4	5	5	3	1	2	5	6	1	6	5	2	6	5	3	5	1	1	4	2	1	2	4	2	4	1	2	2	1	1	5	2	5	4	5	5	4	1	4	3	2	5	5	4	5
	106	3		4	4	6	1	2	3	2	2	5	1	1	6	5	4	5	6	1	5	1	5	2	2	2	5	1	2	2	6	4	4	5	4	5	4	6	6	5	2	4	4	5	4	2	2	6	5
	107	3		3	6	5	5	3	1	2	5	6	1	5	1	6	5	2	5	6	5	1	5	4	5	3	1	3	4	1	5	1	2	2	4	5	6	1	4	2	5	2	2	1	6	4	4	6	5
	108	3		4	2	4	5	4	6	1	2	3	1	5	2	5	6	6	4	2	2	5	4	5	4	1	5	1	6	5	6	5	5	3	2	5	1	4	1	1	4	2	5	2	4	2	2	2	3
	109	3		2	3	4	1	5	4	1	6	3	1	5	3	4	1	5	5	1	1	5	4	5	2	5	2	1	5	3	3	3	5	3	2	4	1	3	5	2	5	2	1	4	6	2	5	2	3
	110	3		1	5	5	3	2	6	6	4	2	5	5	4	4	2	5	2	1	2	1	4	4	5	1	2	5	3	1	5	2	2	2	6	1	2	6	3	2	2	5	5	1	4	1	2	4	5
	111	3		5	5	4	2	5	6	2	3	5	4	2	5	2	1	4	4	3	4	1	3	4	5	4	4	5	4	5	2	1	4	4	1	4	1	4	5	6	1	5	5	2	1	5	2	6	1
	112	3		5	5	2	2	1	4	4	2	1	4	3	6	1	5	4	5	5	3	1	5	6	5	5	6	5	6	4	4	6	5	5	4	5	4	3	2	4	4	2	5	2	4	1	4	4	1
	113	3		4	4	5	2	1	4	2	5	5	5	1	1	5	2	6	4	3	4	5	2	4	3	4	4	2	3	4	6	6	1	5	4	5	5	2	2	2	3	1	2	5	5	3	2	4	4
	114	3		5	4	2	3	5	5	4	5	3	1	2	4	1	5	1	5	1	3	4	2	4	2	2	2	6	3	2	5	2	5	2	3	6	5	3	2	3	4	2	2	2	5	2	6	2	2
	115	4		5	4	2	5	2	2	6	1	2	4	2	5	2	5	1	2	5	2	2	1	2	2	5	4	5	2	6	3	4	2	6	5	1	4	3	5	1	5	2	2	1	2	2	5	2	4
	116	4		2	5	6	1	6	5	2	5	1	4	4	6	3	3	5	2	5	2	1	2	2	6	3	2	5	5	2	3	4	5	3	1	6	2	4	4	5	2	2	4	4	5	1	6	1	4
	117	4		6	2	6	1	2	5	5	5	2	5	1	5	2	1	2	3	4	4	6	6	2	5	6	4	4	6	3	4	6	5	5	6	5	6	1	4	5	5	5	5	4	5	4	5	3	5
	118	4		5	4	2	1	2	3	4	5	4	2	2	2	6	1	2	5	6	5	5	6	5	4	5	6	4	2	2	1	3	2	5	5	6	2	1	2	1	6	3	4	5	6	1	3	6	4
	119	4		1	3	5	3	4	5	4	5	4	2	3	3	4	5	4	5	1	2	2	2	2	2	3	3	4	1	2	5	5	5	5	1	4	1	4	4	5	3	1	1	2	2	5	6	5	4
	120	4		4	5	5	1	5	3	2	5	2	5	1	2	2	5	6	4	1	2	2	4	5	3	5	4	5	2	1	1	5	3	1	1	2	4	1	6	6	6	6	2	6	2	4	3	4	5
	121	4		4	2	1	5	1	6	5	5	4	2	2	2	4	1	5	2	1	4	6	5	1	5	4	5	2	5	6	4	2	1	3	6	5	5	1	6	6	2	5	5	5	6	2	3	5	2
	122	4		1	1	5	5	1	2	5	6	3	2	1	1	2	3	1	2	5	4	4	4	2	5	4	5	4	1	1	5	3	3	2	5	5	6	4	5	3	5	5	4	5	3	4	5	1	5
	123	4		3	2	5	4	2	5	1	5	3	5	2	5	2	4	4	4	6	2	2	3	2	5	4	6	2	4	2	1	2	2	6	4	5	2	5	2	4	6	2	5	5	5	3	5	3	5
	124	4		2	1	2	5	5	6	5	5	6	2	2	2	2	1	1	5	2	6	2	5	4	4	2	2	5	4	5	5	4	2	4	3	1	1	6	2	2	6	5	2	3	2	6	5	5	1
	125	4		2	1	1	4	4	4	5	5	5	3	2	6	5	6	2	6	4	1	2	3	4	2	4	1	1	5	2	5	2	5	2	3	4	2	4	5	4	6	4	2	1	5	6	1	2	5
	126	4		2	5	4	4	1	2	5	4	4	2	2	5	6	1	6	5	5	2	4	1	5	5	4	5	2	5	1	4	5	1	5	3	5	5	5	6	6	5	1	6	4	5	6	6	4	3
	127	4		4	4	2	6	5	4	5	4	6	3	4	1	3	5	6	4	4	5	5	4	2	5	4	3	4	2	2	3	5	1	5	1	1	4	2	1	2	2	1	4	6	4	2	5	4	4
	128	4		4	6	4	4	6	2	5	3	2	2	4	4	6	3	1	5	3	4	4	4	6	5	4	3	4	3	1	2	5	5	4	6	2	3	2	5	5	2	5	1	4	4	4	5	1	2
	129	4		2	4	4	5	3	6	6	5	5	1	5	3	2	6	2	2	2	1	2	2	4	3	2	6	5	1	1	4	2	5	1	5	6	3	2	4	5	2	3	5	5	2	2	2	4	2
	130	4		6	6	4	5	2	4	1	3	3	2	2	3	6	4	1	1	4	1	6	1	5	4	5	4	5	2	5	2	2	2	4	3	2	5	2	2	6	2	6	3	6	4	5	1	2	2
	131	4		2	3	3	2	5	2	6	6	2	1	5	2	5	1	5	5	5	6	3	6	1	4	4	2	5	1	5	4	2	5	3	2	5	3	4	2	1	2	6	5	5	6	5	1	5	2
	132	4		3	5	2	3	1	4	6	4	2	4	3	4	3	4	1	4	4	1	2	6	6	2	4	4	1	4	1	1	1	2	1	1	1	4	2	3	1	4	3	5	2	6	3	1	6	4
	133	4		4	4	4	5	2	1	4	5	4	3	3	4	4	3	2	4	1	5	2	5	2	3	2	1	4	2	5	5	5	4	6	5	1	4	5	5	6	1	5	5	6	2	2	3	3	4
	134	4		5	6	5	3	2	5	3	5	5	4	6	5	3	6	4	4	5	4	2	5	5	2	4	4	1	5	2	5	2	6	4	1	1	2	4	2	2	2	4	5	5	5	2	4	2	1
	135	4		4	1	5	3	5	5	1	6	6	2	3	1	5	2	6	6	1	4	2	4	5	3	6	2	5	4	1	2	5	5	2	5	5	2	5	4	4	3	6	3	5	5	2	3	5	1
	136	4		1	2	4	5	3	2	6	5	4	2	3	4	2	2	5	5	5	6	4	1	4	1	6	4	4	4	6	4	2	2	4	2	2	1	2	4	4	2	5	4	2	2	5	6	3	5
	137	4		2	6	5	6	5	2	5	1	1	6	6	5	6	3	2	5	5	5	5	3	2	5	4	2	2	1	5	5	4	5	1	4	1	2	5	5	3	5	5	4	5	5	2	1	4	2
	138	4		2	4	2	3	4	5	4	2	5	4	5	1	2	5	4	4	1	1	3	4	6	4	5	2	1	2	5	3	2	1	2	4	5	2	2	2	1	3	4	5	2	4	5	2	4	4
	139	4		6	2	3	5	3	1	2	2	5	2	4	2	2	3	6	2	4	2	1	4	5	4	5	5	2	1	5	2	2	4	4	2	3	2	1	3	6	3	4	5	4	2	2	6	1	2
	140	4		5	5	5	2	5	4	4	5	3	5	5	4	5	2	5	2	4	3	4	5	3	5	2	4	2	4	4	4	2	3	4	1	1	4	4	2	1	3	5	4	1	2	1	2	2	6
	141	4		4	1	2	2	4	2	3	2	5	6	4	4	1	5	2	2	1	2	3	4	5	2	4	4	2	6	6	5	5	5	6	6	4	5	5	6	6	2	4	5	1	5	4	3	5	6
	142	4		4	6	4	1	4	2	4	2	2	3	1	1	6	1	2	2	5	2	5	1	2	3	4	5	2	5	4	6	2	1	3	5	5	2	2	2	2	1	6	6	5	6	1	6	5	6
	143	4		4	2	5	4	5	2	5	2	5	5	3	5	5	1	2	4	4	2	5	2	4	6	2	6	2	5	5	5	4	5	5	4	1	2	4	5	5	5	3	6	3	5	3	4	5	6
	144	4		1	5	6	6	5	6	2	5	2	5	4	3	2	6	4	3	5	4	4	3	2	2	5	4	1	4	2	5	5	5	2	6	5	6	5	5	2	5	2	4	3	5	3	4	3	5
	145	4		5	3	5	5	1	5	2	5	4	5	1	1	1	1	5	2	4	2	4	2	1	2	4	2	5	1	2	2	2	4	1	5	4	1	2	5	4	5	4	2	5	2	4	5	4	2
	146	4		2	5	2	2	1	2	1	2	2	1	4	1	4	5	1	2	4	5	5	5	3	2	5	6	5	4	2	5	4	6	3	4	2	3	4	6	6	3	2	4	1	6	5	4	5	2
	147	4		5	4	2	3	4	4	4	5	2	6	6	4	5	4	6	1	6	2	3	6	2	2	6	6	6	3	5	2	6	2	5	3	3	5	4	5	2	4	4	4	5	1	2	3	5	2
	148	4		1	2	1	4	2	1	2	1	5	3	3	1	2	6	6	5	5	5	2	6	5	5	5	2	4	5	2	1	1	5	1	4	2	6	6	2	4	5	2	3	2	3	2	6	5	3
	149	4		2	1	5	2	1	5	1	4	6	5	1	1	2	5	3	4	6	1	4	3	4	4	2	4	2	4	3	2	2	5	4	2	5	5	4	5	1	5	1	5	2	4	5	5	2	1
	150	4		5	2	2	4	1	3	2	6	6	5	6	3	4	1	1	2	1	5	1	2	5	1	6	2	5	5	2	1	3	5	2	5	2	2	2	2	5	5	5	4	5	4	2	2	5	5
	151	4		2	4	2	5	2	6	2	5	5	5	2	4	4	3	5	5	2	6	1	2	5	1	6	1	4	5	5	2	3	6	2	5	6	3	2	2	6	1	5	2	2	4	4	5	2	5
	152	4		4	5	4	6	3	5	1	4	2	4	5	5	6	4	5	3	5	2	2	2	4	1	5	5	5	6	5	4	4	4	3	5	6	4	1	2	1	1	5	3	2	5	2	4	3	1
	153	4		4	5	3	5	6	1	6	6	2	2	4	5	6	6	6	5	5	2	1	2	2	5	2	6	5	3	3	2	6	5	6	2	6	4	3	4	5	4	5	6	2	3	2	2	4	6
	154	4		3	5	5	4	5	2	4	5	5	4	5	2	1	2	6	2	2	5	6	5	3	6	2	4	4	1	4	6	2	6	4	3	4	3	1	4	5	4	5	2	4	6	1	4	6	2
	155	4		4	6	4	1	2	1	4	1	4	6	5	5	4	1	2	2	2	4	2	3	3	3	4	3	4	5	1	5	5	5	2	2	3	5	5	2	6	4	2	4	1	5	1	4	4	5
	156	4		1	5	1	2	4	2	2	5	6	5	5	6	5	3	5	3	1	6	6	5	2	6	5	2	3	3	1	3	3	4	5	3	2	2	1	1	5	2	2	2	4	5	5	5	5	1
	157	4		5	2	4	1	1	4	5	3	5	5	2	5	5	5	5	5	4	5	4	4	1	2	4	3	1	4	4	2	2	5	1	4	5	5	6	6	3	1	2	1	5	3	1	4	5	4
	158	4		4	4	2	2	1	1	4	2	2	2	2	6	2	5	2	3	3	5	5	4	4	5	1	6	5	4	4	6	3	4	3	4	5	4	2	4	2	3	1	4	5	6	2	5	5	5
	159	4		2	2	4	5	2	4	5	2	2	6	3	2	2	1	5	5	2	5	2	2	4	5	3	4	6	6	2	2	5	3	5	4	5	4	6	3	5	6	2	1	2	4	3	1	2	5
	160	4		2	6	5	3	2	6	4	2	5	2	4	6	1	5	5	1	3	5	2	6	2	3	5	3	3	4	3	2	6	5	5	3	2	2	3	6	5	4	1	3	6	5	5	3	3	2
	161	5		4	1	2	5	2	3	6	5	5	2	2	1	1	5	4	2	6	4	3	1	4	5	2	6	5	5	5	4	6	5	1	5	6	2	5	5	2	4	2	2	2	6	5	5	1	1
	162	5		4	2	2	2	2	5	2	2	3	2	4	1	2	2	2	2	5	4	2	5	5	5	2	2	2	6	5	6	2	5	2	4	5	5	6	4	5	4	2	5	4	5	4	6	4	2
	163	5		5	1	4	5	1	3	3	2	6	5	6	6	2	2	4	2	3	6	4	6	6	6	2	1	4	3	3	1	5	3	4	2	1	4	1	1	2	2	2	4	1	3	1	4	4	2
	164	5		1	6	5	5	4	1	5	4	1	1	2	3	6	5	1	5	5	6	5	5	2	2	3	1	2	4	2	2	6	2	2	4	4	5	4	2	6	2	5	2	5	1	5	2	4	6
	165	5		2	6	5	3	1	3	3	4	4	5	4	6	3	5	5	4	5	4	5	4	1	5	2	5	1	2	5	1	5	4	4	2	5	2	2	3	5	1	4	1	3	1	4	4	3	6
	166	5		2	2	4	2	4	2	5	3	4	2	1	5	3	2	5	4	1	2	6	3	6	2	3	1	4	6	5	2	4	1	4	1	2	2	2	5	5	1	4	1	2	3	1	2	5	6
	167	5		5	5	2	5	1	2	5	4	2	3	5	5	1	6	2	1	5	4	5	5	2	5	2	5	5	5	1	6	6	2	5	2	6	3	2	1	4	5	4	5	3	5	6	5	5	2
	168	5		4	6	1	2	5	4	1	3	6	5	5	4	2	4	5	6	6	6	3	5	5	2	4	4	5	4	4	6	1	3	1	2	5	2	1	5	3	1	2	5	4	6	4	5	5	3
	169	5		5	5	5	4	5	5	4	2	1	5	2	5	1	3	4	2	3	1	3	4	1	4	2	5	5	5	1	4	1	3	4	5	2	4	5	5	4	6	6	6	5	3	2	3	4	3
	170	5		6	6	2	4	1	2	4	5	5	6	4	3	4	1	5	5	5	5	6	3	5	4	5	4	5	4	2	3	2	5	6	5	4	4	2	2	3	5	4	6	5	4	2	1	1	5
	171	5		5	3	2	5	4	5	5	2	5	2	1	3	4	1	1	1	2	3	2	1	2	2	1	3	5	6	1	5	2	1	5	5	4	6	2	1	4	5	5	1	1	4	3	3	4	1
	172	5		5	3	2	2	2	4	4	4	1	4	4	2	3	4	2	4	1	3	5	5	4	4	5	1	2	5	4	5	2	1	4	6	6	2	4	2	2	1	4	4	3	5	2	2	2	2
	173	5		5	1	4	3	5	2	6	4	4	4	1	2	4	4	6	5	5	1	3	1	5	3	3	2	2	3	6	2	2	3	4	5	2	2	1	4	5	5	4	2	4	6	5	6	4	6
	174	5		5	4	5	1	1	5	5	6	5	5	5	1	4	1	6	2	6	5	1	5	1	5	5	6	1	2	4	5	6	1	5	4	4	6	1	2	4	1	2	2	5	5	5	1	4	1
	175	5		2	3	2	6	3	5	6	1	4	6	5	4	1	2	4	5	5	5	6	4	2	2	5	1	6	3	4	2	6	5	4	2	4	3	1	5	2	5	3	1	2	2	6	5	2	1
	176	5		6	1	4	5	3	1	6	5	3	4	1	5	5	2	4	1	5	5	4	1	2	3	5	6	5	5	4	5	1	5	5	5	1	1	1	2	5	6	2	4	5	1	5	5	6	6
	177	5		4	5	2	5	6	1	5	1	4	4	1	6	2	2	6	5	5	2	6	4	2	1	1	5	1	2	4	2	4	5	4	2	5	6	3	5	5	6	2	6	4	4	5	3	2	5
	178	5		4	3	3	4	4	2	4	5	3	2	4	3	3	4	4	5	5	2	1	4	3	2	1	4	1	5	2	5	5	4	4	5	2	6	6	4	5	3	5	1	4	3	4	2	2	5
	179	5		4	4	2	3	6	6	6	1	5	4	3	5	3	5	1	5	5	4	1	6	1	5	5	1	1	4	6	3	2	2	2	2	2	4	2	5	1	4	4	6	2	2	4	4	2	2
	180	5		5	5	3	6	5	5	4	5	5	2	5	5	3	6	2	6	2	2	4	4	3	1	5	1	5	4	3	1	1	3	2	5	5	1	5	2	2	4	5	4	2	5	5	5	2	5
	181	5		2	5	5	5	1	2	1	3	5	5	3	5	3	4	2	6	5	2	2	6	4	4	2	5	1	1	5	5	1	2	4	2	3	5	5	5	5	2	3	6	5	5	2	4	5	3
	182	5		4	6	4	5	1	2	1	4	3	5	1	2	5	1	2	2	4	2	2	1	5	4	1	1	2	5	2	2	2	3	4	4	5	5	2	5	5	6	5	2	4	4	4	5	4	5
	183	5		5	2	4	5	3	1	4	3	2	6	3	2	4	4	5	6	1	4	2	4	5	2	4	6	3	1	5	2	1	1	4	2	1	5	4	1	4	2	6	3	3	4	5	6	3	1
	184	5		1	6	5	1	2	2	5	6	2	5	5	5	3	4	2	2	6	5	6	2	5	3	4	1	5	3	2	4	4	3	4	2	5	2	1	2	1	1	5	5	5	2	5	5	5	4
	185	5		5	4	6	2	5	2	5	5	3	3	2	3	6	4	5	5	5	2	1	4	1	4	1	2	1	3	5	5	4	6	1	5	1	6	5	5	4	2	2	2	5	5	2	5	6	6
	186	5		5	3	4	2	5	2	3	2	2	2	1	2	4	3	6	5	5	1	4	1	4	2	2	2	2	6	4	1	2	4	4	4	2	2	1	2	5	2	5	5	6	2	2	2	4	5
	187	5		6	4	4	1	6	1	4	2	1	2	2	2	5	5	6	6	5	5	1	4	5	1	2	3	3	4	5	6	5	2	2	4	5	4	4	4	2	6	2	6	4	5	1	6	5	2
	188	5		3	4	2	4	4	5	5	4	2	4	1	2	2	1	5	5	2	4	5	1	5	5	3	5	5	2	2	5	1	1	5	2	2	4	6	4	4	6	5	1	1	5	2	5	5	2
	189	5		5	6	1	2	1	6	5	2	5	2	2	1	5	3	2	5	3	5	5	5	3	5	4	4	6	3	2	1	2	5	2	3	1	4	5	1	2	3	5	3	2	4	1	2	1	6
	190	5		6	1	4	5	5	5	3	1	5	3	5	2	5	2	6	6	4	6	6	3	5	5	2	2	5	4	2	2	3	4	5	4	4	1	5	5	6	2	2	5	5	2	6	6	5	6
	191	5		6	2	1	5	5	2	5	5	2	3	5	3	4	5	2	4	2	4	4	5	5	5	4	2	4	5	4	2	6	1	5	5	5	4	3	1	5	1	5	2	3	2	6	5	4	2
	192	5		5	3	5	5	4	2	2	5	5	4	2	6	6	1	5	6	2	4	5	1	1	2	5	2	4	6	5	5	5	5	4	2	1	5	5	6	5	6	4	5	4	5	5	6	5	1
	193	5		6	4	6	2	4	4	5	4	2	3	4	1	2	4	1	5	5	3	4	1	5	5	5	6	2	1	6	4	3	4	2	2	2	5	2	1	5	4	1	5	4	4	4	5	5	1
	194	5		1	2	1	1	4	2	1	2	5	6	6	5	5	2	2	6	3	2	5	4	2	2	2	5	3	5	5	5	4	6	4	5	1	4	2	2	5	1	5	4	4	4	2	2	5	2
	195	5		2	4	1	5	6	5	4	2	6	5	1	5	3	2	1	2	4	3	5	3	4	2	1	2	4	5	5	4	6	5	6	3	5	4	4	4	5	5	5	5	4	5	2	5	6	1
	196	5		6	5	5	6	2	4	2	3	2	2	3	5	4	5	5	5	2	3	5	3	5	2	6	6	2	6	5	2	4	4	5	2	3	3	2	6	2	6	4	5	5	5	5	4	2	5
	197	5		1	1	2	2	6	2	3	6	4	2	2	2	5	2	5	4	2	3	5	4	4	5	1	2	4	1	5	2	1	5	6	5	4	4	2	5	2	2	4	2	4	2	2	3	1	2
	198	5		2	4	5	1	4	6	1	4	6	2	4	1	1	2	4	5	5	1	2	1	1	5	5	4	2	4	6	3	5	2	2	5	2	6	1	5	5	2	4	1	2	6	2	5	5	2
	199	5		2	2	5	6	4	3	1	5	3	2	2	4	2	4	4	2	2	4	5	2	2	1	3	4	5	2	5	3	1	2	4	4	6	6	4	3	1	2	2	4	2	2	2	5	1	2
	200	5		2	3	4	2	1	5	1	4	5	4	5	5	4	4	4	1	1	6	5	2	6	2	5	6	5	4	1	6	5	5	5	4	4	3	6	1	5	4	2	5	2	5	5	1	4	2
	201	5		5	6	6	3	1	4	5	3	5	2	3	2	3	6	2	2	2	5	2	5	5	1	5	2	5	1	1	2	4	4	5	6	2	4	6	3	2	4	6	5	3	2	5	4	2	5
	202	5		2	4	2	4	5	4	2	5	5	2	2	5	2	2	5	2	4	3	1	4	6	6	2	5	1	1	1	3	6	6	4	4	5	5	5	1	5	2	5	4	2	4	4	4	1	5
	203	5		2	2	6	5	1	3	2	3	5	4	1	2	3	2	6	2	1	5	1	6	4	4	5	6	5	4	1	3	3	6	4	5	3	5	1	4	4	5	4	4	1	1	1	5	3	2
	204	5		5	4	5	2	2	6	2	3	6	5	6	2	2	6	2	2	4	3	5	4	2	1	3	2	3	5	1	2	5	1	5	5	5	4	5	4	5	2	1	5	2	1	3	4	3	5
	205	5		4	5	4	2	5	6	4	3	2	2	5	5	4	1	4	3	5	4	5	1	4	5	6	2	3	2	6	4	2	2	2	2	2	1	6	5	2	2	2	5	6	3	2	4	5	5
	206	5		5	5	6	5	4	4	5	5	1	5	4	1	1	6	5	1	4	5	4	1	2	2	6	5	2	6	2	5	5	2	2	6	2	2	5	3	4	5	5	3	2	1	2	4	5	2
	207	5		3	4	4	2	1	4	5	1	4	1	6	6	4	5	1	2	4	5	5	4	5	5	2	2	4	2	2	2	2	4	6	5	1	5	5	2	2	1	1	1	1	2	6	1	5	1
	208	5		4	4	2	2	3	4	6	5	4	6	6	3	2	2	2	5	2	1	1	6	4	2	5	6	6	5	5	4	1	5	6	5	1	4	2	4	4	2	4	5	2	5	1	4	5	4
	209	5		2	5	5	3	1	5	2	2	5	4	5	4	3	2	5	4	2	6	2	5	1	2	6	2	4	5	1	2	1	2	1	2	5	4	5	6	1	2	1	5	1	2	4	1	2	5
[truncated: 9,820 more rows]
[truncated: 955 more columns]

## Sheet: Dominant model data sheet
		Dominant model						Dominant model
		1.16629						Bin	Frequency	probability
		1.20222						1.005	0	0
		1.14217						1.01	0	0
		1.28377						1.015	0	0
		1.24387						1.02	0	0
		1.08736						1.025	0	0
		1.15438						1.03	0	0
		1.20078						1.035	1	0.004
		1.05749						1.04	0	0
		1.13678						1.045	0	0
		1.19752						1.05	0	0
		1.14925						1.055	1	0.004
		1.15779						1.06	3	0.012
		1.18621						1.065	1	0.004
		1.13754						1.07	7	0.028
		1.07912						1.075	5	0.02
		1.16636						1.08	7	0.028
		1.17802						1.085	12	0.048
		1.1143						1.09	5	0.02
		1.29537						1.095	8	0.032
		1.1857						1.1	11	0.044
		1.14974						1.105	13	0.052
		1.20816						1.11	16	0.064
		1.23343						1.115	15	0.06
		1.18017						1.12	21	0.084
		1.18075						1.125	28	0.112
		1.16582						1.13	25	0.1
		1.19961						1.135	38	0.152
		1.20482						1.14	36	0.144
		1.13283						1.145	25	0.1
		1.16288						1.15	47	0.188
		1.08308						1.155	41	0.164
		1.21162						1.16	41	0.164
		1.22031						1.165	54	0.216
		1.11807						1.17	51	0.204
		1.08177						1.175	49	0.196
		1.1597						1.18	41	0.164
		1.15328						1.185	32	0.128
		1.1949						1.19	38	0.152
		1.14255						1.195	45	0.18
		1.08583						1.2	37	0.148
		1.17843						1.205	27	0.108
		1.15799						1.21	35	0.14
		1.21381						1.215	30	0.12
		1.11105						1.22	30	0.12
		1.2153						1.225	23	0.092
		1.07652						1.23	14	0.056
		1.18555						1.235	16	0.064
		1.23131						1.24	12	0.048
		1.16464						1.245	13	0.052
		1.13829						1.25	7	0.028
		1.22446						1.255	6	0.024
		1.21634						1.26	6	0.024
		1.1765						1.265	4	0.016
		1.1259						1.27	4	0.016
		1.19365						1.275	7	0.028
		1.18263						1.28	2	0.008
		1.18177						1.285	6	0.024
		1.19484						1.29	1	0.004
		1.16718						1.295	1	0.004
		1.17426						1.3	1	0.004
		1.16179						1.305	1	0.004
		1.17394						1.31	0	0
		1.16694						1.315	0	0
		1.19692						1.32	0	0
		1.1819						1.325	0	0
		1.13966						1.33	0	0
		1.18908						1.335	0	0
		1.18761						1.34	0	0
		1.20031						1.345	0	0
		1.12074						1.35	0	0
		1.22025						1.355	0	0
		1.22414						1.36	0	0
		1.2102						1.365	0	0
		1.22618						1.37	0	0
		1.1029						1.375	0	0
		1.14418						1.38	0	0
		1.25651						1.385	0	0
		1.14556						1.39	0	0
		1.18359						1.395	0	0
		1.10848						1.4	0	0
		1.17388						1.405	0	0
		1.27564						1.41	0	0
		1.2112						1.415	0	0
		1.17344						1.42	0	0
		1.20924						1.425	0	0
		1.23011						1.43	0	0
		1.20835						1.435	0	0
		1.12715						1.44	0	0
		1.06818						1.445	0	0
		1.18835						1.45	0	0
		1.19793						1.455	0	0
		1.19186						1.46	0	0
		1.07555						1.465	0	0
		1.1287						1.47	0	0
		1.20205						1.475	0	0
		1.10387						1.48	0	0
		1.22221						1.485	0	0
		1.16322						1.49	0	0
		1.22379							1000
		1.20979
		1.16436
		1.21247
		1.09214
		1.2452
		1.22992
		1.16878
		1.09989
		1.16898
		1.13702
		1.20343
		1.24626
		1.14317
		1.15563
		1.1021
		1.16351
		1.24701
		1.12416
		1.16071
		1.12276
		1.18185
		1.17449
		1.17496
		1.16902
		1.14866
		1.11061
		1.14954
		1.18627
		1.16591
		1.20063
		1.25728
		1.13863
		1.15913
		1.22604
		1.18641
		1.1739
		1.14606
		1.1562
		1.13123
		1.18709
		1.13159
		1.15891
		1.14861
		1.1945
		1.15829
		1.19092
		1.23216
		1.13414
		1.15558
		1.12308
		1.14273
		1.10774
		1.17092
		1.17285
		1.19522
		1.22098
		1.21262
		1.22066
		1.11501
		1.11593
		1.11631
		1.17579
		1.16726
		1.17865
		1.26767
		1.1304
		1.19942
		1.244
		1.2239
		1.18022
		1.2498
		1.17643
		1.11546
		1.13688
		1.12024
		1.16183
		1.24016
		1.17988
		1.15014
		1.17608
		1.17664
		1.20706
		1.1984
		1.11074
		1.17315
		1.14246
		1.15063
		1.19117
		1.11573
		1.15817
		1.20528
		1.1455
		1.16504
		1.20427
		1.15381
		1.14635
		1.17172
		1.14781
		1.26731
		1.17796
		1.26359
		1.16641
		1.2429
		1.16601
		1.16261
		1.11472
		1.11746
		1.19505
		1.10885
		1.19971
		1.20876
		1.19886
		1.09878
		1.10805
		1.10823
		1.20068
		1.13896
		1.25056
		1.1907
		1.17013
		1.17246
		1.21059
		1.10465
		1.1825
		1.10877
		1.08836
		1.17933
		1.24133
		1.14017
		1.19292
		1.09362
		1.12566
		1.20962
		1.12489
		1.09943
		1.16973
		1.13624
		1.19129
		1.16132
		1.26097
		1.12209
		1.16182
		1.1784
		1.21352
		1.16294
		1.19392
		1.21012
		1.15655
		1.23756
		1.14151
		1.14832
		1.17796
		1.08154
		1.14463
		1.22199
		1.21083
		1.153
		1.15817
		1.12709
		1.21142
		1.18126
		1.15483
		1.16349
		1.20861
		1.147
		1.14906
		1.2072
		1.18707
		1.15118
		1.17514
		1.07413
		1.12938
		1.11061
		1.20297
		1.15895
		1.15958
		1.13229
		1.21092
		1.09681
		1.12841
		1.19043
		1.23596
		1.19023
		1.1021
		1.14779
		1.12845
		1.16986
		1.18458
		1.20202
		1.15722
		1.28419
		1.19704
		1.19725
		1.16047
		1.18244
		1.13025
		1.19411
		1.17133
		1.1351
		1.06862
		1.16514
		1.265
		1.21099
		1.13257
		1.10807
		1.17078
		1.14622
		1.11343
		1.18791
		1.16026
		1.20968
		1.1127
		1.19219
		1.20786
		1.19147
		1.18393
		1.1339
		1.15648
		1.12101
		1.24059
		1.1401
		1.07305
		1.21568
		1.14778
		1.13785
		1.12052
		1.1538
		1.13392
		1.18385
		1.17531
		1.09615
		1.21617
		1.1647
		1.13274
		1.16324
		1.08054
		1.23247
		1.22599
		1.13602
		1.23337
		1.11711
		1.14647
		1.18606
		1.05686
		1.25563
		1.24443
		1.12377
		1.19493
		1.18749
		1.16067
		1.27899
		1.17616
		1.18475
		1.20786
		1.1421
		1.08435
		1.22209
		1.16957
		1.15206
		1.22016
		1.17401
		1.14689
		1.14217
		1.1531
		1.12785
		1.14124
		1.13519
		1.20343
		1.15736
		1.14913
		1.12192
		1.12356
		1.21339
		1.23142
		1.20339
		1.16641
		1.17851
		1.14632
		1.16269
		1.09353
		1.13928
		1.1729
		1.1653
		1.17468
		1.09221
		1.13047
		1.17567
		1.08286
		1.21253
		1.21924
		1.18022
		1.12844
		1.20941
		1.18955
		1.15073
		1.17235
		1.12513
		1.22179
		1.13819
		1.21754
		1.1218
		1.24833
		1.10726
		1.2172
		1.25013
		1.17352
		1.19876
		1.20799
		1.21572
		1.17513
		1.2013
		1.18151
		1.21529
		1.1557
		1.19191
		1.21908
		1.30393
		1.11314
		1.11584
		1.18353
		1.188
		1.20205
		1.22481
		1.2079
		1.17531
		1.13576
		1.23786
		1.13439
		1.15459
		1.21834
		1.12922
		1.20764
		1.10523
		1.28463
		1.27296
		1.19522
		1.07791
		1.29118
		1.13436
		1.15422
		1.17255
		1.1828
		1.16066
		1.16128
		1.21759
		1.16949
		1.23457
		1.17495
		1.14647
		1.08104
		1.25564
		1.19743
		1.15268
		1.21806
		1.21948
		1.23578
		1.10912
		1.23109
		1.16212
		1.19845
		1.07655
		1.20059
		1.17392
		1.18748
		1.15306
		1.12494
		1.15518
		1.2034
		1.12394
		1.19262
		1.16573
		1.19452
		1.26525
		1.15584
		1.09498
		1.17442
		1.16778
		1.20403
		1.1298
		1.12317
		1.1517
		1.08188
		1.17415
		1.18038
		1.17423
		1.13334
		1.23188
		1.15894
		1.16706
		1.20639
		1.16054
		1.14571
		1.19145
		1.17271
		1.24347
		1.16704
		1.13339
		1.20521
		1.1306
		1.11174
		1.21644
		1.14786
		1.1064
		1.11214
		1.15861
		1.09878
		1.24308
		1.19145
		1.09573
		1.23839
		1.18386
		1.19554
		1.1623
		1.21687
		1.12859
		1.1124
		1.23811
		1.12401
		1.1032
		1.17555
		1.07965
		1.14353
		1.21441
		1.21424
		1.20962
		1.11659
		1.13243
		1.12653
		1.18231
		1.18169
		1.23163
		1.19245
		1.21253
		1.17187
		1.13707
		1.18311
		1.16818
		1.28922
		1.12144
		1.19243
		1.14872
		1.16555
		1.27169
		1.16705
		1.16666
		1.20673
		1.13448
		1.15114
		1.18422
		1.08168
		1.15241
		1.10141
		1.21809
		1.13515
		1.19811
		1.22868
		1.11639
		1.28432
		1.14377
		1.15635
		1.06057
		1.16734
		1.2178
		1.13494
		1.2404
		1.10833
		1.18723
		1.1633
		1.16085
		1.15431
		1.22389
		1.18474
		1.19069
		1.16606
		1.13623
		1.1355
		1.13039
		1.13273
		1.20904
		1.2155
		1.12778
		1.12595
		1.21526
		1.21294
		1.16261
		1.16167
		1.25943
		1.17967
		1.2065
		1.10241
		1.17198
		1.16131
		1.20083
		1.20539
		1.15907
		1.126
		1.16738
		1.16135
		1.18166
		1.1631
		1.23409
		1.1934
		1.2845
		1.15397
		1.13162
		1.16948
		1.15248
		1.19918
		1.15199
		1.2393
		1.18715
		1.13421
		1.08913
		1.18936
		1.15901
		1.1937
		1.17352
		1.13771
		1.19364
		1.16907
		1.19647
		1.15305
		1.20719
		1.14812
		1.1712
		1.03203
		1.27268
		1.20071
		1.14735
		1.15611
		1.1624
		1.18789
		1.17133
		1.13237
		1.14781
		1.21712
		1.16852
		1.16609
		1.2487
		1.16599
		1.18001
		1.12506
		1.06832
		1.1716
		1.14418
		1.15918
		1.18952
		1.16971
		1.22341
		1.14066
		1.16131
		1.10172
		1.16806
		1.23034
		1.27266
		1.16482
		1.18575
		1.17498
		1.14993
		1.05292
		1.09697
		1.27442
		1.1325
		1.16286
		1.12451
		1.14812
		1.2203
		1.19152
		1.21751
		1.22095
		1.13332
		1.16235
		1.20529
		1.06578
		1.25178
		1.22039
		1.22741
		1.151
		1.21989
		1.14109
		1.10618
		1.1984
		1.19125
		1.16636
		1.18596
		1.20678
		1.13964
		1.11873
		1.16149
		1.14823
		1.15775
		1.21413
		1.16179
		1.12612
		1.15191
		1.21177
		1.18732
		1.1646
		1.19792
		1.20074
		1.12463
		1.1634
		1.18937
		1.25458
		1.23461
		1.1172
		1.21924
		1.18831
		1.1983
		1.19775
		1.21362
		1.12047
		1.15615
		1.17064
		1.20771
		1.08255
		1.16568
		1.12407
		1.19215
		1.18685
		1.1589
		1.21758
		1.07032
		1.10051
		1.16788
		1.15022
		1.24116
		1.14886
		1.16245
		1.19638
		1.14194
		1.18731
		1.17331
		1.1984
		1.22998
		1.17867
		1.14761
		1.14822
		1.15688
		1.07043
		1.1096
		1.13646
		1.18642
		1.15628
		1.16834
		1.12976
		1.14755
		1.1412
		1.12746
		1.17951
		1.21891
		1.15452
		1.07001
		1.11546
		1.09876
		1.23702
		1.17942
		1.22671
		1.14907
		1.122
		1.17643
		1.19247
		1.15134
		1.22317
		1.14965
		1.22754
		1.17309
		1.1741
		1.19415
		1.08111
		1.18187
		1.27385
		1.14511
		1.1623
		1.14727
		1.22546
		1.17549
		1.22814
		1.20605
		1.19447
		1.19846
		1.18696
		1.07891
		1.25144
		1.09255
		1.14345
		1.20262
		1.1603
		1.12294
		1.15129
		1.17626
		1.13502
		1.20771
		1.15159
		1.28011
		1.17486
		1.1342
		1.15079
		1.15642
		1.20468
		1.19703
		1.1966
		1.16798
		1.19106
		1.14365
		1.12161
		1.19677
		1.18842
		1.06981
		1.18623
		1.13865
		1.2134
		1.21103
		1.13922
		1.16496
		1.09382
		1.13755
		1.1131
		1.13135
		1.15582
		1.20719
		1.16513
		1.20932
		1.1654
		1.21121
		1.14674
		1.16907
		1.13328
		1.15434
		1.13972
		1.15012
		1.16539
		1.16052
		1.13542
		1.1438
		1.16223
		1.06843
		1.21706
		1.19917
		1.15684
		1.21144
		1.11601
		1.08414
		1.17724
		1.16335
		1.19628
		1.25703
		1.19391
		1.09791
		1.10344
		1.22602
		1.21079
		1.15833
		1.21396
		1.13698
		1.12446
		1.15704
		1.23293
		1.11585
		1.10876
		1.15446
		1.13602
		1.21383
		1.19242
		1.12736
		1.17782
		1.09227
		1.16378
		1.14742
		1.22556
		1.17151
		1.17491
		1.22165
		1.1612
		1.18494
		1.13757
		1.24235
		1.17367
		1.11202
		1.24708
		1.13145
		1.17767
		1.10394
		1.11734
		1.21876
		1.21305
		1.17806
		1.23845
		1.10871
		1.17793
		1.13017
		1.19003
		1.18614
		1.13757
		1.271
		1.19411
		1.19485
		1.20186
		1.14651
		1.14828
		1.17566
		1.12737
		1.15941
		1.14557
		1.18166
		1.17588
		1.12401
		1.06578
		1.20414
		1.1359
		1.19367
		1.19731
		1.18772
		1.16173
		1.11755
		1.13734
		1.21881
		1.20313
		1.16535
		1.17085
		1.17725
		1.22496
		1.19685
		1.21612
		1.14439
		1.13221
		1.17238
		1.20594
		1.15899
		1.11804
		1.14585
		1.19814
		1.15261
		1.17041
		1.10235
		1.15869
		1.1424
		1.18785
		1.20287
		1.25445
		1.20993
		1.17043
		1.17844
		1.17648
		1.13494
		1.12045
		1.16564
		1.13415
		1.17157
		1.17056
		1.08508
		1.13561
		1.16736
		1.26795
		1.20723
		1.19149
		1.15825
		1.26377
		1.19784
		1.13017
		1.17982
		1.17923
		1.14514
		1.05782
		1.16398
		1.11892
		1.15035
		1.11891
		1.23316
		1.1876
		1.22119
		1.19596
		1.19019
		1.13488
		1.16033
		1.19383
		1.14926
		1.18582
		1.16012
		1.15255
		1.11039
		1.1523
		1.23632
		1.18941
		1.24365
		1.14777
		1.15
		1.12887
		1.16146
		1.15426
		1.16651
		1.17965
		1.19166
		1.17486
		1.1815
		1.09561
		1.2285
		1.13077
		1.23944
		1.23716

## Sheet: Recessive model data sheet
Recessive model				Bin	Frequency	Probability
1.27419				1.005	0	0
1.22173				1.01	0	0
1.10248				1.015	0	0
1.25764				1.02	0	0
1.16735				1.025	0	0
1.1569				1.03	0	0
1.23984				1.035	0	0
1.24165				1.04	0	0
1.14508				1.045	0	0
1.23789				1.05	0	0
1.33497				1.055	0	0
1.12795				1.06	0	0
1.18217				1.065	0	0
1.26334				1.07	0	0
1.22646				1.075	1	0.004
1.15253				1.08	2	0.008
1.12735				1.085	1	0.004
1.24913				1.09	2	0.008
1.20757				1.095	3	0.012
1.30409				1.1	3	0.012
1.24423				1.105	7	0.028
1.20282				1.11	3	0.012
1.23013				1.115	4	0.016
1.23239				1.12	4	0.016
1.1947				1.125	11	0.044
1.25829				1.13	5	0.02
1.18832				1.135	11	0.044
1.17222				1.14	17	0.068
1.24552				1.145	14	0.056
1.24433				1.15	12	0.048
1.21265				1.155	19	0.076
1.16793				1.16	27	0.108
1.31926				1.165	13	0.052
1.20574				1.17	27	0.108
1.31568				1.175	26	0.104
1.12547				1.18	24	0.096
1.17888				1.185	28	0.112
1.25834				1.19	25	0.1
1.23406				1.195	35	0.14
1.21315				1.2	37	0.148
1.15827				1.205	25	0.1
1.28787				1.21	32	0.128
1.22404				1.215	33	0.132
1.25169				1.22	33	0.132
1.18952				1.225	40	0.16
1.23324				1.23	28	0.112
1.1511				1.235	36	0.144
1.27648				1.24	42	0.168
1.26042				1.245	30	0.12
1.15882				1.25	35	0.14
1.23023				1.255	33	0.132
1.19573				1.26	36	0.144
1.23839				1.265	31	0.124
1.08954				1.27	32	0.128
1.26595				1.275	27	0.108
1.25345				1.28	26	0.104
1.16643				1.285	10	0.04
1.19844				1.29	11	0.044
1.26247				1.295	12	0.048
1.24166				1.3	13	0.052
1.31798				1.305	14	0.056
1.20886				1.31	4	0.016
1.21588				1.315	8	0.032
1.19971				1.32	10	0.04
1.24778				1.325	6	0.024
1.17754				1.33	5	0.02
1.16169				1.335	9	0.036
1.28296				1.34	3	0.012
1.15815				1.345	0	0
1.2487				1.35	6	0.024
1.18698				1.355	5	0.02
1.29674				1.36	1	0.004
1.31022				1.365	0	0
1.22133				1.37	0	0
1.19907				1.375	0	0
1.16349				1.38	1	0.004
1.19413				1.385	0	0
1.31961				1.39	0	0
1.1866				1.395	0	0
1.11794				1.4	0	0
1.10392				1.405	1	0.004
1.17023				1.41	0	0
1.26587				1.415	0	0
1.1591				1.42	0	0
1.14782				1.425	0	0
1.15963				1.43	0	0
1.27034				1.435	0	0
1.22964				1.44	0	0
1.14212				1.445	1	0.004
1.18881				1.45	0	0
1.19329				1.455	0	0
1.24125				1.46	0	0
1.20431				1.465	0	0
1.15007				1.47	0	0
1.21315				1.475	0	0
1.22809				1.48	0	0
1.21938				1.485	0	0
1.25476				1.49	0	0
1.23259					1000
1.24308
1.20873
1.2505
1.19675
1.24005
1.20405
1.27062
1.27655
1.25786
1.20503
1.26709
1.18468
1.20659
1.22221
1.1968
1.17573
1.21993
1.25948
1.17186
1.24014
1.21667
1.14724
1.21701
1.26975
1.2106
1.16955
1.13136
1.18197
1.29361
1.13531
1.25155
1.25872
1.19544
1.18665
1.23779
1.24121
1.22534
1.19782
1.21418
1.131
1.17325
1.27734
1.15369
1.27318
1.16012
1.23631
1.20844
1.1548
1.26535
1.26678
1.15364
1.16767
1.15788
1.28023
1.16088
1.15414
1.22957
1.13127
1.2691
1.21336
1.24019
1.1968
1.14748
1.25286
1.26373
1.27296
1.22665
1.24972
1.33247
1.24571
1.25147
1.30013
1.17751
1.17252
1.23657
1.2828
1.23914
1.17027
1.17205
1.14371
1.21453
1.19373
1.2624
1.14387
1.26271
1.18692
1.30775
1.12311
1.26185
1.17341
1.21582
1.23941
1.27373
1.17992
1.28164
1.14349
1.24127
1.21314
1.2567
1.22146
1.15307
1.31663
1.20178
1.20008
1.18369
1.28203
1.24995
1.22383
1.23126
1.23534
1.26568
1.27851
1.22996
1.19782
1.18589
1.2335
1.18406
1.23109
1.26229
1.33518
1.22576
1.18833
1.33219
1.19346
1.21234
1.26836
1.10335
1.13339
1.24876
1.26748
1.27314
1.23634
1.22152
1.19479
1.27685
1.21959
1.16618
1.15539
1.2969
1.17054
1.30739
1.22096
1.1975
1.22067
1.31413
1.29224
1.29682
1.22149
1.26269
1.19067
1.13988
1.24377
1.21682
1.10837
1.22082
1.21377
1.26171
1.23269
1.16475
1.17912
1.21408
1.25901
1.25016
1.19184
1.2725
1.1971
1.19299
1.3014
1.25967
1.16625
1.19397
1.10812
1.22124
1.13701
1.18247
1.18607
1.22109
1.12457
1.29124
1.26604
1.22336
1.17618
1.19391
1.26566
1.19859
1.11365
1.29816
1.3121
1.25415
1.12064
1.22773
1.33637
1.17055
1.2596
1.27129
1.28628
1.17036
1.22594
1.20352
1.18236
1.07892
1.2423
1.14687
1.20076
1.23534
1.28836
1.21712
1.34777
1.18259
1.1889
1.16638
1.13871
1.17376
1.26094
1.26789
1.24858
1.24503
1.17807
1.15865
1.14168
1.22039
1.23879
1.21281
1.25372
1.23441
1.15238
1.12199
1.27756
1.18546
1.20789
1.25587
1.25183
1.23973
1.19527
1.12662
1.18402
1.15665
1.27279
1.25214
1.20442
1.25253
1.26394
1.105
1.22177
1.13738
1.17407
1.33438
1.23071
1.26673
1.25433
1.22808
1.34982
1.18426
1.24021
1.23724
1.16821
1.20152
1.24142
1.20863
1.20715
1.28261
1.25548
1.15211
1.16188
1.28742
1.22208
1.25653
1.2649
1.18295
1.29703
1.25725
1.20134
1.14302
1.19902
1.30354
1.17694
1.21955
1.2045
1.19026
1.20415
1.18259
1.12247
1.19445
1.21202
1.30134
1.22956
1.16929
1.315
1.09997
1.2708
1.09191
1.30241
1.2092
1.27946
1.29084
1.3269
1.22426
1.14343
1.21411
1.2798
1.23751
1.21681
1.2325
1.25878
1.30096
1.24547
1.27637
1.26124
1.19745
1.32094
1.35483
1.31358
1.17219
1.22338
1.15578
1.22264
1.22119
1.29116
1.25634
1.21407
1.21493
1.22139
1.20212
1.23674
1.15866
1.23908
1.16423
1.25556
1.18515
1.20766
1.18532
1.21587
1.29745
1.07832
1.19926
1.30334
1.26515
1.24249
1.25331
1.11846
1.23993
1.1882
1.19743
1.28638
1.19185
1.33074
1.16968
1.27999
1.13715
1.21571
1.24065
1.13985
1.2588
1.2538
1.22593
1.33124
1.23888
1.24844
1.18217
1.24546
1.26902
1.13952
1.20818
1.20693
1.23413
1.31028
1.14933
1.22809
1.18223
1.23984
1.2503
1.2291
1.23452
1.26495
1.20351
1.171
1.21527
1.27764
1.32978
1.15598
1.24956
1.22075
1.2399
1.21428
1.19333
1.25359
1.23121
1.24906
1.24368
1.15639
1.11073
1.25412
1.24655
1.21534
1.19119
1.19955
1.30378
1.26491
1.24358
1.15544
1.23246
1.2564
1.29184
1.13802
1.12721
1.22975
1.21801
1.31547
1.24492
1.15975
1.23375
1.40194
1.26669
1.25172
1.34717
1.23514
1.22838
1.24048
1.19444
1.25279
1.35084
1.23756
1.0871
1.23857
1.26221
1.30306
1.18725
1.19509
1.2193
1.1458
1.30703
1.22407
1.20853
1.20404
1.27214
1.27704
1.32505
1.25609
1.32249
1.32648
1.25316
1.25762
1.25838
1.25611
1.26308
1.16555
1.19462
1.2368
1.27815
1.16716
1.22033
1.33272
1.29229
1.35151
1.2764
1.23742
1.287
1.22151
1.441
1.1849
1.17864
1.15763
1.15905
1.27186
1.22019
1.23449
1.21519
1.19778
1.16171
1.18526
1.26797
1.1933
1.16553
1.25339
1.14178
1.193
1.23687
1.17686
1.2438
1.19401
1.25273
1.115
1.19547
1.27125
1.30439
1.27396
1.24269
1.28314
1.20937
1.248
1.18944
1.27856
1.27166
1.27599
1.27141
1.16544
1.217
1.20723
1.21083
1.25809
1.15026
1.22004
1.21862
1.25902
1.23191
1.16497
1.10479
1.19018
1.16694
1.26327
1.25614
1.37684
1.1989
1.18449
1.23686
1.23187
1.26924
1.19607
1.1638
1.26175
1.2073
1.27669
1.29537
1.26503
1.18319
1.15102
1.15694
1.21105
1.23322
1.13587
1.20521
1.16352
1.24485
1.21726
1.26863
1.1746
1.26384
1.14318
1.19986
1.27621
1.20681
1.22638
1.14212
1.21404
1.1969
1.17813
1.16379
1.14001
1.23801
1.18989
1.25762
1.15158
1.26699
1.15966
1.20637
1.34874
1.21018
1.19508
1.17099
1.22341
1.26989
1.26896
1.276
1.12361
1.15241
1.12306
1.29679
1.29046
1.1909
1.15064
1.30769
1.08017
1.19979
1.26188
1.2206
1.23602
1.20374
1.18704
1.27197
1.2262
1.13993
1.11429
1.26209
1.20433
1.24523
1.35038
1.31198
1.29463
1.16669
1.13034
1.18346
1.13076
1.29924
1.23024
1.17764
1.15339
1.22111
1.29011
1.23743
1.22736
1.23024
1.2769
1.20611
1.21457
1.28767
1.1977
1.07093
1.29629
1.32092
1.18129
1.20005
1.21138
1.21096
1.11949
1.1683
1.24902
1.13547
1.22815
1.17007
1.13982
1.21305
1.2025
1.16938
1.19203
1.15234
1.19023
1.24838
1.2324
1.19801
1.24869
1.19069
1.12467
1.14516
1.2652
1.26075
1.28063
1.19314
1.33651
1.27174
1.17786
1.25659
1.13655
1.22293
1.2656
1.19175
1.21774
1.21681
1.20636
1.31517
1.34598
1.25238
1.17524
1.24016
1.17302
1.2082
1.25862
1.27964
1.25168
1.32412
1.22218
1.14401
1.25788
1.25334
1.19335
1.24954
1.18666
1.24707
1.24916
1.25801
1.26778
1.22056
1.20748
1.21013
1.09884
1.24728
1.19752
1.1714
1.26429
1.29658
1.2684
1.26964
1.27949
1.24629
1.13787
1.22002
1.11667
1.21806
1.2717
1.28736
1.1858
1.26338
1.20786
1.24427
1.23042
1.23734
1.23814
1.18537
1.22656
1.1878
1.13923
1.24896
1.25036
1.30055
1.19085
1.20514
1.26395
1.2313
1.35457
1.23125
1.21462
1.25445
1.17988
1.20993
1.21889
1.13214
1.28186
1.21719
1.23778
1.14994
1.20583
1.23351
1.27258
1.23477
1.13265
1.17152
1.24703
1.23961
1.19101
1.12066
1.15983
1.2284
1.18066
1.16647
1.26543
1.2022
1.22803
1.29769
1.17942
1.25929
1.33043
1.1012
1.27571
1.15029
1.12425
1.21436
1.27784
1.24977
1.1791
1.3312
1.19554
1.23395
1.17132
1.21413
1.1795
1.23833
1.22365
1.2172
1.17261
1.25591
1.2769
1.2197
1.24267
1.20117
1.32423
1.35739
1.14517
1.2479
1.18192
1.32976
1.2862
1.25534
1.26255
1.31929
1.16734
1.19694
1.17959
1.25013
1.24813
1.24569
1.16975
1.19775
1.15524
1.29072
1.22137
1.21446
1.17934
1.19802
1.24027
1.21194
1.19029
1.27199
1.14377
1.17649
1.34929
1.18119
1.26339
1.24942
1.31725
1.27441
1.13124
1.19245
1.1575
1.22638
1.2033
1.19251
1.20192
1.27032
1.16797
1.28511
1.22071
1.1544
1.18066
1.2008
1.23268
1.16531
1.09175
1.12094
1.29103
1.2199
1.21529
1.23891
1.19357
1.25371
1.17925
1.14638
1.23429
1.09193
1.32444
1.28986
1.18232
1.17507
1.19816
1.16189
1.25021
1.23308
1.13605
1.23931
1.27521
1.30267
1.18338
1.19975
1.22385
1.26612
1.27115
1.24987
1.26035
1.22763
1.25933
1.26981
1.28272
1.09814
1.24165
1.17176
1.15572
1.16869
1.18481
1.22264
1.17372
1.25332
1.23148
1.23259
1.21004
1.18105
1.15961
1.13431
1.23699
1.16774
1.14335
1.16913
1.20845
1.24867
1.23904
1.22901
1.3011
1.21809
1.25561
1.20958
1.21694
1.23928
1.17315
1.26033
1.10015
1.23955
1.14729
1.31147
1.18089
1.27444
1.27235
1.31527
1.15795
1.1044
1.22755
1.18626
1.20133
1.21743
1.1336
1.21469
1.20868
1.15977
1.24089
1.29751

## Sheet: Homozygote data sheet
Homozygote comparison				Bin	Frequency	Probability
1.34728				1.075	0	0
1.32942				1.08	0	0
1.18285				1.085	0	0
1.42435				1.09	0	0
1.31413				1.095	0	0
1.18896				1.1	0	0
1.30805				1.105	0	0
1.34711				1.11	0	0
1.15842				1.115	1	0.004
1.29513				1.12	0	0
1.4267				1.125	0	0
1.20971				1.13	0	0
1.26481				1.135	0	0
1.35339				1.14	4	0.016
1.28533				1.145	0	0
1.18021				1.15	4	0.016
1.22082				1.155	1	0.004
1.33516				1.16	6	0.024
1.25324				1.165	2	0.008
1.4752				1.17	5	0.02
1.33846				1.175	2	0.008
1.27381				1.18	2	0.008
1.34163				1.185	7	0.028
1.3645				1.19	8	0.032
1.29031				1.195	9	0.036
1.34498				1.2	9	0.036
1.27436				1.205	7	0.028
1.28543				1.21	14	0.056
1.35439				1.215	7	0.028
1.29802				1.22	7	0.028
1.29225				1.225	18	0.072
1.19549				1.23	16	0.064
1.42339				1.235	14	0.056
1.32991				1.24	20	0.08
1.34203				1.245	13	0.052
1.15972				1.25	22	0.088
1.26245				1.255	24	0.096
1.32383				1.26	27	0.108
1.33368				1.265	26	0.104
1.27875				1.27	28	0.112
1.19073				1.275	21	0.084
1.36832				1.28	28	0.112
1.29898				1.285	30	0.12
1.36555				1.29	31	0.124
1.23482				1.295	25	0.1
1.35116				1.3	35	0.14
1.17741				1.305	27	0.108
1.3662				1.31	27	0.108
1.38732				1.315	35	0.14
1.24905				1.32	26	0.104
1.29029				1.325	24	0.096
1.32386				1.33	25	0.1
1.35769				1.335	30	0.12
1.19567				1.34	32	0.128
1.31118				1.345	27	0.108
1.35219				1.35	23	0.092
1.26818				1.355	30	0.12
1.29536				1.36	24	0.096
1.36264				1.365	15	0.06
1.32056				1.37	22	0.088
1.39267				1.375	18	0.072
1.289				1.38	20	0.08
1.30487				1.385	15	0.06
1.286				1.39	12	0.048
1.34995				1.395	9	0.036
1.27607				1.4	8	0.032
1.23162				1.405	8	0.032
1.37411				1.41	11	0.044
1.26197				1.415	7	0.028
1.35078				1.42	3	0.012
1.24065				1.425	10	0.04
1.40902				1.43	12	0.048
1.42505				1.435	3	0.012
1.33548				1.44	3	0.012
1.32809				1.445	4	0.016
1.20707				1.45	1	0.004
1.26367				1.455	2	0.008
1.45706				1.46	4	0.016
1.2575				1.465	2	0.008
1.22754				1.47	0	0
1.16092				1.475	2	0.008
1.2639				1.48	1	0.004
1.42287				1.485	0	0
1.28266				1.49	1	0.004
1.24479				1.495	0	0
1.28071				1.5	2	0.008
1.3935				1.505	1	0.004
1.34226				1.51	0	0
1.20686				1.515	0	0
1.20238				1.52	0	0
1.29564				1.525	0	0
1.34366				1.53	0	0
1.30699				1.535	0	0
1.17574				1.54	0	0
1.26785				1.545	0	0
1.33583				1.55	0	0
1.25426				1.555	0	0
1.37266				1.56	0	0
1.31002				1.565	0	0
1.36621				1.57	0	0
1.32546				1.575	0	0
1.33011				1.58	0	0
1.31659				1.585	0	0
1.26203				1.59	1	0.004
1.34714				1.595	0	0
1.39338				1.6	0	0
1.3528				1.605	0	0
1.2838					1000
1.28923
1.3188
1.30031
1.35107
1.28594
1.2748
1.21656
1.29972
1.39653
1.2293
1.31583
1.26425
1.2503
1.30621
1.35163
1.29782
1.24509
1.18595
1.258
1.37696
1.22828
1.3557
1.40571
1.26038
1.26802
1.3643
1.33696
1.31103
1.26961
1.28924
1.20059
1.27702
1.3268
1.23994
1.33298
1.27141
1.31158
1.3102
1.29357
1.31482
1.33548
1.213
1.23931
1.2053
1.35616
1.25453
1.26706
1.35201
1.26006
1.38625
1.25906
1.28156
1.24511
1.2447
1.33061
1.35143
1.42575
1.28133
1.35124
1.46014
1.36967
1.34203
1.43575
1.27215
1.22305
1.29347
1.31833
1.3145
1.31414
1.27002
1.22549
1.30595
1.28682
1.37008
1.26102
1.29638
1.27813
1.35805
1.20649
1.35681
1.22545
1.29276
1.3486
1.33067
1.26681
1.38473
1.22644
1.30297
1.30237
1.32077
1.38002
1.25123
1.46166
1.28789
1.3398
1.27184
1.35254
1.28814
1.26851
1.33508
1.27057
1.36619
1.38576
1.33361
1.23132
1.23126
1.26934
1.2965
1.28957
1.40487
1.42124
1.30747
1.27909
1.43226
1.23168
1.30655
1.29659
1.14635
1.23675
1.38223
1.32338
1.36849
1.25979
1.27239
1.3118
1.31712
1.25105
1.2581
1.22359
1.38867
1.25633
1.44896
1.26942
1.27995
1.31017
1.41835
1.35841
1.38888
1.33693
1.32988
1.32727
1.21578
1.30544
1.30656
1.14543
1.28852
1.33759
1.37364
1.303
1.24985
1.23673
1.32913
1.34765
1.31761
1.27538
1.38163
1.26722
1.26653
1.40269
1.35207
1.24427
1.28723
1.13972
1.27426
1.19046
1.29773
1.26724
1.29957
1.19376
1.39948
1.28766
1.27629
1.28282
1.33154
1.36149
1.23539
1.19683
1.3399
1.38411
1.34416
1.24028
1.30118
1.49669
1.28402
1.35841
1.34103
1.36984
1.23223
1.32808
1.29088
1.24567
1.11169
1.32145
1.30912
1.32004
1.28918
1.31414
1.30251
1.39609
1.23029
1.29117
1.25129
1.26247
1.22302
1.3559
1.37586
1.34757
1.33784
1.24207
1.24239
1.2028
1.35916
1.2983
1.22379
1.36798
1.30012
1.22235
1.18466
1.34134
1.24847
1.30552
1.34162
1.27532
1.35819
1.27951
1.19806
1.26989
1.18515
1.39969
1.3757
1.2659
1.38051
1.3018
1.18678
1.31701
1.1515
1.32681
1.45937
1.27909
1.36476
1.34498
1.30632
1.50144
1.2775
1.33436
1.35019
1.23991
1.22462
1.36142
1.29621
1.28036
1.399
1.33831
1.22866
1.2334
1.34686
1.27436
1.31279
1.31528
1.29738
1.35988
1.32112
1.25221
1.20388
1.31986
1.4244
1.29177
1.303
1.29788
1.26076
1.28387
1.21413
1.19743
1.28258
1.29356
1.37989
1.25399
1.23262
1.39132
1.13986
1.38041
1.22666
1.38293
1.26444
1.38995
1.38023
1.37918
1.31057
1.20545
1.33788
1.33254
1.35506
1.26559
1.37507
1.28829
1.4109
1.38795
1.35564
1.36308
1.31314
1.43023
1.42535
1.41118
1.27167
1.34377
1.23925
1.32441
1.34356
1.47036
1.29221
1.25813
1.31336
1.3201
1.31335
1.36159
1.27848
1.32556
1.23274
1.38851
1.24788
1.28217
1.30972
1.27139
1.40149
1.13741
1.37133
1.45541
1.3613
1.25221
1.42537
1.19136
1.31024
1.2798
1.29547
1.3545
1.27431
1.43789
1.26128
1.4053
1.23563
1.28351
1.25419
1.29606
1.36062
1.32204
1.34806
1.43664
1.37294
1.28153
1.31892
1.31973
1.36949
1.16816
1.31679
1.2976
1.32974
1.36893
1.21156
1.30059
1.29609
1.28738
1.34959
1.30777
1.33749
1.41397
1.27984
1.20693
1.30269
1.35242
1.42529
1.2214
1.29433
1.29304
1.25397
1.30324
1.28833
1.33628
1.28543
1.37595
1.31771
1.24646
1.2339
1.32698
1.30808
1.31766
1.2828
1.34094
1.37296
1.3164
1.35292
1.21969
1.27094
1.37018
1.34924
1.18693
1.18365
1.30294
1.24725
1.44268
1.34266
1.19888
1.36781
1.47132
1.3658
1.32482
1.4508
1.28611
1.26877
1.37455
1.24828
1.28184
1.42126
1.25167
1.17072
1.35492
1.37502
1.40774
1.23706
1.25512
1.27045
1.24961
1.3884
1.35428
1.31023
1.32347
1.35095
1.3271
1.40373
1.33307
1.48652
1.35835
1.34909
1.32026
1.33677
1.41256
1.33997
1.25514
1.30883
1.2919
1.33887
1.26863
1.23696
1.39101
1.31212
1.45731
1.32702
1.33994
1.40659
1.266
1.58701
1.25706
1.25916
1.1707
1.24952
1.38589
1.27972
1.36849
1.25368
1.29894
1.24943
1.26949
1.33513
1.32224
1.26684
1.35187
1.23483
1.25607
1.29541
1.23883
1.29622
1.31014
1.36629
1.18408
1.25157
1.38299
1.41161
1.3459
1.31838
1.42565
1.30448
1.35829
1.22901
1.35816
1.34324
1.37568
1.37516
1.24982
1.26821
1.29169
1.29073
1.34734
1.23846
1.35354
1.32029
1.42806
1.30221
1.22977
1.2057
1.2657
1.28025
1.33018
1.38807
1.45483
1.26062
1.21377
1.33284
1.30709
1.36594
1.28729
1.23371
1.36035
1.29348
1.37386
1.3562
1.3713
1.25622
1.2469
1.14886
1.37395
1.33974
1.21551
1.28291
1.2513
1.3402
1.3026
1.31794
1.24981
1.3793
1.23608
1.28405
1.41277
1.29056
1.31756
1.20557
1.22235
1.2849
1.24981
1.249
1.24877
1.31918
1.31839
1.31447
1.23946
1.29147
1.25173
1.33986
1.49839
1.29358
1.29501
1.26462
1.2921
1.25437
1.29041
1.43142
1.19436
1.24121
1.18831
1.35467
1.40205
1.29665
1.28023
1.42036
1.15837
1.28294
1.36823
1.22518
1.3804
1.32898
1.31882
1.33458
1.34883
1.21517
1.16829
1.36364
1.30686
1.32401
1.4281
1.41188
1.34402
1.22092
1.2213
1.2574
1.21791
1.40756
1.30889
1.23633
1.23626
1.33532
1.3795
1.31563
1.33119
1.33708
1.31745
1.28755
1.31383
1.42893
1.33248
1.13826
1.4097
1.40394
1.29159
1.30763
1.3313
1.26093
1.20993
1.25914
1.35886
1.16849
1.30822
1.228
1.25253
1.31023
1.28378
1.29498
1.20612
1.1956
1.27666
1.31337
1.36943
1.26977
1.32312
1.2986
1.20184
1.25222
1.34524
1.36016
1.40363
1.28848
1.38467
1.33393
1.25808
1.25869
1.18853
1.28324
1.3563
1.27195
1.30089
1.2716
1.27611
1.36539
1.37708
1.34018
1.29975
1.31018
1.18984
1.25256
1.28237
1.40863
1.33938
1.4401
1.29032
1.20427
1.34057
1.34883
1.26757
1.37053
1.26194
1.37167
1.33282
1.33886
1.36551
1.2381
1.30217
1.37374
1.1813
1.32108
1.26901
1.30279
1.34687
1.41657
1.37321
1.3666
1.37891
1.34001
1.1676
1.36588
1.15924
1.28231
1.37606
1.35608
1.24062
1.3286
1.29911
1.29764
1.3428
1.3046
1.40343
1.27753
1.2827
1.26211
1.22508
1.35656
1.35101
1.39427
1.2769
1.31024
1.32323
1.27621
1.443
1.32689
1.22442
1.34931
1.24732
1.32748
1.33381
1.20654
1.35195
1.24441
1.29507
1.20325
1.26542
1.30413
1.37852
1.3117
1.25821
1.25814
1.35952
1.30284
1.2787
1.19263
1.24034
1.28999
1.25658
1.25442
1.33662
1.26424
1.28879
1.36334
1.19433
1.37586
1.4225
1.19164
1.38366
1.20573
1.16018
1.30458
1.34814
1.34976
1.33391
1.41988
1.22978
1.26487
1.30121
1.32995
1.26067
1.35486
1.28213
1.26733
1.25492
1.38421
1.31028
1.25713
1.31049
1.26453
1.42746
1.44137
1.20836
1.3349
1.21365
1.3952
1.34395
1.37762
1.3423
1.39504
1.29825
1.27774
1.27858
1.30601
1.38229
1.3287
1.21978
1.34214
1.22101
1.37089
1.25577
1.25974
1.30575
1.31608
1.32943
1.35182
1.23205
1.35637
1.21239
1.28258
1.4292
1.24595
1.42127
1.34848
1.4065
1.37818
1.21197
1.26286
1.25525
1.2761
1.28236
1.26229
1.29876
1.35324
1.224
1.2776
1.33049
1.22232
1.28836
1.30682
1.32969
1.25016
1.15645
1.1954
1.40572
1.32914
1.29655
1.32063
1.2864
1.3732
1.28754
1.2731
1.29695
1.16658
1.39342
1.39226
1.26414
1.22729
1.26924
1.27362
1.31682
1.31491
1.18264
1.31129
1.33036
1.39207
1.29948
1.34862
1.3373
1.34466
1.35392
1.33451
1.31314
1.27205
1.3349
1.31858
1.35786
1.19924
1.25706
1.23641
1.24697
1.3306
1.30122
1.32246
1.25735
1.40547
1.33784
1.28672
1.30295
1.27805
1.23604
1.14898
1.31341
1.22117
1.22446
1.22563
1.33931
1.34115
1.36164
1.33257
1.38747
1.27821
1.32827
1.31257
1.28673
1.33224
1.2571
1.32493
1.15909
1.30676
1.2891
1.39833
1.32396
1.33283
1.33451
1.35347
1.24488
1.19401
1.30936
1.2817
1.30568
1.307
1.2391
1.24324
1.3383
1.22292
1.37556
1.42346

## Sheet: Heterozygote data sheet
Heterozygote comparison				Bin	Frequency	Probability
1.09818				0.9	0	0
1.15335				0.905	0	0
1.12595				0.91	0	0
1.23076				0.915	0	0
1.21761				0.92	0	0
1.04743				0.925	0	0
1.09476				0.93	0	0
1.14715				0.935	0	0
1.01972				0.94	0	0
1.07988				0.945	0	0
1.11631				0.95	0	0
1.1255				0.955	0	0
1.11822				0.96	0	0
1.12263				0.965	0	0
1.08218				0.97	0	0
1.04055				0.975	0	0
1.14454				0.98	1	0.004
1.11847				0.985	0	0
1.06396				0.99	1	0.004
1.22973				0.995	1	0.004
1.12993				1	0	0
1.1029				1.005	1	0.004
1.15781				1.01	1	0.004
1.185				1.015	3	0.012
1.13851				1.02	8	0.032
1.11769				1.025	7	0.028
1.12525				1.03	3	0.012
1.1661				1.035	10	0.04
1.14962				1.04	6	0.024
1.07292				1.045	14	0.056
1.11402				1.05	16	0.064
1.04003				1.055	14	0.056
1.13768				1.06	7	0.028
1.17795				1.065	19	0.076
1.03443				1.07	25	0.1
1.05169				1.075	25	0.1
1.12152				1.08	33	0.132
1.08956				1.085	29	0.116
1.14204				1.09	29	0.116
1.0918				1.095	44	0.176
1.04713				1.1	31	0.124
1.10725				1.105	44	0.176
1.10525				1.11	49	0.196
1.15745				1.115	39	0.156
1.06449				1.12	41	0.164
1.16419				1.125	47	0.188
1.0385				1.13	47	0.188
1.1193				1.135	47	0.188
1.17236				1.14	52	0.208
1.13287				1.145	38	0.152
1.08229				1.15	33	0.132
1.18692				1.155	27	0.108
1.16528				1.16	27	0.108
1.16885				1.165	17	0.068
1.05965				1.17	37	0.148
1.13592				1.175	22	0.088
1.14888				1.18	8	0.032
1.13841				1.185	11	0.044
1.13451				1.19	20	0.08
1.10981				1.195	14	0.056
1.09676				1.2	11	0.044
1.11455				1.205	4	0.016
1.12481				1.21	9	0.036
1.12326				1.215	4	0.016
1.14015				1.22	9	0.036
1.14535				1.225	1	0.004
1.10302				1.23	3	0.012
1.1216				1.235	3	0.012
1.1573				1.24	3	0.012
1.14216				1.245	3	0.012
1.07677				1.25	1	0.004
1.1502				1.255	1	0.004
1.15281				1.26	0	0
1.16172				1.265	0	0
1.18773				1.27	0	0
1.06347				1.275	0	0
1.09983				1.28	0	0
1.18097				1.285	0	0
1.10296				1.29	0	0
1.16728				1.295	0	0
1.08859				1.3	0	0
1.13914				1.305	0	0
1.21998				1.31	0	0
1.18317				1.315	0	0
1.14611				1.32	0	0
1.18186				1.325	0	0
1.16932				1.33	0	0
1.15806				1.335	0	0
1.09697				1.34	0	0
1.01904				1.345	0	0
1.14786				1.35	0	0
1.14349				1.355	0	0
1.14772				1.36	0	0
1.03793				1.365	0	0
1.07687				1.37	0	0
1.1525				1.375	0	0
1.04842				1.38	0	0
1.164				1.385	0	0
1.10788					1000
1.17013
1.16569
1.10707
1.17376
1.03025
1.20728
1.16932
1.10158
1.03477
1.12205
1.07
1.16744
1.20668
1.09018
1.11137
1.05843
1.11209
1.18914
1.08401
1.10407
1.06732
1.15578
1.12516
1.11143
1.12203
1.11159
1.08212
1.10876
1.11344
1.14182
1.1425
1.20269
1.09339
1.11733
1.17496
1.13258
1.12065
1.10069
1.10581
1.1049
1.15326
1.06528
1.12799
1.0797
1.16507
1.10287
1.14561
1.20798
1.06797
1.09192
1.08811
1.10595
1.06976
1.10295
1.14052
1.16766
1.17101
1.19423
1.15892
1.06341
1.05595
1.06865
1.14714
1.10815
1.11825
1.20917
1.07566
1.14241
1.16633
1.16944
1.12133
1.1805
1.13942
1.07349
1.07878
1.0468
1.106
1.21215
1.14528
1.12095
1.12843
1.13522
1.14799
1.17442
1.04414
1.13238
1.06554
1.12859
1.12933
1.07559
1.10832
1.15054
1.07733
1.12679
1.1398
1.12592
1.08575
1.12541
1.08541
1.22441
1.149
1.19175
1.12197
1.20452
1.12674
1.09426
1.05232
1.06204
1.14498
1.04866
1.13754
1.14437
1.14717
1.04782
1.06404
1.04875
1.16365
1.08223
1.19409
1.10852
1.11647
1.13105
1.1293
1.05475
1.13613
1.03812
1.06595
1.15712
1.18656
1.07567
1.12803
1.03199
1.07031
1.17006
1.0543
1.04334
1.13641
1.10203
1.12063
1.12508
1.18888
1.0669
1.1181
1.12754
1.13694
1.08979
1.12476
1.16192
1.09123
1.2014
1.11285
1.08619
1.1279
1.05654
1.09304
1.17778
1.15179
1.09789
1.1247
1.08453
1.16563
1.12126
1.09273
1.12145
1.14733
1.10121
1.10597
1.13524
1.12579
1.11466
1.13282
1.04816
1.07364
1.07974
1.16632
1.11775
1.10835
1.10854
1.14388
1.02855
1.07368
1.15424
1.19925
1.12929
1.052
1.12845
1.05439
1.09317
1.12424
1.18676
1.10324
1.20887
1.16449
1.13709
1.09415
1.11229
1.09077
1.14316
1.12601
1.09234
1.05145
1.10949
1.24748
1.17042
1.07437
1.03345
1.12121
1.06037
1.06898
1.14912
1.12538
1.18817
1.07041
1.12963
1.14537
1.13563
1.12788
1.09317
1.12385
1.09093
1.19587
1.08182
1.0153
1.15795
1.09101
1.10528
1.09583
1.08504
1.09064
1.13817
1.11548
1.03183
1.16354
1.12023
1.10805
1.12437
1.04177
1.17126
1.17188
1.0873
1.17808
1.05007
1.13042
1.13404
1.02099
1.22788
1.16478
1.06728
1.13254
1.12681
1.1076
1.19738
1.13637
1.12899
1.15563
1.10464
1.03244
1.16819
1.1228
1.10341
1.1559
1.11255
1.11535
1.10606
1.07981
1.07358
1.07635
1.06843
1.16713
1.08261
1.0865
1.07316
1.09087
1.17347
1.15927
1.16927
1.11632
1.13233
1.10178
1.11513
1.04565
1.11598
1.12839
1.1168
1.10318
1.03408
1.09163
1.09804
1.06105
1.14971
1.21634
1.10567
1.07798
1.1469
1.11962
1.06682
1.12089
1.09218
1.17709
1.069
1.16617
1.06839
1.19971
1.04004
1.14465
1.19881
1.10663
1.13932
1.16792
1.13999
1.08864
1.12737
1.14653
1.16848
1.12342
1.14362
1.17312
1.24026
1.04842
1.0619
1.13737
1.13853
1.15985
1.17344
1.18023
1.11906
1.10033
1.18289
1.09017
1.10572
1.18245
1.07714
1.13783
1.09274
1.25099
1.20563
1.13255
1.01323
1.24194
1.11165
1.09784
1.13212
1.14003
1.08944
1.11871
1.13771
1.13461
1.17067
1.15106
1.09503
1.0185
1.23965
1.13829
1.0929
1.17103
1.13833
1.18708
1.04527
1.19794
1.10223
1.13466
1.0426
1.15448
1.12773
1.13436
1.07595
1.09217
1.10153
1.16843
1.0641
1.13822
1.11162
1.14272
1.20764
1.10947
1.05216
1.12389
1.10004
1.12372
1.09576
1.06091
1.09972
1.01922
1.12527
1.1384
1.11352
1.07428
1.17681
1.1014
1.13551
1.19546
1.09987
1.08472
1.14378
1.13179
1.20679
1.09177
1.06878
1.15085
1.09498
1.05332
1.15803
1.07491
1.07496
1.08489
1.1032
1.04106
1.16808
1.13603
1.05728
1.18885
1.0837
1.13399
1.10071
1.13226
1.07013
1.05576
1.18699
1.07694
1.03931
1.08976
1.01902
1.13263
1.16212
1.1549
1.13793
1.07092
1.08563
1.07185
1.15468
1.10591
1.185
1.14651
1.17086
1.10592
1.06677
1.10317
1.10497
1.21843
1.04075
1.13303
1.08429
1.10582
1.21792
1.10474
1.13294
1.16823
1.07646
1.08105
1.15162
1.0232
1.07367
1.02607
1.13187
1.06763
1.14452
1.16333
1.06149
1.17687
1.10257
1.11706
1.01911
1.13614
1.15464
1.08373
1.19138
1.05372
1.1446
1.12928
1.1208
1.08847
1.18642
1.15126
1.13438
1.13937
1.09076
1.07924
1.09041
1.07244
1.17035
1.15908
1.10567
1.07985
1.15295
1.14132
1.09575
1.10397
1.19521
1.13335
1.15263
1.05576
1.10503
1.09576
1.13534
1.1417
1.12496
1.07184
1.11961
1.11256
1.12137
1.13306
1.19061
1.14502
1.2316
1.09888
1.0947
1.15512
1.10953
1.16859
1.08977
1.18216
1.0956
1.087
1.04186
1.13462
1.10279
1.13005
1.13079
1.10204
1.13344
1.12256
1.13138
1.08032
1.14555
1.10697
1.14203
0.988244
1.23509
1.14956
1.12148
1.1097
1.1283
1.13334
1.12112
1.0667
1.10943
1.15635
1.14231
1.12105
1.18731
1.11905
1.128
1.09405
1.01161
1.12797
1.10477
1.1249
1.16641
1.11271
1.1866
1.07588
1.13091
1.03276
1.13665
1.18996
1.1916
1.11764
1.14386
1.13933
1.09677
0.979551
1.0282
1.21568
1.10806
1.13317
1.09982
1.07584
1.15074
1.15265
1.19315
1.1506
1.12361
1.11846
1.14453
1.00633
1.20344
1.17969
1.19332
1.08322
1.17194
1.113
1.08243
1.13742
1.14796
1.10841
1.09892
1.13154
1.06568
1.07959
1.13823
1.10639
1.13351
1.14401
1.10779
1.08425
1.1206
1.1652
1.11826
1.10973
1.14585
1.14908
1.05394
1.11588
1.14174
1.19043
1.19621
1.10878
1.15054
1.10813
1.16262
1.15634
1.16971
1.06987
1.13529
1.1356
1.15232
1.04931
1.11159
1.08506
1.16941
1.14025
1.11396
1.18774
1.01974
1.0637
1.12581
1.08952
1.19341
1.10234
1.10349
1.15733
1.11927
1.16267
1.10918
1.13788
1.166
1.13685
1.06176
1.0824
1.11811
1.00285
1.07907
1.08328
1.12296
1.11438
1.1174
1.07686
1.10046
1.06522
1.03917
1.12165
1.18671
1.09709
1.02444
1.06225
1.03167
1.17499
1.1198
1.15145
1.09491
1.0901
1.11315
1.13274
1.10797
1.16658
1.10702
1.17333
1.11495
1.11158
1.13346
1.02414
1.13695
1.23527
1.13019
1.10176
1.10337
1.19491
1.11286
1.15849
1.14153
1.13119
1.13343
1.12999
1.04443
1.20719
1.06567
1.09109
1.14057
1.09147
1.07829
1.08657
1.13056
1.07359
1.15777
1.09404
1.23179
1.13637
1.07864
1.10699
1.12906
1.14899
1.14054
1.1237
1.12534
1.14646
1.08007
1.06297
1.11082
1.13553
1.01356
1.12833
1.09789
1.16939
1.16397
1.11286
1.0941
1.03808
1.07875
1.07911
1.08329
1.09924
1.14333
1.10777
1.18955
1.12894
1.15623
1.08736
1.12619
1.11009
1.12083
1.08617
1.11106
1.13012
1.09678
1.08777
1.08616
1.08666
1.02129
1.15921
1.12006
1.14306
1.14693
1.08236
1.055
1.1289
1.09418
1.13759
1.22758
1.11586
1.04855
1.04225
1.19594
1.16436
1.11778
1.16205
1.08181
1.07095
1.11892
1.17558
1.04463
1.05216
1.095
1.08966
1.13447
1.1047
1.09483
1.12044
1.0455
1.08382
1.07668
1.1685
1.10919
1.09828
1.19266
1.11572
1.14686
1.07668
1.18943
1.11538
1.07165
1.21046
1.09791
1.10741
1.04725
1.06304
1.18489
1.17251
1.12201
1.19703
1.06071
1.11404
1.10002
1.15433
1.09984
1.09454
1.21629
1.13739
1.11693
1.13786
1.12159
1.10244
1.14468
1.06953
1.11254
1.0999
1.13836
1.11284
1.08356
0.990169
1.15636
1.10163
1.15805
1.15528
1.13363
1.12675
1.10168
1.11448
1.15273
1.15492
1.11606
1.11406
1.13478
1.16849
1.16273
1.1942
1.08685
1.11832
1.08955
1.1371
1.1188
1.07573
1.10053
1.16893
1.09093
1.11486
1.0711
1.09918
1.07348
1.1154
1.16791
1.21848
1.16099
1.10595
1.11295
1.11648
1.07136
1.06216
1.10239
1.06502
1.10116
1.15885
1.02124
1.09532
1.1368
1.24378
1.1711
1.14254
1.12078
1.21263
1.14669
1.07479
1.13233
1.14106
1.11194
1.02199
1.10704
1.07874
1.12265
1.08065
1.19097
1.12827
1.16895
1.14381
1.11375
1.08373
1.09898
1.14842
1.09824
1.13094
1.12281
1.08828
1.09063
1.09396
1.21596
1.1142
1.21228
1.07811
1.08328
1.0489
1.12956
1.1386
1.11314
1.13924
1.14818
1.12585
1.15889
1.04001
1.18597
1.09446
1.18662
1.16836

## Sheet: Allelic model data sheet
Allelic model				Bin	Frequency	Probabilty
1.15822				1.005	0	0
1.15823				1.01	0	0
1.09502				1.015	0	0
1.2022				1.02	0	0
1.15664				1.025	0	0
1.08841				1.03	0	0
1.14362				1.035	0	0
1.16234				1.04	0	0
1.07024				1.045	0	0
1.13302				1.05	0	0
1.18716				1.055	0	0
1.10618				1.06	1	0.004
1.12473				1.065	1	0.004
1.16385				1.07	4	0.016
1.13085				1.075	5	0.02
1.08253				1.08	8	0.032
1.11373				1.085	9	0.036
1.15579				1.09	9	0.036
1.11359				1.095	10	0.04
1.22118				1.1	28	0.112
1.15615				1.105	25	0.1
1.12968				1.11	37	0.148
1.16292				1.115	35	0.14
1.17278				1.12	40	0.16
1.13976				1.125	64	0.256
1.15993				1.13	57	0.228
1.13142				1.135	62	0.248
1.14077				1.14	63	0.252
1.16467				1.145	78	0.312
1.13284				1.15	60	0.24
1.13826				1.155	52	0.208
1.08924				1.16	73	0.292
1.18935				1.165	59	0.236
1.16014				1.17	52	0.208
1.14971				1.175	43	0.172
1.07556				1.18	28	0.112
1.12529				1.185	30	0.12
1.14765				1.19	18	0.072
1.15953				1.195	15	0.06
1.12838				1.2	9	0.036
1.08644				1.205	11	0.044
1.16765				1.21	3	0.012
1.139				1.215	4	0.016
1.17124				1.22	0	0
1.10768				1.225	4	0.016
1.16583				1.23	2	0.008
1.08063				1.235	0	0
1.16569				1.24	0	0
1.18092				1.245	0	0
1.12104				1.25	0	0
1.13127				1.255	0	0
1.15881				1.26	1	0.004
1.16667				1.265	0	0
1.10511				1.27	0	0
1.13558				1.275	0	0
1.16258				1.28	0	0
1.13169				1.285	0	0
1.14118				1.29	0	0
1.16442				1.295	0	0
1.14865				1.3	0	0
1.1726				1.305	0	0
1.1359				1.31	0	0
1.14284				1.315	0	0
1.13453				1.32	0	0
1.16229				1.325	0	0
1.13575				1.33	0	0
1.11274				1.335	0	0
1.16943				1.34	0	0
1.13327				1.345	0	0
1.16621				1.35	0	0
1.11052				1.355	0	0
1.18818				1.36	0	0
1.19258				1.365	0	0
1.16121				1.37	0	0
1.16057				1.375	0	0
1.09622				1.38	0	0
1.12344				1.385	0	0
1.21105				1.39	0	0
1.12251				1.395	0	0
1.11561				1.4	0	0
1.08042				1.405	0	0
1.13001				1.41	0	0
1.20342				1.415	0	0
1.14112				1.42	0	0
1.12223				1.425	0	0
1.14118				1.43	0	0
1.18451				1.435	0	0
1.16215				1.44	0	0
1.10026				1.445	0	0
1.08768				1.45	0	0
1.14242				1.455	0	0
1.16182				1.46	0	0
1.14805				1.465	0	0
1.07996				1.47	0	0
1.12258				1.475	0	0
1.15914				1.48	0	0
1.11318				1.485	0	0
1.17749				1.49	0	0
1.14407					1000
1.17247
1.15604
1.1463
1.15354
1.11398
1.16952
1.18464
1.15859
1.12157
1.13957
1.14268
1.14521
1.17018
1.13207
1.12901
1.0997
1.14016
1.18883
1.10856
1.14406
1.12289
1.1256
1.14345
1.15931
1.13802
1.11878
1.0896
1.1216
1.17471
1.11529
1.16537
1.19105
1.12162
1.12813
1.17089
1.15497
1.14738
1.12425
1.13529
1.09838
1.1358
1.13971
1.11744
1.14976
1.13446
1.14112
1.14863
1.14864
1.14103
1.14868
1.10268
1.11545
1.09729
1.16174
1.12713
1.13257
1.16734
1.13185
1.17932
1.11521
1.12401
1.11192
1.12454
1.15145
1.15735
1.20028
1.12653
1.16574
1.20791
1.17248
1.15476
1.20139
1.13331
1.10533
1.1334
1.13999
1.14524
1.15605
1.13298
1.11025
1.14274
1.13793
1.17113
1.13006
1.12796
1.13467
1.15589
1.10527
1.16476
1.10426
1.13602
1.16385
1.14866
1.12833
1.17551
1.11289
1.14059
1.13952
1.14254
1.18359
1.12698
1.2116
1.13453
1.16918
1.12902
1.15741
1.12669
1.12044
1.15555
1.12075
1.17
1.17648
1.15965
1.10573
1.10362
1.11928
1.14498
1.13346
1.18849
1.18439
1.1467
1.13461
1.19427
1.10753
1.14669
1.13131
1.07137
1.11991
1.1835
1.14247
1.16839
1.11399
1.12396
1.15265
1.14024
1.11126
1.1263
1.10936
1.17371
1.12363
1.20994
1.12198
1.13195
1.14804
1.19086
1.16312
1.17604
1.1601
1.15058
1.1642
1.10548
1.14323
1.1467
1.07016
1.13004
1.16379
1.17163
1.13893
1.11968
1.11282
1.16017
1.15865
1.14644
1.13175
1.17351
1.12656
1.12502
1.18395
1.16207
1.1188
1.13639
1.06701
1.12621
1.09164
1.14473
1.12793
1.1372
1.09853
1.18029
1.12292
1.1254
1.13768
1.16245
1.16355
1.1066
1.10065
1.14586
1.16909
1.16039
1.12633
1.14006
1.22516
1.13749
1.16754
1.15404
1.16913
1.11106
1.15517
1.13904
1.11709
1.05543
1.14615
1.15988
1.1534
1.13109
1.13515
1.14265
1.16734
1.10711
1.14108
1.12243
1.13482
1.10364
1.16577
1.17307
1.15911
1.15557
1.1144
1.11798
1.09674
1.17217
1.13507
1.09868
1.17337
1.13751
1.10894
1.09145
1.15275
1.11659
1.14457
1.15416
1.1187
1.1676
1.13326
1.09755
1.12799
1.08386
1.18451
1.17601
1.12333
1.18037
1.13176
1.09864
1.15175
1.06786
1.16515
1.21094
1.12522
1.16712
1.163
1.13979
1.22954
1.1356
1.15459
1.16287
1.11489
1.09916
1.17294
1.13798
1.1312
1.18192
1.15526
1.11278
1.11403
1.15724
1.12509
1.142
1.14146
1.1459
1.16057
1.14422
1.11654
1.10016
1.15424
1.19458
1.14422
1.14005
1.14193
1.12439
1.13654
1.09951
1.10061
1.13854
1.1391
1.16704
1.11046
1.10987
1.17247
1.06767
1.17716
1.12385
1.17196
1.12118
1.17453
1.17274
1.16652
1.14487
1.10094
1.16375
1.14496
1.16919
1.12067
1.17979
1.12715
1.18778
1.18443
1.16121
1.16691
1.15256
1.19022
1.1827
1.18264
1.1335
1.16164
1.11689
1.15232
1.16349
1.22087
1.12787
1.11783
1.14474
1.15064
1.15111
1.17079
1.1407
1.15067
1.11002
1.1816
1.11738
1.13292
1.15347
1.12286
1.18142
1.07064
1.18457
1.21292
1.16868
1.10887
1.20417
1.09654
1.14138
1.13389
1.14109
1.15816
1.13038
1.19586
1.12708
1.18947
1.12032
1.13121
1.10877
1.15385
1.16511
1.14371
1.16358
1.1994
1.17484
1.12473
1.15555
1.14783
1.16942
1.07686
1.1532
1.13972
1.15502
1.16119
1.10137
1.13866
1.14605
1.12763
1.16012
1.14506
1.15642
1.19911
1.13183
1.09543
1.14468
1.15892
1.19033
1.10495
1.13051
1.13391
1.10921
1.14281
1.14028
1.15524
1.13118
1.17907
1.14411
1.12325
1.12537
1.14857
1.14081
1.15015
1.13458
1.16811
1.16697
1.13836
1.16429
1.10689
1.12069
1.17505
1.15373
1.09118
1.08894
1.14219
1.11238
1.20416
1.15945
1.09165
1.1767
1.2007
1.16679
1.15004
1.20084
1.12913
1.11916
1.17781
1.11524
1.12199
1.18262
1.1062
1.0905
1.1672
1.17461
1.18411
1.10952
1.1192
1.12429
1.12538
1.17366
1.17072
1.15035
1.15557
1.1591
1.14569
1.18026
1.15402
1.22439
1.14985
1.16368
1.14504
1.14997
1.19775
1.15376
1.12498
1.15177
1.13228
1.15254
1.13354
1.10438
1.16365
1.13302
1.20133
1.14273
1.1612
1.18913
1.11911
1.25785
1.11915
1.12439
1.0756
1.1236
1.1794
1.12618
1.17887
1.11447
1.14321
1.12244
1.12717
1.14898
1.15713
1.13403
1.15947
1.11678
1.12029
1.13038
1.11209
1.13373
1.15252
1.1734
1.09229
1.11547
1.17834
1.18583
1.15502
1.14556
1.20234
1.14254
1.16552
1.10312
1.15962
1.15343
1.17381
1.17448
1.12138
1.12333
1.13812
1.13614
1.15849
1.11952
1.16951
1.15331
1.20139
1.13986
1.10901
1.10591
1.12658
1.13895
1.14559
1.18424
1.19348
1.12028
1.09678
1.15733
1.14139
1.16741
1.13674
1.11088
1.16427
1.13837
1.17126
1.15704
1.17313
1.12278
1.12157
1.06233
1.18282
1.15976
1.10749
1.13127
1.12176
1.15749
1.14337
1.13957
1.11906
1.17596
1.1196
1.13553
1.19436
1.13708
1.1494
1.09924
1.09567
1.13757
1.1188
1.12059
1.12712
1.14893
1.15629
1.14104
1.11819
1.12621
1.12316
1.16281
1.22424
1.13667
1.14215
1.1314
1.13545
1.10501
1.12359
1.20569
1.09739
1.11908
1.09362
1.15416
1.18769
1.14234
1.14056
1.19037
1.08334
1.13228
1.17047
1.09691
1.1825
1.15881
1.15686
1.14981
1.16523
1.10552
1.08248
1.16709
1.14744
1.14847
1.18837
1.1866
1.15159
1.10463
1.11149
1.12228
1.11098
1.18523
1.14108
1.11061
1.11294
1.16249
1.17016
1.14554
1.15815
1.15911
1.13977
1.13619
1.1503
1.19914
1.16428
1.07438
1.18601
1.18193
1.14362
1.14916
1.15786
1.11716
1.1043
1.12867
1.16751
1.07903
1.14375
1.10767
1.12648
1.14897
1.1307
1.14808
1.09012
1.09219
1.13374
1.14307
1.17672
1.12741
1.14839
1.1456
1.10178
1.12737
1.15845
1.1685
1.18663
1.13818
1.16769
1.14686
1.125
1.10845
1.0917
1.12779
1.16389
1.12686
1.14216
1.12426
1.12891
1.1553
1.16016
1.1562
1.15165
1.14211
1.08489
1.11636
1.12244
1.18886
1.15633
1.19709
1.13494
1.09906
1.15849
1.16413
1.12696
1.17498
1.12324
1.17594
1.15228
1.15742
1.16646
1.10284
1.14469
1.18336
1.09553
1.14873
1.12554
1.15183
1.15843
1.1904
1.17396
1.16802
1.17201
1.15834
1.07835
1.17746
1.07847
1.13131
1.17093
1.15711
1.11185
1.14653
1.14177
1.13564
1.16175
1.14082
1.19515
1.13514
1.12952
1.12555
1.11245
1.16614
1.16396
1.17863
1.13431
1.14544
1.14297
1.12605
1.19222
1.1555
1.09607
1.15802
1.11686
1.15928
1.16086
1.10289
1.16055
1.10831
1.13406
1.09653
1.11999
1.14197
1.17486
1.14705
1.1316
1.12737
1.16868
1.13942
1.13418
1.09658
1.1187
1.131
1.12188
1.12534
1.15182
1.1218
1.13646
1.1638
1.08562
1.17393
1.18774
1.10111
1.17831
1.09785
1.0764
1.14498
1.15791
1.16389
1.16613
1.18469
1.10373
1.11834
1.15352
1.15901
1.12621
1.1665
1.13018
1.12248
1.12257
1.18052
1.13596
1.1166
1.1444
1.12105
1.19384
1.19156
1.1025
1.15434
1.09779
1.1703
1.15197
1.17749
1.15616
1.17254
1.1474
1.13276
1.13903
1.13704
1.18367
1.15293
1.10152
1.16902
1.10623
1.16734
1.11404
1.11854
1.15093
1.15601
1.15158
1.16713
1.10835
1.16086
1.10041
1.1377
1.18666
1.11837
1.19745
1.16205
1.18329
1.17127
1.10486
1.127
1.12594
1.12764
1.13341
1.12466
1.14167
1.15948
1.10905
1.11454
1.15825
1.10909
1.14086
1.15015
1.15404
1.12386
1.08108
1.09873
1.1834
1.15755
1.13997
1.14981
1.13888
1.17868
1.1432
1.14041
1.13644
1.08762
1.17653
1.17962
1.12676
1.10707
1.12466
1.13811
1.1447
1.14824
1.08855
1.1451
1.14702
1.17295
1.14388
1.1732
1.16198
1.15676
1.16275
1.15543
1.13831
1.1247
1.1529
1.14252
1.1637
1.10537
1.11198
1.11472
1.12237
1.16852
1.14852
1.15351
1.12285
1.19219
1.15662
1.12755
1.14472
1.13501
1.11237
1.0681
1.14651
1.10577
1.11077
1.10313
1.16837
1.16064
1.16934
1.15662
1.17805
1.12535
1.14881
1.15086
1.13269
1.1564
1.12443
1.14792
1.08022
1.14202
1.14839
1.17818
1.1627
1.15022
1.149
1.15179
1.12032
1.09993
1.14306
1.13782
1.14592
1.14356
1.12043
1.10887
1.16471
1.10868
1.17898
1.19523
